# Supplementary material for: Host genetic regulation of human gut microbial structural variation
Source: Nature. 2024 Jan 3;625(7996):813–21. doi: 10.1038/s41586-023-06893-w (PMC10808065; doi:10.1038/s41586-023-06893-w)
Supplement: Supplementary file 3 — Supplementary Tables 1–20 (see contents tab for details). [file 41586_2023_6893_MOESM3_ESM.xlsx]

## Sheet: Content
Table S1. Description of species with detected SVs.
Table S2. Description of deletion SVs
Table S3. Description of variable SVs
Table S4. Family-based heritability of dSVs.
Table S5. Family-based heritability of vSVs.
Table S6. Genome-wide significant results of GWAS on dSVs (P < 5E-8)
Table S7. Genome-wide significant results of GWAS on vSVs (P < 5E-8)
Table S8. Replication analysis in the Tanzanian cohort
Table S9. Associations between SVs of F. prausnitzii and ABO blood group depend on the FUT2 genotype.
Table S10. Correlations between ABO-related SVs of F. prausnitzii and populational genetic structure of F. prausnitzii.
Table S11. Comparison of ABO–F. prausnitzii SV association effect size in the DMP cohort with and without correction for F. prausnitzii population structure
Table S12. Correlations between ABO-related SVs of F. prausnitzii
Table S13. Association of F. prausnitzii SVs with ABO-located SNPs after adjustment for the 4 other ABO-associated F. prausnitzii SVs
Table S14. Annotation of genes located in the SV 577–579 of F. prausnitzii HTF-238
Table S15. ABO-associated taxa previously reported in human cohorts.
Table S16. UHGG assemblies of 4 species containing a complete GalNAc-utilization gene cluster.
Table S17. Results of association analysis between ABO blood groups with the abundance of 27 proteins located within the 577–579 F. prausnitzii SV estimated by shortBRED in the whole DMP metagenome.
Table S18. Associations between GalNAc gene abundance and alpha diversity of the gut microbiome (Spearman correlation).
Table S19. Associations between GalNAc gene abundance and human phenotypes (linear regression) corrected for age and sex (Bonferroni-corrected P < 0.05 in any group or in meta-analysis).
Table S20. Primers used for the qPCR of GalNAc metabolism genes.

## Sheet: S1.species_info
Table S1. Description of species with detected SVs (Source data for Main Fig. 1B and C and Extended Data Fig. 1A-C)
NCBI_taxonomy_id	Superkingdom	Phylum	Class	Order	Family	Genus	Species	organism	Short_name	Deletion_SVs_number	Variable_SVs_number	SVs_number	LLD_baseline	DAG3	500FG	300OB	Total_samples_size_in_Dutch	Length	Kept deletion SV number	Kept variable SV number	Kept SVs number	Used_in_GWAS
483218	Bacteria	Firmicutes	Clostridia	Clostridiales	Unknown	Unknown	[Bacteroides] pectinophilus	[Bacteroides] pectinophilus ATCC 43243	B.pectinophilus	105	50	155	10	45	4	4	63	3028326	NA	NA	NA	No
742735	Bacteria	Firmicutes	Clostridia	Clostridiales	Lachnospiraceae	Lachnoclostridium	[Clostridium] clostridioforme	[Clostridium] clostridioforme 2_1_49FAA	C.clostridioforme	64	45	109	0	10	0	1	11	5500475	NA	NA	NA	No
428125	Bacteria	Firmicutes	Clostridia	Clostridiales	Ruminococcaceae	Ruminiclostridium	[Clostridium] leptum	[Clostridium] leptum DSM 753	C.leptum	51	29	80	23	48	12	10	93	3270209	NA	NA	NA	No
515620	Bacteria	Firmicutes	Clostridia	Clostridiales	Eubacteriaceae	Eubacterium	[Eubacterium] eligens	[Eubacterium] eligens ATCC 27750	E.eligens	97	25	122	93	278	64	103	538	2144190	0	25	25	Yes
411469	Bacteria	Firmicutes	Clostridia	Clostridiales	Eubacteriaceae	Eubacterium	[Eubacterium] hallii	[Eubacterium] hallii DSM 3353	E.hallii	78	66	144	899	1	357	239	1496	3290996	71	66	137	Yes
657318	Bacteria	Firmicutes	Clostridia	Clostridiales	Lachnospiraceae	Unknown	[Eubacterium] rectale	[Eubacterium] rectale DSM 17629	E.rectale	170	50	220	920	2610	390	240	4160	3344951	158	50	208	Yes
657319	Bacteria	Firmicutes	Clostridia	Clostridiales	Ruminococcaceae	Ruminiclostridium	[Eubacterium] siraeum	[Eubacterium] siraeum 70/3	E.siraeum	109	59	168	121	1122	45	67	1355	2943413	0	59	59	Yes
591001	Bacteria	Firmicutes	Negativicutes	Acidaminococcales	Acidaminococcaceae	Acidaminococcus	Acidaminococcus fermentans	Acidaminococcus fermentans DSM 20731	A.fermentans	53	40	93	0	147	1	8	156	2329769	NA	NA	NA	No
568816	Bacteria	Firmicutes	Negativicutes	Acidaminococcales	Acidaminococcaceae	Acidaminococcus	Acidaminococcus intestini	Acidaminococcus intestini RyC-MR95	A.intestini	6	8	14	10	224	8	6	248	2487765	NA	NA	NA	No
349741	Bacteria	Verrucomicrobia	Verrucomicrobiae	Verrucomicrobiales	Akkermansiaceae	Akkermansia	Akkermansia muciniphila	Akkermansia muciniphila ATCC BAA-835	A.muciniphila	55	32	87	368	2723	87	90	3268	2664102	28	32	60	Yes
1211813	Bacteria	Bacteroidetes	Bacteroidia	Bacteroidales	Rikenellaceae	Alistipes	Alistipes ihumii	Alistipes ihumii AP11	A.ihumii	55	21	76	13	2158	3	13	2187	2772884	NA	NA	NA	No
742725	Bacteria	Bacteroidetes	Bacteroidia	Bacteroidales	Rikenellaceae	Alistipes	Alistipes indistinctus	Alistipes indistinctus YIT 12060	A.indistinctus	29	33	62	3	1157	2	5	1167	2855429	NA	NA	NA	No
1501391	Bacteria	Bacteroidetes	Bacteroidia	Bacteroidales	Rikenellaceae	Alistipes	Unknown	Alistipes inops	A.inops	36	11	47	58	2048	12	41	2159	2304887	0	11	11	Yes
1118061	Bacteria	Bacteroidetes	Bacteroidia	Bacteroidales	Rikenellaceae	Alistipes	Unknown	Alistipes obesi	A.obesi	46	8	54	25	6060	20	32	6137	3134757	0	8	8	Yes
445970	Bacteria	Bacteroidetes	Bacteroidia	Bacteroidales	Rikenellaceae	Alistipes	Alistipes putredinis	Alistipes putredinis DSM 17216	A.putredinis	57	15	72	369	6674	247	175	7465	2550678	45	15	60	Yes
717959	Bacteria	Bacteroidetes	Bacteroidia	Bacteroidales	Rikenellaceae	Alistipes	Alistipes shahii	Alistipes shahii WAL 8301	A.shahii	118	37	155	42	6270	30	52	6394	3763317	0	37	37	Yes
1033731	Bacteria	Bacteroidetes	Bacteroidia	Bacteroidales	Rikenellaceae	Alistipes	Alistipes timonensis	Alistipes timonensis JC136	A.timonensis	51	49	100	0	180	0	0	180	3489650	NA	NA	NA	No
245018	Bacteria	Firmicutes	Clostridia	Clostridiales	Lachnospiraceae	Anaerostipes	Unknown	Anaerostipes hadrus	A.hadrus	138	36	174	804	15	313	183	1315	3114788	117	36	153	Yes
1504823	Bacteria	Unknown	Unknown	Unknown	Unknown	Unknown	Unknown	bacterium LF-3	bacterium LF-3	117	37	154	208	9	75	75	367	2931157	0	37	37	Yes
1121094	Bacteria	Bacteroidetes	Bacteroidia	Bacteroidales	Bacteroidaceae	Bacteroides	Bacteroides barnesiae	Bacteroides barnesiae DSM 18169 = JCM 13652	B.barnesiae	182	21	203	5	91	2	2	100	3619906	NA	NA	NA	No
411901	Bacteria	Bacteroidetes	Bacteroidia	Bacteroidales	Bacteroidaceae	Bacteroides	Bacteroides caccae	Bacteroides caccae ATCC 43185	B.caccae	65	18	83	84	1927	63	72	2146	4564814	0	18	18	Yes
762984	Bacteria	Bacteroidetes	Bacteroidia	Bacteroidales	Bacteroidaceae	Bacteroides	Bacteroides clarus	Bacteroides clarus YIT 12056	B.clarus	66	18	84	10	567	11	16	604	3747170	NA	NA	NA	No
470145	Bacteria	Bacteroidetes	Bacteroidia	Bacteroidales	Bacteroidaceae	Bacteroides	Bacteroides coprocola	Bacteroides coprocola DSM 17136	B.coprocola	138	31	169	29	652	34	19	734	4300117	NA	NA	NA	No
1077285	Bacteria	Bacteroidetes	Bacteroidia	Bacteroidales	Bacteroidaceae	Bacteroides	Bacteroides faecis	Bacteroides faecis MAJ27	B.faecis	48	70	118	8	377	19	11	415	6114563	NA	NA	NA	No
763034	Bacteria	Bacteroidetes	Bacteroidia	Bacteroidales	Bacteroidaceae	Bacteroides	Bacteroides fluxus	Bacteroides fluxus YIT 12057	B.fluxus	27	35	62	4	72	2	4	82	4330716	NA	NA	NA	No
272559	Bacteria	Bacteroidetes	Bacteroidia	Bacteroidales	Bacteroidaceae	Bacteroides	Bacteroides fragilis	Bacteroides fragilis NCTC 9343	B.fragilis	111	26	137	30	778	18	22	848	5205140	NA	NA	NA	No
471870	Bacteria	Bacteroidetes	Bacteroidia	Bacteroidales	Bacteroidaceae	Bacteroides	Bacteroides intestinalis	Bacteroides intestinalis DSM 17393	B.intestinalis	70	34	104	27	413	17	18	475	6052596	NA	NA	NA	No
1121098	Bacteria	Bacteroidetes	Bacteroidia	Bacteroidales	Bacteroidaceae	Bacteroides	Bacteroides massiliensis	Bacteroides massiliensis B84634 = Timone 84634 = DSM 17679 = JCM 13223	B.massiliensis	93	44	137	50	1825	60	72	2007	4443170	0	44	44	Yes
997884	Bacteria	Bacteroidetes	Bacteroidia	Bacteroidales	Bacteroidaceae	Bacteroides	Bacteroides nordii	Bacteroides nordii CL02T12C05	B.nordii	100	55	155	0	35	0	0	35	5707624	NA	NA	NA	No
1121101	Bacteria	Bacteroidetes	Bacteroidia	Bacteroidales	Bacteroidaceae	Bacteroides	Bacteroides salyersiae	Bacteroides salyersiae WAL 10018 = DSM 18765 = JCM 12988	B.salyersiae	74	56	130	2	324	6	8	340	5315450	NA	NA	NA	No
411479	Bacteria	Bacteroidetes	Bacteroidia	Bacteroidales	Bacteroidaceae	Bacteroides	Bacteroides uniformis	Bacteroides uniformis ATCC 8492	B.uniformis	125	37	162	453	6762	269	232	7716	4719097	115	37	152	Yes
657309	Bacteria	Bacteroidetes	Bacteroidia	Bacteroidales	Bacteroidaceae	Bacteroides	Bacteroides xylanisolvens	Bacteroides xylanisolvens XB1A	B.xylanisolvens	197	45	242	42	1135	46	46	1269	5976145	0	45	45	Yes
742726	Bacteria	Bacteroidetes	Bacteroidia	Bacteroidales	Barnesiellaceae	Barnesiella	Barnesiella intestinihominis	Barnesiella intestinihominis YIT 11860	B.intestinihominis	67	8	75	88	3518	85	99	3790	3433725	0	8	8	Yes
1680	Bacteria	Actinobacteria	Actinobacteria	Bifidobacteriales	Bifidobacteriaceae	Bifidobacterium	Unknown	Bifidobacterium adolescentis	B.adolescentis	60	6	66	805	2651	331	178	3965	2203222	53	6	59	Yes
1683	Bacteria	Actinobacteria	Actinobacteria	Bifidobacteriales	Bifidobacteriaceae	Bifidobacterium	Unknown	Bifidobacterium angulatum	B.angulatum	20	13	33	51	38	43	8	140	2003806	NA	NA	NA	No
28025	Bacteria	Actinobacteria	Actinobacteria	Bifidobacteriales	Bifidobacteriaceae	Bifidobacterium	Unknown	Bifidobacterium animalis	B.animalis	1	2	3	57	2	8	12	79	1931057	NA	NA	NA	No
702459	Bacteria	Actinobacteria	Actinobacteria	Bifidobacteriales	Bifidobacteriaceae	Bifidobacterium	Bifidobacterium bifidum	Bifidobacterium bifidum PRL2010	B.bifidum	21	32	53	232	454	124	38	848	2214656	0	32	32	Yes
216816	Bacteria	Actinobacteria	Actinobacteria	Bifidobacteriales	Bifidobacteriaceae	Bifidobacterium	Unknown	Bifidobacterium longum	B.longum	92	30	122	707	447	234	147	1535	2480603	47	30	77	Yes
547043	Bacteria	Actinobacteria	Actinobacteria	Bifidobacteriales	Bifidobacteriaceae	Bifidobacterium	Bifidobacterium pseudocatenulatum	Bifidobacterium pseudocatenulatum DSM 20438 = JCM 1200 = LMG 10505	B.pseudocatenulatum	62	16	78	130	62	41	19	252	2304808	NA	NA	NA	No
1408428	Bacteria	Proteobacteria	Deltaproteobacteria	Desulfovibrionales	Desulfovibrionaceae	Bilophila	Bilophila wadsworthia	Bilophila wadsworthia ATCC 49260	B.wadsworthia	125	46	171	0	3447	0	2	3449	4628567	NA	NA	NA	No
411459	Bacteria	Firmicutes	Clostridia	Clostridiales	Lachnospiraceae	Blautia	Blautia obeum	Blautia obeum ATCC 29174	B.obeum	126	62	188	670	7	177	177	1031	3625508	26	62	88	Yes
1121115	Bacteria	Firmicutes	Clostridia	Clostridiales	Lachnospiraceae	Blautia	Blautia wexlerae	Blautia wexlerae DSM 19850	B.wexlerae	208	57	265	1071	38	431	279	1819	4508678	194	57	251	Yes
245014	Bacteria	Firmicutes	Clostridia	Clostridiales	Unknown	Unknown	Unknown	butyrate-producing bacterium SS3/4	Clostridiales sp	186	71	257	0	74	0	1	75	3601020	NA	NA	NA	No
511680	Bacteria	Firmicutes	Clostridia	Clostridiales	Lachnospiraceae	Butyrivibrio	Butyrivibrio crossotus	Butyrivibrio crossotus DSM 2876	B.crossotus	71	30	101	91	834	28	34	987	2496039	0	30	30	Yes
1236689	Archaea	Euryarchaeota	Thermoplasmata	Methanomassiliicoccales	Methanomassiliicoccaceae	Candidatus Methanomethylophilus	Candidatus Methanomethylophilus alvus	Candidatus Methanomethylophilus alvus Mx1201	C.Methanomethylophilus	31	13	44	0	106	0	0	106	1666795	NA	NA	NA	No
1232452	Bacteria	Firmicutes	Clostridia	Clostridiales	Unknown	Unknown	Unknown	Clostridiales bacterium VE202-14	C.bacterium VE202-14	28	36	64	31	0	7	6	44	3162614	NA	NA	NA	No
1232446	Bacteria	Firmicutes	Clostridia	Clostridiales	Unknown	Unknown	Unknown	Clostridiales bacterium VE202-18	C.bacterium VE202-18	51	58	109	14	0	8	3	25	3551665	NA	NA	NA	No
1414720	Bacteria	Firmicutes	Clostridia	Clostridiales	Clostridiaceae	Clostridium	Unknown	Clostridium saudiense	C.saudiense	55	21	76	76	3	3	16	98	3653862	NA	NA	NA	No
1226325	Bacteria	Firmicutes	Clostridia	Clostridiales	Clostridiaceae	Clostridium	Unknown	Clostridium sp. KLE 1755	Clostridium sp. KLE 1755	54	47	101	5	3	2	1	11	6644410	NA	NA	NA	No
411489	Bacteria	Firmicutes	Clostridia	Clostridiales	Clostridiaceae	Clostridium	Unknown	Clostridium sp. L2-50	Clostridium sp. L2-50	71	22	93	150	145	69	61	425	2954616	0	22	22	Yes
742722	Bacteria	Actinobacteria	Coriobacteriia	Coriobacteriales	Coriobacteriaceae	Collinsella	Unknown	Collinsella sp. 4_8_47FAA	Collinsella sp	200	21	221	839	146	246	243	1474	2247501	161	21	182	Yes
1349822	Bacteria	Bacteroidetes	Bacteroidia	Bacteroidales	Barnesiellaceae	Coprobacter	Coprobacter fastidiosus	Coprobacter fastidiosus NSB1	C.fastidiosus	61	37	98	0	93	0	4	97	3413912	NA	NA	NA	No
717962	Bacteria	Firmicutes	Clostridia	Clostridiales	Lachnospiraceae	Coprococcus	Coprococcus catus	Coprococcus catus GD/7	C.catus	173	77	250	259	0	15	83	357	3522704	0	77	77	Yes
470146	Bacteria	Firmicutes	Clostridia	Clostridiales	Lachnospiraceae	Coprococcus	Coprococcus comes	Coprococcus comes ATCC 27758	C.comes	88	66	154	853	24	294	237	1408	3242215	71	66	137	Yes
411474	Bacteria	Firmicutes	Clostridia	Clostridiales	Lachnospiraceae	Coprococcus	Coprococcus eutactus	Coprococcus eutactus ATCC 27759	C.eutactus	49	36	85	53	36	22	15	126	3102987	NA	NA	NA	No
411464	Bacteria	Proteobacteria	Deltaproteobacteria	Desulfovibrionales	Desulfovibrionaceae	Desulfovibrio	Desulfovibrio piger	Desulfovibrio piger ATCC 29098	D.piger	49	6	55	1	504	0	4	509	2867216	NA	NA	NA	No
592028	Bacteria	Firmicutes	Negativicutes	Veillonellales	Veillonellaceae	Dialister	Dialister invisus	Dialister invisus DSM 15470	D.invisus	60	6	66	386	1016	185	62	1649	1895960	41	6	47	Yes
742743	Bacteria	Firmicutes	Negativicutes	Veillonellales	Veillonellaceae	Dialister	Dialister succinatiphilus	Dialister succinatiphilus YIT 11850	D.succinatiphilus	94	29	123	11	54	9	5	79	2457909	NA	NA	NA	No
742765	Bacteria	Firmicutes	Clostridia	Clostridiales	Lachnospiraceae	Dorea	Dorea formicigenerans	Dorea formicigenerans 4_6_53AFAA	D.formicigenerans	282	97	379	388	1	91	133	613	3825843	0	97	97	Yes
1280698	Bacteria	Firmicutes	Clostridia	Clostridiales	Lachnospiraceae	Dorea	Dorea longicatena	Dorea longicatena AGR2136	D.longicatena	254	32	286	340	5	83	105	533	3591912	0	32	32	Yes
479437	Bacteria	Actinobacteria	Coriobacteriia	Eggerthellales	Eggerthellaceae	Eggerthella	Eggerthella lenta	Eggerthella lenta DSM 2243	E.lenta	81	39	120	41	13	5	4	63	3632260	NA	NA	NA	No
562	Bacteria	Proteobacteria	Gammaproteobacteria	Enterobacterales	Enterobacteriaceae	Escherichia	Unknown	Escherichia coli	E.coli	129	43	172	65	473	10	36	584	5310511	NA	NA	NA	No
1256908	Bacteria	Firmicutes	Clostridia	Clostridiales	Eubacteriaceae	Eubacterium	Eubacterium ramulus	Eubacterium ramulus ATCC 29099	E.ramulus	112	117	229	132	5	25	56	218	3436963	0	117	117	Yes
411463	Bacteria	Firmicutes	Clostridia	Clostridiales	Eubacteriaceae	Eubacterium	Eubacterium ventriosum	Eubacterium ventriosum ATCC 27560	E.ventriosum	81	61	142	113	10	64	58	245	2870795	0	61	61	Yes
748224	Bacteria	Firmicutes	Clostridia	Clostridiales	Ruminococcaceae	Faecalibacterium	Faecalibacterium prausnitzii	Faecalibacterium cf. prausnitzii KLE1255	F.prausnitzii	124	35	159	585	4785	240	182	5792	2928734	80	35	115	Yes
717960	Bacteria	Firmicutes	Erysipelotrichia	Erysipelotrichales	Erysipelotrichaceae	Faecalitalea	Faecalitalea cylindroides	Faecalitalea cylindroides T2-87	F.cylindroides	86	46	132	48	1	8	3	60	1966750	NA	NA	NA	No
518637	Bacteria	Firmicutes	Erysipelotrichia	Erysipelotrichales	Erysipelotrichaceae	Holdemanella	Holdemanella biformis	Holdemanella biformis DSM 3989	H.biformis	174	33	207	128	2	33	78	241	2416081	0	33	33	Yes
445973	Bacteria	Firmicutes	Clostridia	Clostridiales	Peptostreptococcaceae	Intestinibacter	Intestinibacter bartlettii	Intestinibacter bartlettii DSM 16795	I.bartlettii	49	12	61	110	0	7	15	132	2972256	NA	NA	NA	No
1297617	Bacteria	Firmicutes	Clostridia	Clostridiales	Unknown	Intestinimonas	Unknown	Intestinimonas butyriciproducens	I.butyriciproducens	57	45	102	2	144	0	1	147	3568755	NA	NA	NA	No
665950	Bacteria	Firmicutes	Clostridia	Clostridiales	Lachnospiraceae	Unknown	Unknown	Lachnospiraceae bacterium 3_1_46FAA	L.bacterium 3_1_46FAA	47	60	107	228	29	56	99	412	3118216	0	60	60	Yes
658088	Bacteria	Firmicutes	Clostridia	Clostridiales	Lachnospiraceae	Unknown	Unknown	Lachnospiraceae bacterium 9_1_43BFAA	L.bacterium 9_1_43BFAA	75	44	119	16	1	3	10	30	2844875	NA	NA	NA	No
353496	Bacteria	Firmicutes	Bacilli	Lactobacillales	Lactobacillaceae	Lactobacillus	Lactobacillus delbrueckii	Lactobacillus delbrueckii subsp. bulgaricus 2038	L.delbrueckii	10	3	13	36	42	3	5	86	1872918	NA	NA	NA	No
1069534	Bacteria	Firmicutes	Bacilli	Lactobacillales	Lactobacillaceae	Lactobacillus	Lactobacillus ruminis	Lactobacillus ruminis ATCC 27782	L.ruminis	56	20	76	29	1	11	10	51	2066652	NA	NA	NA	No
1122217	Bacteria	Firmicutes	Negativicutes	Selenomonadales	Selenomonadaceae	Megamonas	Megamonas rupellensis	Megamonas rupellensis DSM 19944	M.rupellensis	54	26	80	21	26	29	12	88	2330046	NA	NA	NA	No
1064535	Bacteria	Firmicutes	Negativicutes	Veillonellales	Veillonellaceae	Megasphaera	Megasphaera elsdenii	Megasphaera elsdenii DSM 20460	M.elsdenii	129	29	158	10	117	6	8	141	2474718	NA	NA	NA	No
420247	Archaea	Euryarchaeota	Methanobacteria	Methanobacteriales	Methanobacteriaceae	Methanobrevibacter	Methanobrevibacter smithii	Methanobrevibacter smithii ATCC 35061	M.smithii	52	22	74	354	3	87	102	546	1853160	0	22	22	Yes
1410665	Bacteria	Firmicutes	Negativicutes	Selenomonadales	Selenomonadaceae	Mitsuokella	Mitsuokella jalaludinii	Mitsuokella jalaludinii DSM 13811	M.jalaludinii	109	26	135	13	248	5	13	279	2412624	NA	NA	NA	No
742817	Bacteria	Bacteroidetes	Bacteroidia	Bacteroidales	Odoribacteraceae	Odoribacter	Odoribacter laneus	Odoribacter laneus YIT 12061	O.laneus	26	19	45	1	78	1	2	82	3773011	NA	NA	NA	No
709991	Bacteria	Bacteroidetes	Bacteroidia	Bacteroidales	Odoribacteraceae	Odoribacter	Odoribacter splanchnicus	Odoribacter splanchnicus DSM 20712	O.splanchnicus	123	67	190	1	2245	5	6	2257	4392288	NA	NA	NA	No
1519439	Bacteria	Firmicutes	Clostridia	Clostridiales	Oscillospiraceae	Oscillibacter	Unknown	Oscillibacter sp. ER4	Oscillibacter sp. ER4	168	30	198	343	5995	107	171	6616	2729835	112	30	142	Yes
1226322	Bacteria	Firmicutes	Clostridia	Clostridiales	Oscillospiraceae	Oscillibacter	Unknown	Oscillibacter sp. KLE 1728	Oscillibacter sp. KLE 1728	94	47	141	24	2696	0	24	2744	3590714	NA	NA	NA	No
435591	Bacteria	Bacteroidetes	Bacteroidia	Bacteroidales	Tannerellaceae	Parabacteroides	Parabacteroides distasonis	Parabacteroides distasonis ATCC 8503	P.distasonis	133	36	169	61	3976	73	126	4236	4811379	0	36	36	Yes
411477	Bacteria	Bacteroidetes	Bacteroidia	Bacteroidales	Tannerellaceae	Parabacteroides	Parabacteroides merdae	Parabacteroides merdae ATCC 43184	P.merdae	75	39	114	82	3306	106	103	3597	4434377	0	39	39	Yes
1235803	Bacteria	Bacteroidetes	Bacteroidia	Bacteroidales	Tannerellaceae	Parabacteroides	Unknown	Parabacteroides sp. ASF519	Parabacteroides sp	163	49	212	8	57	0	1	66	6871394	NA	NA	NA	No
762968	Bacteria	Bacteroidetes	Bacteroidia	Bacteroidales	Prevotellaceae	Paraprevotella	Paraprevotella clara	Paraprevotella clara YIT 11840	P.clara	118	32	150	10	2230	31	63	2334	4233768	0	32	32	Yes
762966	Bacteria	Proteobacteria	Betaproteobacteria	Burkholderiales	Sutterellaceae	Parasutterella	Parasutterella excrementihominis	Parasutterella excrementihominis YIT 11859	P.excrementihominis	122	20	142	1	719	1	5	726	2831696	NA	NA	NA	No
1262914	Bacteria	Firmicutes	Negativicutes	Acidaminococcales	Acidaminococcaceae	Phascolarctobacterium	Unknown	Phascolarctobacterium sp. CAG:207	Phascolarctobacterium sp. CAG:207	49	8	57	112	669	49	29	859	2369203	NA	NA	NA	No
1262915	Bacteria	Firmicutes	Negativicutes	Acidaminococcales	Acidaminococcaceae	Phascolarctobacterium	Unknown	Phascolarctobacterium sp. CAG:266	Phascolarctobacterium sp. CAG:266	76	20	96	30	775	8	28	841	1816732	NA	NA	NA	No
626939	Bacteria	Firmicutes	Negativicutes	Acidaminococcales	Acidaminococcaceae	Phascolarctobacterium	Phascolarctobacterium succinatutens	Phascolarctobacterium succinatutens YIT 12067	P.succinatutens	68	19	87	114	898	49	97	1158	2121954	0	19	19	Yes
537011	Bacteria	Bacteroidetes	Bacteroidia	Bacteroidales	Prevotellaceae	Prevotella	Prevotella copri	Prevotella copri DSM 18205	P.copri	205	25	230	211	2313	146	86	2756	3512473	73	25	98	Yes
1002367	Bacteria	Bacteroidetes	Bacteroidia	Bacteroidales	Prevotellaceae	Prevotella	Prevotella stercorea	Prevotella stercorea DSM 18206	P.stercorea	163	23	186	5	149	11	12	177	3097322	NA	NA	NA	No
585394	Bacteria	Firmicutes	Clostridia	Clostridiales	Lachnospiraceae	Roseburia	Roseburia hominis	Roseburia hominis A2-183	R.hominis	135	111	246	104	601	27	36	768	3592125	NA	NA	NA	No
718255	Bacteria	Firmicutes	Clostridia	Clostridiales	Lachnospiraceae	Roseburia	Roseburia intestinalis	Roseburia intestinalis XB6B4	R.intestinalis	171	71	242	146	549	83	87	865	4286292	0	71	71	Yes
1160721	Bacteria	Firmicutes	Clostridia	Clostridiales	Ruminococcaceae	Ruminococcus	Unknown	Ruminococcus bicirculans	R.bicirculans	137	26	163	427	794	186	128	1535	2968500	27	26	53	Yes
657321	Bacteria	Firmicutes	Clostridia	Clostridiales	Ruminococcaceae	Ruminococcus	Ruminococcus bromii	Ruminococcus bromii L2-63	R.bromii	83	24	107	712	1094	260	190	2256	2249085	75	24	99	Yes
411473	Bacteria	Firmicutes	Clostridia	Clostridiales	Ruminococcaceae	Ruminococcus	Ruminococcus callidus	Ruminococcus callidus ATCC 27760	R.callidus	110	32	142	84	92	52	43	271	3096487	0	32	32	Yes
213810	Bacteria	Firmicutes	Clostridia	Clostridiales	Ruminococcaceae	Ruminococcus	Ruminococcus champanellensis	Ruminococcus champanellensis 18P13 = JCM 17042	R.champanellensis	72	26	98	8	84	1	2	95	2573208	NA	NA	NA	No
411470	Bacteria	Firmicutes	Clostridia	Clostridiales	Lachnospiraceae	Blautia	[Ruminococcus] gnavus	Ruminococcus gnavus ATCC 29149	R.gnavus	95	51	146	75	22	33	36	166	3501911	NA	NA	NA	No
471875	Bacteria	Firmicutes	Clostridia	Clostridiales	Ruminococcaceae	Ruminococcus	Ruminococcus lactaris	Ruminococcus lactaris ATCC 29176	R.lactaris	70	61	131	257	94	79	96	526	2731235	0	61	61	Yes
657323	Bacteria	Firmicutes	Clostridia	Clostridiales	Ruminococcaceae	Ruminococcus	Unknown	Ruminococcus sp. SR1/5	Ruminococcus sp	92	29	121	870	20	283	225	1398	3545606	74	29	103	Yes
657313	Bacteria	Firmicutes	Clostridia	Clostridiales	Lachnospiraceae	Blautia	[Ruminococcus] torques	Ruminococcus torques L2-14	R.torques	124	65	189	712	7	267	178	1164	3341681	98	65	163	Yes
1034345	Bacteria	Actinobacteria	Coriobacteriia	Coriobacteriales	Coriobacteriaceae	Senegalimassilia	Senegalimassilia anaerobia	Senegalimassilia anaerobia JC110	S.anaerobia	124	24	148	49	2	5	8	64	2354522	NA	NA	NA	No
1316408	Bacteria	Firmicutes	Bacilli	Lactobacillales	Streptococcaceae	Streptococcus	Unknown	Streptococcus sp. HSISM1	Streptococcus sp	192	17	209	26	0	1	20	47	2334592	NA	NA	NA	No
904306	Bacteria	Firmicutes	Bacilli	Lactobacillales	Streptococcaceae	Streptococcus	Streptococcus vestibularis	Streptococcus vestibularis F0396	S.vestibularis	22	3	25	146	0	11	47	204	2022289	0	3	3	Yes
665956	Bacteria	Firmicutes	Clostridia	Clostridiales	Ruminococcaceae	Subdoligranulum	Unknown	Subdoligranulum sp. 4_3_54A2FAA	Subdoligranulum sp	118	69	187	26	206	4	11	247	4214537	NA	NA	NA	No
742823	Bacteria	Proteobacteria	Betaproteobacteria	Burkholderiales	Sutterellaceae	Sutterella	Sutterella wadsworthensis	Sutterella wadsworthensis 2_1_59BFAA	S.wadsworthensis 2_1_59BFAA	85	23	108	1	3274	2	10	3287	2665512	NA	NA	NA	No
1203554	Bacteria	Proteobacteria	Betaproteobacteria	Burkholderiales	Sutterellaceae	Sutterella	Sutterella wadsworthensis	Sutterella wadsworthensis HGA0223	S.wadsworthensis HGA0223	62	19	81	1	3067	1	6	3075	2988328	NA	NA	NA	No
500632	Bacteria	Firmicutes	Clostridia	Clostridiales	Lachnospiraceae	Tyzzerella	Tyzzerella nexilis	Tyzzerella nexilis DSM 1787	T.nexilis	195	67	262	14	3	9	8	34	3995628	NA	NA	NA	No

## Sheet: S2.dSV_summary_annot
Table S2.Description of deletion SVs. SV_ID field after ":" contains start and end positions of the SV in kbps
Taxonomy_ID	Taxonomy_Name	SV_ID	SV_Name	SV_Name_short	Species	Segments_num	SV_size	Genes	Products	Used_in_GWAS
997884.PRJNA64823	Bacteroides nordii CL02T12C05	997884.PRJNA64823:50_52;831_833;1124_1126;4200_4202;4556_4558;5272_5273	Bacteroides nordii CL02T12C05:50_52 and 5 segments	B.nordii:76	Bacteroides nordii CL02T12C05	6	11	HMPREF1068_02956;HMPREF1068_02957;HMPREF1068_02787;HMPREF1068_02788;HMPREF1068_01012;HMPREF1068_01013;HMPREF1068_01019;HMPREF1068_03461;HMPREF1068_03462;HMPREF1068_03463;HMPREF1068_04048;HMPREF1068_04049;	;SusC/RagA family TonB-linked outer membrane protein;;SusC/RagA family TonB-linked outer membrane protein;	0
997884.PRJNA64823	Bacteroides nordii CL02T12C05	997884.PRJNA64823:52_60	Bacteroides nordii CL02T12C05:52_60	B.nordii:83	Bacteroides nordii CL02T12C05	1	8	HMPREF1068_02957;HMPREF1068_02958;HMPREF1068_02959;HMPREF1068_02960;HMPREF1068_02961;		0
997884.PRJNA64823	Bacteroides nordii CL02T12C05	997884.PRJNA64823:73_74;1990_1992;1995_1996;2813_2814;2846_2847;2926_2927;3537_3538;3547_3548;3571_3572;3915_3916	Bacteroides nordii CL02T12C05:73_74 and 9 segments	B.nordii:94	Bacteroides nordii CL02T12C05	10	11	HMPREF1068_02968;HMPREF1068_01677;HMPREF1068_01678;HMPREF1068_00434;HMPREF1068_02864;HMPREF1068_03531;HMPREF1068_03532;HMPREF1068_04138;HMPREF1068_04139;HMPREF1068_04149;HMPREF1068_04150;HMPREF1068_04172;HMPREF1068_03944;	PAS domain S-box protein;SusC/RagA family TonB-linked outer membrane protein;polyribonucleotide nucleotidyltransferase;	0
997884.PRJNA64823	Bacteroides nordii CL02T12C05	997884.PRJNA64823:104_111	Bacteroides nordii CL02T12C05:104_111	B.nordii:1	Bacteroides nordii CL02T12C05	1	7	HMPREF1068_02994;HMPREF1068_02995;HMPREF1068_02996;HMPREF1068_02997;HMPREF1068_02997;HMPREF1068_02998;HMPREF1068_02999;HMPREF1068_03000;HMPREF1068_03001;HMPREF1068_03002;HMPREF1068_03003;HMPREF1068_03004;		0
997884.PRJNA64823	Bacteroides nordii CL02T12C05	997884.PRJNA64823:125_126;174_182;852_854;1723_1724;2124_2125;3704_3705;3911_3913;3916_3927;3944_3967;5328_5329	Bacteroides nordii CL02T12C05:125_126 and 9 segments	B.nordii:5	Bacteroides nordii CL02T12C05	10	51	HMPREF1068_03010;HMPREF1068_03011;HMPREF1068_03048;HMPREF1068_03049;HMPREF1068_03050;HMPREF1068_03051;HMPREF1068_02799;HMPREF1068_02800;HMPREF1068_02801;HMPREF1068_00541;HMPREF1068_01462;HMPREF1068_01463;HMPREF1068_01771;HMPREF1068_01772;HMPREF1068_04265;HMPREF1068_04266;HMPREF1068_03942;HMPREF1068_03944;HMPREF1068_03945;HMPREF1068_03946;HMPREF1068_03947;HMPREF1068_03948;HMPREF1068_03949;HMPREF10…	;;;ribonuclease HII;TonB family domain-containing protein;	0
997884.PRJNA64823	Bacteroides nordii CL02T12C05	997884.PRJNA64823:131_132	Bacteroides nordii CL02T12C05:131_132	B.nordii:6	Bacteroides nordii CL02T12C05	1	1	HMPREF1068_03018;		0
997884.PRJNA64823	Bacteroides nordii CL02T12C05	997884.PRJNA64823:173_174;715_717;1947_1949;2482_2483;2844_2846;2920_2922;5324_5326;5675_5677	Bacteroides nordii CL02T12C05:173_174 and 7 segments	B.nordii:14	Bacteroides nordii CL02T12C05	8	14	HMPREF1068_03047;HMPREF1068_03048;HMPREF1068_02705;HMPREF1068_02706;HMPREF1068_02707;HMPREF1068_02708;HMPREF1068_01645;HMPREF1068_01646;HMPREF1068_01647;HMPREF1068_02043;HMPREF1068_02863;HMPREF1068_02864;HMPREF1068_03525;HMPREF1068_03526;HMPREF1068_03527;HMPREF1068_02803;HMPREF1068_02804;HMPREF1068_02805;HMPREF1068_02806;HMPREF1068_00213;HMPREF1068_00214;HMPREF1068_00215;	;SusC/RagA family TonB-linked outer membrane protein;ribonuclease R;;cysteine synthase A;	0
997884.PRJNA64823	Bacteroides nordii CL02T12C05	997884.PRJNA64823:236_237	Bacteroides nordii CL02T12C05:236_237	B.nordii:22	Bacteroides nordii CL02T12C05	1	1	HMPREF1068_03092;		0
997884.PRJNA64823	Bacteroides nordii CL02T12C05	997884.PRJNA64823:269_271;657_659;660_666;668_672;4077_4079;5396_5398;5402_5404;5407_5417;5431_5450	Bacteroides nordii CL02T12C05:269_271 and 8 segments	B.nordii:32	Bacteroides nordii CL02T12C05	9	49	HMPREF1068_03126;HMPREF1068_03127;HMPREF1068_03128;HMPREF1068_03129;HMPREF1068_04326;HMPREF1068_04327;HMPREF1068_04327;HMPREF1068_04328;HMPREF1068_04329;HMPREF1068_04330;HMPREF1068_04331;HMPREF1068_04332;HMPREF1068_04333;HMPREF1068_04333;HMPREF1068_04334;HMPREF1068_04335;HMPREF1068_04336;HMPREF1068_04337;HMPREF1068_04337;HMPREF1068_04338;HMPREF1068_04339;HMPREF1068_03155;HMPREF1068_03156;HMPREF10…	ParB-like partition protein;	0
997884.PRJNA64823	Bacteroides nordii CL02T12C05	997884.PRJNA64823:271_273;274_276;4061_4064	Bacteroides nordii CL02T12C05:271_273 and 2 segments	B.nordii:34	Bacteroides nordii CL02T12C05	3	7	HMPREF1068_03129;HMPREF1068_03130;HMPREF1068_03131;HMPREF1068_03132;HMPREF1068_03133;HMPREF1068_03134;HMPREF1068_03135;HMPREF1068_03136;HMPREF1068_03137;HMPREF1068_03138;HMPREF1068_03139;HMPREF1068_03140;HMPREF1068_03141;HMPREF1068_03142;HMPREF1068_03143;		0
997884.PRJNA64823	Bacteroides nordii CL02T12C05	997884.PRJNA64823:332_336;338_340	Bacteroides nordii CL02T12C05:332_336;338_340	B.nordii:46	Bacteroides nordii CL02T12C05	2	6	HMPREF1068_04414;HMPREF1068_00570;HMPREF1068_00571;HMPREF1068_00572;HMPREF1068_00573;		0
997884.PRJNA64823	Bacteroides nordii CL02T12C05	997884.PRJNA64823:340_342;768_775;4291_4294;5094_5095;5119_5124;5654_5656	Bacteroides nordii CL02T12C05:340_342 and 5 segments	B.nordii:47	Bacteroides nordii CL02T12C05	6	20	HMPREF1068_00573;HMPREF1068_00574;HMPREF1068_00575;HMPREF1068_00576;HMPREF1068_00577;HMPREF1068_02737;HMPREF1068_02738;HMPREF1068_02739;HMPREF1068_02740;HMPREF1068_02741;HMPREF1068_02742;HMPREF1068_00521;HMPREF1068_00522;HMPREF1068_00523;HMPREF1068_00923;HMPREF1068_00942;HMPREF1068_00943;HMPREF1068_00943;HMPREF1068_00944;HMPREF1068_00945;HMPREF1068_00946;HMPREF1068_00947;HMPREF1068_00201;HMPREF10…	;;;;"RNA polymerase sigma-70 factor, expansion family 1";	0
997884.PRJNA64823	Bacteroides nordii CL02T12C05	997884.PRJNA64823:386_389;391_402;1074_1075;2586_2587;3131_3132;3426_3442;3459_3460;4031_4035	Bacteroides nordii CL02T12C05:386_389 and 7 segments	B.nordii:56	Bacteroides nordii CL02T12C05	8	38	HMPREF1068_03646;HMPREF1068_03647;HMPREF1068_03648;HMPREF1068_03649;HMPREF1068_03649;HMPREF1068_03650;HMPREF1068_03651;HMPREF1068_03652;HMPREF1068_03653;HMPREF1068_03654;HMPREF1068_03655;HMPREF1068_03656;HMPREF1068_03657;HMPREF1068_03658;HMPREF1068_00362;HMPREF1068_02128;HMPREF1068_02129;HMPREF1068_02385;HMPREF1068_02386;HMPREF1068_02649;HMPREF1068_02650;HMPREF1068_02651;HMPREF1068_02651;HMPREF10…	polymorphic outer membrane protein;	0
997884.PRJNA64823	Bacteroides nordii CL02T12C05	997884.PRJNA64823:389_390	Bacteroides nordii CL02T12C05:389_390	B.nordii:57	Bacteroides nordii CL02T12C05	1	1	HMPREF1068_03649;		0
997884.PRJNA64823	Bacteroides nordii CL02T12C05	997884.PRJNA64823:609_610;2477_2478;2638_2639;5349_5350	Bacteroides nordii CL02T12C05:609_610 and 3 segments	B.nordii:87	Bacteroides nordii CL02T12C05	4	4	HMPREF1068_03798;HMPREF1068_04277;HMPREF1068_02037;HMPREF1068_02038;HMPREF1068_02039;HMPREF1068_02040;HMPREF1068_02161;HMPREF1068_02162;HMPREF1068_02826;HMPREF1068_02827;	;UDP-N-acetylglucosamine 2-epimerase;PAS domain S-box protein;4-diphosphocytidyl-2-C-methyl-D-erythritol kinase;	0
997884.PRJNA64823	Bacteroides nordii CL02T12C05	997884.PRJNA64823:610_613;1771_1772;3717_3723	Bacteroides nordii CL02T12C05:610_613 and 2 segments	B.nordii:88	Bacteroides nordii CL02T12C05	3	10	HMPREF1068_04277;HMPREF1068_04278;HMPREF1068_04279;HMPREF1068_01502;HMPREF1068_01503;HMPREF1068_01504;HMPREF1068_04272;HMPREF1068_04273;HMPREF1068_04274;HMPREF1068_04275;HMPREF1068_04276;		0
997884.PRJNA64823	Bacteroides nordii CL02T12C05	997884.PRJNA64823:633_638;651_653	Bacteroides nordii CL02T12C05:633_638;651_653	B.nordii:89	Bacteroides nordii CL02T12C05	2	7	HMPREF1068_04295;HMPREF1068_04296;HMPREF1068_04297;HMPREF1068_04298;HMPREF1068_04299;HMPREF1068_04300;HMPREF1068_04300;HMPREF1068_04301;HMPREF1068_04302;HMPREF1068_04303;HMPREF1068_04304;HMPREF1068_04305;HMPREF1068_04320;HMPREF1068_04321;		0
997884.PRJNA64823	Bacteroides nordii CL02T12C05	997884.PRJNA64823:682_684	Bacteroides nordii CL02T12C05:682_684	B.nordii:90	Bacteroides nordii CL02T12C05	1	2	HMPREF1068_04351;HMPREF1068_04352;		0
997884.PRJNA64823	Bacteroides nordii CL02T12C05	997884.PRJNA64823:704_707;735_736;1001_1002;2273_2274;4743_4744;4902_4903;5672_5673;5677_5678	Bacteroides nordii CL02T12C05:704_707 and 7 segments	B.nordii:91	Bacteroides nordii CL02T12C05	8	10	HMPREF1068_02699;HMPREF1068_02700;HMPREF1068_02721;HMPREF1068_02722;HMPREF1068_00309;HMPREF1068_01879;HMPREF1068_01880;HMPREF1068_00675;HMPREF1068_00676;HMPREF1068_00788;HMPREF1068_00211;HMPREF1068_00212;HMPREF1068_00215;HMPREF1068_00216;	1-acylglycerol-3-phosphate O-acyltransferase;"exonuclease SbcCD, D subunit";;cation diffusion facilitator family transporter;	0
997884.PRJNA64823	Bacteroides nordii CL02T12C05	997884.PRJNA64823:711_712;736_738;940_943;953_954;1062_1064;1476_1478;2255_2273;3942_3944;4382_4384;4442_4445;5669_5670	Bacteroides nordii CL02T12C05:711_712 and 10 segments	B.nordii:92	Bacteroides nordii CL02T12C05	11	37	HMPREF1068_02702;HMPREF1068_02722;HMPREF1068_02723;HMPREF1068_00263;HMPREF1068_00264;HMPREF1068_00271;HMPREF1068_00272;HMPREF1068_00354;HMPREF1068_00355;HMPREF1068_01266;HMPREF1068_01267;HMPREF1068_01868;HMPREF1068_01869;HMPREF1068_01869;HMPREF1068_01870;HMPREF1068_01871;HMPREF1068_01872;HMPREF1068_01872;HMPREF1068_01873;HMPREF1068_01874;HMPREF1068_01875;HMPREF1068_01876;HMPREF1068_01877;HMPREF10…	;SusC/RagA family TonB-linked outer membrane protein;;L-aspartate oxidase;;signal peptidase I;;"efflux transporter, RND family, MFP subunit";;;;1-acylglycerol-3-phosphate O-acyltransferase;	0
997884.PRJNA64823	Bacteroides nordii CL02T12C05	997884.PRJNA64823:734_735;1263_1279;1819_1821;2478_2479;3731_3732;4741_4743;5348_5349	Bacteroides nordii CL02T12C05:734_735 and 6 segments	B.nordii:93	Bacteroides nordii CL02T12C05	7	24	HMPREF1068_02719;HMPREF1068_02720;HMPREF1068_02721;HMPREF1068_01115;HMPREF1068_01116;HMPREF1068_01117;HMPREF1068_01118;HMPREF1068_01119;HMPREF1068_01120;HMPREF1068_01121;HMPREF1068_01122;HMPREF1068_01123;HMPREF1068_01124;HMPREF1068_01125;HMPREF1068_01544;HMPREF1068_02040;HMPREF1068_02041;HMPREF1068_03806;HMPREF1068_00675;HMPREF1068_02826;	YD repeat (two copies);PAS domain S-box protein;	0
997884.PRJNA64823	Bacteroides nordii CL02T12C05	997884.PRJNA64823:825_829;1120_1121	Bacteroides nordii CL02T12C05:825_829;1120_1121	B.nordii:95	Bacteroides nordii CL02T12C05	2	5	HMPREF1068_02786;HMPREF1068_02787;HMPREF1068_01010;		0
997884.PRJNA64823	Bacteroides nordii CL02T12C05	997884.PRJNA64823:893_895;2820_2826;4876_4902	Bacteroides nordii CL02T12C05:893_895 and 2 segments	B.nordii:96	Bacteroides nordii CL02T12C05	3	34	HMPREF1068_00569;HMPREF1068_00446;HMPREF1068_00442;HMPREF1068_00443;HMPREF1068_00444;HMPREF1068_00445;HMPREF1068_00775;HMPREF1068_00776;HMPREF1068_00777;HMPREF1068_00778;HMPREF1068_00779;HMPREF1068_00780;HMPREF1068_00781;HMPREF1068_00782;HMPREF1068_00783;HMPREF1068_00784;HMPREF1068_00785;HMPREF1068_00786;HMPREF1068_00787;		0
997884.PRJNA64823	Bacteroides nordii CL02T12C05	997884.PRJNA64823:895_896	Bacteroides nordii CL02T12C05:895_896	B.nordii:97	Bacteroides nordii CL02T12C05	1	1	HMPREF1068_00446;		0
997884.PRJNA64823	Bacteroides nordii CL02T12C05	997884.PRJNA64823:898_906;1589_1596;1597_1598;1860_1862;2673_2677;2684_2703;2725_2752;3539_3540;5163_5164	Bacteroides nordii CL02T12C05:898_906 and 8 segments	B.nordii:98	Bacteroides nordii CL02T12C05	9	70	HMPREF1068_00447;HMPREF1068_00448;HMPREF1068_00448;HMPREF1068_00449;HMPREF1068_00450;HMPREF1068_00451;HMPREF1068_01349;HMPREF1068_01350;HMPREF1068_01351;HMPREF1068_01352;HMPREF1068_01353;HMPREF1068_01354;HMPREF1068_01355;HMPREF1068_01582;HMPREF1068_01583;HMPREF1068_02197;HMPREF1068_02198;HMPREF1068_02199;HMPREF1068_02200;HMPREF1068_02203;HMPREF1068_02204;HMPREF1068_02205;HMPREF1068_02206;HMPREF10…	;YD repeat (two copies);tRNA dimethylallyltransferase 2;;;;;tRNA dimethylallyltransferase 2;;conjugative transposon TraN protein;conjugative transposon TraM protein;conjugative transposon TraM protein;;;conjugative transposon TraK protein;;conjugative transposon TraJ protein;conjugative transposon TraJ protein;;TraG family conjugation system ATPase;;;;;;MJ0936 family phosphodiesterase;	0
997884.PRJNA64823	Bacteroides nordii CL02T12C05	997884.PRJNA64823:916_922	Bacteroides nordii CL02T12C05:916_922	B.nordii:99	Bacteroides nordii CL02T12C05	1	6	HMPREF1068_00248;HMPREF1068_00249;HMPREF1068_00250;HMPREF1068_00250;HMPREF1068_00251;HMPREF1068_00252;HMPREF1068_00253;	;;nucleoside-triphosphatase;nucleoside-triphosphatase;;;"quinolinate synthetase complex, A subunit";	0
997884.PRJNA64823	Bacteroides nordii CL02T12C05	997884.PRJNA64823:975_976;2558_2561	Bacteroides nordii CL02T12C05:975_976;2558_2561	B.nordii:100	Bacteroides nordii CL02T12C05	2	4	HMPREF1068_00285;HMPREF1068_00286;HMPREF1068_00287;HMPREF1068_02103;HMPREF1068_02104;HMPREF1068_02105;	;;HigA family addiction module antidote protein;	0
997884.PRJNA64823	Bacteroides nordii CL02T12C05	997884.PRJNA64823:1070_1071	Bacteroides nordii CL02T12C05:1070_1071	B.nordii:2	Bacteroides nordii CL02T12C05	1	1	HMPREF1068_00361;HMPREF1068_00362;		0
997884.PRJNA64823	Bacteroides nordii CL02T12C05	997884.PRJNA64823:1072_1074;1358_1370;1846_1849;2550_2551;4392_4400;4695_4698;5552_5555	Bacteroides nordii CL02T12C05:1072_1074 and 6 segments	B.nordii:3	Bacteroides nordii CL02T12C05	7	32	HMPREF1068_00362;HMPREF1068_01181;HMPREF1068_01182;HMPREF1068_01183;HMPREF1068_01184;HMPREF1068_01185;HMPREF1068_01564;HMPREF1068_01565;HMPREF1068_01566;HMPREF1068_01567;HMPREF1068_01568;HMPREF1068_01569;HMPREF1068_02096;HMPREF1068_02097;HMPREF1068_03333;HMPREF1068_03334;HMPREF1068_03335;HMPREF1068_00638;HMPREF1068_00136;	;;;;SusC/RagA family TonB-linked outer membrane protein;	0
997884.PRJNA64823	Bacteroides nordii CL02T12C05	997884.PRJNA64823:1206_1208;3596_3598	Bacteroides nordii CL02T12C05:1206_1208;3596_3598	B.nordii:4	Bacteroides nordii CL02T12C05	2	4	HMPREF1068_01076;HMPREF1068_01077;HMPREF1068_04192;HMPREF1068_04193;HMPREF1068_04194;	;3-dehydroquinate synthase;	0
997884.PRJNA64823	Bacteroides nordii CL02T12C05	997884.PRJNA64823:1424_1425;2985_2997;3625_3635;5684_5699	Bacteroides nordii CL02T12C05:1424_1425 and 3 segments	B.nordii:7	Bacteroides nordii CL02T12C05	4	38	HMPREF1068_01232;HMPREF1068_03586;HMPREF1068_03587;HMPREF1068_03588;HMPREF1068_03589;HMPREF1068_03590;HMPREF1068_03591;HMPREF1068_03592;HMPREF1068_03593;HMPREF1068_03594;HMPREF1068_03595;HMPREF1068_03596;HMPREF1068_04216;HMPREF1068_04217;HMPREF1068_04218;HMPREF1068_04218;HMPREF1068_04219;HMPREF1068_04220;HMPREF1068_04221;HMPREF1068_04222;HMPREF1068_00220;HMPREF1068_00221;HMPREF1068_00222;HMPREF10…	glycerate kinase;;;;;;;SusC/RagA family TonB-linked outer membrane protein;;"RNA polymerase sigma-70 factor, expansion family 1";	0
997884.PRJNA64823	Bacteroides nordii CL02T12C05	997884.PRJNA64823:1458_1459	Bacteroides nordii CL02T12C05:1458_1459	B.nordii:8	Bacteroides nordii CL02T12C05	1	1	HMPREF1068_01253;HMPREF1068_01254;		0
997884.PRJNA64823	Bacteroides nordii CL02T12C05	997884.PRJNA64823:1493_1494;1979_1981;1987_1989;2817_2819;3545_3546	Bacteroides nordii CL02T12C05:1493_1494 and 4 segments	B.nordii:9	Bacteroides nordii CL02T12C05	5	8	HMPREF1068_01279;HMPREF1068_01280;HMPREF1068_01281;HMPREF1068_01670;HMPREF1068_01671;HMPREF1068_01674;HMPREF1068_01675;HMPREF1068_00437;HMPREF1068_00438;HMPREF1068_00439;HMPREF1068_00440;HMPREF1068_00441;HMPREF1068_04148;HMPREF1068_04149;		0
997884.PRJNA64823	Bacteroides nordii CL02T12C05	997884.PRJNA64823:1596_1597;1999_2000;3849_3850;3873_3874	Bacteroides nordii CL02T12C05:1596_1597 and 3 segments	B.nordii:10	Bacteroides nordii CL02T12C05	4	4	HMPREF1068_01355;HMPREF1068_01679;HMPREF1068_03887;HMPREF1068_03888;HMPREF1068_03889;HMPREF1068_03909;HMPREF1068_03910;	SusC/RagA family TonB-linked outer membrane protein;	0
997884.PRJNA64823	Bacteroides nordii CL02T12C05	997884.PRJNA64823:1606_1607	Bacteroides nordii CL02T12C05:1606_1607	B.nordii:11	Bacteroides nordii CL02T12C05	1	1	HMPREF1068_01364;HMPREF1068_01365;		0
997884.PRJNA64823	Bacteroides nordii CL02T12C05	997884.PRJNA64823:1666_1668	Bacteroides nordii CL02T12C05:1666_1668	B.nordii:12	Bacteroides nordii CL02T12C05	1	2	HMPREF1068_01408;HMPREF1068_01409;HMPREF1068_01410;		0
997884.PRJNA64823	Bacteroides nordii CL02T12C05	997884.PRJNA64823:1668_1672;1695_1696	Bacteroides nordii CL02T12C05:1668_1672;1695_1696	B.nordii:13	Bacteroides nordii CL02T12C05	2	5	HMPREF1068_01410;HMPREF1068_01411;HMPREF1068_01411;HMPREF1068_01412;HMPREF1068_01432;HMPREF1068_01433;	;capsular exopolysaccharide family protein;	0
997884.PRJNA64823	Bacteroides nordii CL02T12C05	997884.PRJNA64823:1839_1843	Bacteroides nordii CL02T12C05:1839_1843	B.nordii:15	Bacteroides nordii CL02T12C05	1	4	HMPREF1068_01561;HMPREF1068_01562;HMPREF1068_01562;HMPREF1068_01563;		0
997884.PRJNA64823	Bacteroides nordii CL02T12C05	997884.PRJNA64823:1859_1860;1865_1870	Bacteroides nordii CL02T12C05:1859_1860;1865_1870	B.nordii:16	Bacteroides nordii CL02T12C05	2	6	HMPREF1068_01580;HMPREF1068_01581;HMPREF1068_01582;HMPREF1068_01588;HMPREF1068_01589;HMPREF1068_01590;HMPREF1068_01591;HMPREF1068_01591;HMPREF1068_01592;		0
997884.PRJNA64823	Bacteroides nordii CL02T12C05	997884.PRJNA64823:1862_1864	Bacteroides nordii CL02T12C05:1862_1864	B.nordii:17	Bacteroides nordii CL02T12C05	1	2	HMPREF1068_01584;HMPREF1068_01585;HMPREF1068_01586;HMPREF1068_01587;		0
997884.PRJNA64823	Bacteroides nordii CL02T12C05	997884.PRJNA64823:2017_2023	Bacteroides nordii CL02T12C05:2017_2023	B.nordii:18	Bacteroides nordii CL02T12C05	1	6	HMPREF1068_01693;HMPREF1068_01694;HMPREF1068_01695;HMPREF1068_01695;HMPREF1068_01696;HMPREF1068_01697;HMPREF1068_01697;HMPREF1068_01698;HMPREF1068_01699;HMPREF1068_01700;HMPREF1068_01701;HMPREF1068_01702;	arsenical-resistance protein;arsenate reductase (thioredoxin);arsenite-activated ATPase ArsA;	0
997884.PRJNA64823	Bacteroides nordii CL02T12C05	997884.PRJNA64823:2109_2111;4260_4263;4268_4269	Bacteroides nordii CL02T12C05:2109_2111 and 2 segments	B.nordii:19	Bacteroides nordii CL02T12C05	3	6	HMPREF1068_01758;HMPREF1068_01759;HMPREF1068_01760;HMPREF1068_00493;HMPREF1068_00494;HMPREF1068_00495;HMPREF1068_00496;HMPREF1068_00500;HMPREF1068_00501;		0
997884.PRJNA64823	Bacteroides nordii CL02T12C05	997884.PRJNA64823:2254_2255;4875_4876	Bacteroides nordii CL02T12C05:2254_2255;4875_4876	B.nordii:20	Bacteroides nordii CL02T12C05	2	2	HMPREF1068_01868;HMPREF1068_04425;HMPREF1068_04426;HMPREF1068_00775;		0
997884.PRJNA64823	Bacteroides nordii CL02T12C05	997884.PRJNA64823:2280_2284;2379_2382	Bacteroides nordii CL02T12C05:2280_2284;2379_2382	B.nordii:21	Bacteroides nordii CL02T12C05	2	7	HMPREF1068_01884;HMPREF1068_01885;HMPREF1068_01885;HMPREF1068_01960;HMPREF1068_01961;HMPREF1068_01961;HMPREF1068_01962;		0
997884.PRJNA64823	Bacteroides nordii CL02T12C05	997884.PRJNA64823:2386_2388	Bacteroides nordii CL02T12C05:2386_2388	B.nordii:23	Bacteroides nordii CL02T12C05	1	2	HMPREF1068_01966;HMPREF1068_01967;		0
997884.PRJNA64823	Bacteroides nordii CL02T12C05	997884.PRJNA64823:2530_2531	Bacteroides nordii CL02T12C05:2530_2531	B.nordii:24	Bacteroides nordii CL02T12C05	1	1	HMPREF1068_02078;HMPREF1068_02079;		0
997884.PRJNA64823	Bacteroides nordii CL02T12C05	997884.PRJNA64823:2551_2552	Bacteroides nordii CL02T12C05:2551_2552	B.nordii:25	Bacteroides nordii CL02T12C05	1	1	HMPREF1068_02097;HMPREF1068_02098;	;phosphoribosylglycinamide formyltransferase 2;	0
997884.PRJNA64823	Bacteroides nordii CL02T12C05	997884.PRJNA64823:2556_2558;3809_3813;5661_5663	Bacteroides nordii CL02T12C05:2556_2558 and 2 segments	B.nordii:26	Bacteroides nordii CL02T12C05	3	8	HMPREF1068_02101;HMPREF1068_02102;HMPREF1068_02103;HMPREF1068_03861;HMPREF1068_03862;HMPREF1068_03862;HMPREF1068_00206;	nucleotide sugar dehydrogenase;UDP-N-acetylglucosamine 2-epimerase;integral membrane protein MviN;	0
997884.PRJNA64823	Bacteroides nordii CL02T12C05	997884.PRJNA64823:2561_2562	Bacteroides nordii CL02T12C05:2561_2562	B.nordii:27	Bacteroides nordii CL02T12C05	1	1	HMPREF1068_02105;HMPREF1068_02106;HMPREF1068_02107;		0
997884.PRJNA64823	Bacteroides nordii CL02T12C05	997884.PRJNA64823:2581_2582	Bacteroides nordii CL02T12C05:2581_2582	B.nordii:28	Bacteroides nordii CL02T12C05	1	1	HMPREF1068_02125;HMPREF1068_02126;		0
997884.PRJNA64823	Bacteroides nordii CL02T12C05	997884.PRJNA64823:2582_2583;5378_5379	Bacteroides nordii CL02T12C05:2582_2583;5378_5379	B.nordii:29	Bacteroides nordii CL02T12C05	2	2	HMPREF1068_02126;HMPREF1068_02127;HMPREF1068_02847;HMPREF1068_02848;HMPREF1068_02849;HMPREF1068_01014;		0
997884.PRJNA64823	Bacteroides nordii CL02T12C05	997884.PRJNA64823:2665_2666;2670_2671	Bacteroides nordii CL02T12C05:2665_2666;2670_2671	B.nordii:30	Bacteroides nordii CL02T12C05	2	2	HMPREF1068_02186;HMPREF1068_02187;HMPREF1068_02193;HMPREF1068_02194;HMPREF1068_02195;		0
997884.PRJNA64823	Bacteroides nordii CL02T12C05	997884.PRJNA64823:2666_2670	Bacteroides nordii CL02T12C05:2666_2670	B.nordii:31	Bacteroides nordii CL02T12C05	1	4	HMPREF1068_02188;HMPREF1068_02189;HMPREF1068_02190;HMPREF1068_02191;HMPREF1068_02192;HMPREF1068_02193;		0
997884.PRJNA64823	Bacteroides nordii CL02T12C05	997884.PRJNA64823:2705_2725	Bacteroides nordii CL02T12C05:2705_2725	B.nordii:33	Bacteroides nordii CL02T12C05	1	20	HMPREF1068_02232;HMPREF1068_02233;HMPREF1068_02234;HMPREF1068_02235;HMPREF1068_02236;HMPREF1068_02237;HMPREF1068_02238;HMPREF1068_02238;HMPREF1068_02239;HMPREF1068_02240;HMPREF1068_02241;HMPREF1068_02242;HMPREF1068_02243;HMPREF1068_02243;HMPREF1068_02244;HMPREF1068_02244;HMPREF1068_02245;	;SusC/RagA family TonB-linked outer membrane protein;	0
997884.PRJNA64823	Bacteroides nordii CL02T12C05	997884.PRJNA64823:2762_2770;3058_3060	Bacteroides nordii CL02T12C05:2762_2770;3058_3060	B.nordii:35	Bacteroides nordii CL02T12C05	2	10	HMPREF1068_02280;HMPREF1068_02281;HMPREF1068_02282;HMPREF1068_02329;HMPREF1068_02330;HMPREF1068_04444;	;;DNA topoisomerase III;;;tRNA-Lys;	0
997884.PRJNA64823	Bacteroides nordii CL02T12C05	997884.PRJNA64823:2770_2772;3031_3041;3046_3058	Bacteroides nordii CL02T12C05:2770_2772 and 2 segments	B.nordii:36	Bacteroides nordii CL02T12C05	3	24	HMPREF1068_02282;HMPREF1068_02283;HMPREF1068_02296;HMPREF1068_02297;HMPREF1068_02298;HMPREF1068_02298;HMPREF1068_02299;HMPREF1068_02299;HMPREF1068_02300;HMPREF1068_02301;HMPREF1068_02301;HMPREF1068_02302;HMPREF1068_02303;HMPREF1068_02304;HMPREF1068_02304;HMPREF1068_02305;HMPREF1068_02306;HMPREF1068_02309;HMPREF1068_02310;HMPREF1068_02311;HMPREF1068_02312;HMPREF1068_02313;HMPREF1068_02313;HMPREF10…	;;TraG family conjugation system ATPase;;;;;conjugative transposon TraJ protein;	0
997884.PRJNA64823	Bacteroides nordii CL02T12C05	997884.PRJNA64823:2829_2831;3140_3145	Bacteroides nordii CL02T12C05:2829_2831;3140_3145	B.nordii:37	Bacteroides nordii CL02T12C05	2	7	HMPREF1068_02854;HMPREF1068_02855;HMPREF1068_02396;HMPREF1068_02397;HMPREF1068_02398;HMPREF1068_02399;HMPREF1068_02400;HMPREF1068_02400;HMPREF1068_02401;HMPREF1068_02402;		0
997884.PRJNA64823	Bacteroides nordii CL02T12C05	997884.PRJNA64823:2948_2959	Bacteroides nordii CL02T12C05:2948_2959	B.nordii:38	Bacteroides nordii CL02T12C05	1	11	HMPREF1068_03548;HMPREF1068_03549;HMPREF1068_03550;HMPREF1068_03550;HMPREF1068_03551;HMPREF1068_03552;HMPREF1068_03553;HMPREF1068_03554;HMPREF1068_03555;HMPREF1068_03556;HMPREF1068_03557;HMPREF1068_03558;HMPREF1068_03559;	;;;;;;;;;"dTDP-glucose 4,6-dehydratase";	0
997884.PRJNA64823	Bacteroides nordii CL02T12C05	997884.PRJNA64823:3072_3088	Bacteroides nordii CL02T12C05:3072_3088	B.nordii:39	Bacteroides nordii CL02T12C05	1	16	HMPREF1068_02337;HMPREF1068_02338;HMPREF1068_02339;HMPREF1068_02340;HMPREF1068_02341;HMPREF1068_02342;HMPREF1068_02343;HMPREF1068_02344;HMPREF1068_02345;HMPREF1068_02346;HMPREF1068_02347;HMPREF1068_02348;HMPREF1068_02349;		0
997884.PRJNA64823	Bacteroides nordii CL02T12C05	997884.PRJNA64823:3135_3136	Bacteroides nordii CL02T12C05:3135_3136	B.nordii:40	Bacteroides nordii CL02T12C05	1	1	HMPREF1068_04445;HMPREF1068_02390;		0
997884.PRJNA64823	Bacteroides nordii CL02T12C05	997884.PRJNA64823:3145_3146	Bacteroides nordii CL02T12C05:3145_3146	B.nordii:41	Bacteroides nordii CL02T12C05	1	1	HMPREF1068_02402;		0
997884.PRJNA64823	Bacteroides nordii CL02T12C05	997884.PRJNA64823:3146_3152	Bacteroides nordii CL02T12C05:3146_3152	B.nordii:42	Bacteroides nordii CL02T12C05	1	6	HMPREF1068_02403;HMPREF1068_02404;HMPREF1068_02405;HMPREF1068_02406;HMPREF1068_02407;HMPREF1068_02408;HMPREF1068_02409;HMPREF1068_02410;		0
997884.PRJNA64823	Bacteroides nordii CL02T12C05	997884.PRJNA64823:3275_3277	Bacteroides nordii CL02T12C05:3275_3277	B.nordii:43	Bacteroides nordii CL02T12C05	1	2	HMPREF1068_02525;HMPREF1068_02526;		0
997884.PRJNA64823	Bacteroides nordii CL02T12C05	997884.PRJNA64823:3285_3302;3308_3312;4573_4574	Bacteroides nordii CL02T12C05:3285_3302 and 2 segments	B.nordii:44	Bacteroides nordii CL02T12C05	3	22	HMPREF1068_02533;HMPREF1068_02534;HMPREF1068_02535;HMPREF1068_02536;HMPREF1068_02537;HMPREF1068_02538;HMPREF1068_02539;HMPREF1068_02540;HMPREF1068_02541;HMPREF1068_02542;HMPREF1068_02543;HMPREF1068_02544;HMPREF1068_02545;HMPREF1068_02546;HMPREF1068_02547;HMPREF1068_02548;HMPREF1068_02552;HMPREF1068_02553;HMPREF1068_02554;HMPREF1068_02555;HMPREF1068_03478;HMPREF1068_03479;		0
997884.PRJNA64823	Bacteroides nordii CL02T12C05	997884.PRJNA64823:3302_3307	Bacteroides nordii CL02T12C05:3302_3307	B.nordii:45	Bacteroides nordii CL02T12C05	1	5	HMPREF1068_02548;HMPREF1068_02549;HMPREF1068_02550;HMPREF1068_02550;HMPREF1068_02551;		0
997884.PRJNA64823	Bacteroides nordii CL02T12C05	997884.PRJNA64823:3466_3468	Bacteroides nordii CL02T12C05:3466_3468	B.nordii:48	Bacteroides nordii CL02T12C05	1	2	HMPREF1068_02680;HMPREF1068_02681;		0
997884.PRJNA64823	Bacteroides nordii CL02T12C05	997884.PRJNA64823:3519_3533	Bacteroides nordii CL02T12C05:3519_3533	B.nordii:49	Bacteroides nordii CL02T12C05	1	14	HMPREF1068_04127;HMPREF1068_04128;HMPREF1068_04129;HMPREF1068_04129;HMPREF1068_04130;HMPREF1068_04131;HMPREF1068_04132;HMPREF1068_04133;HMPREF1068_04134;HMPREF1068_04135;		0
997884.PRJNA64823	Bacteroides nordii CL02T12C05	997884.PRJNA64823:3551_3564	Bacteroides nordii CL02T12C05:3551_3564	B.nordii:50	Bacteroides nordii CL02T12C05	1	13	HMPREF1068_04153;HMPREF1068_04154;HMPREF1068_04155;HMPREF1068_04155;HMPREF1068_04156;HMPREF1068_04157;HMPREF1068_04158;HMPREF1068_04159;HMPREF1068_04160;HMPREF1068_04161;HMPREF1068_04162;HMPREF1068_04163;HMPREF1068_04164;HMPREF1068_04165;HMPREF1068_04166;HMPREF1068_04483;HMPREF1068_04167;	;;;;;;;;;;;;tRNA-Leu;mannose-1-phosphate guanylyltransferase/mannose-6-phosphate isomerase;	0
997884.PRJNA64823	Bacteroides nordii CL02T12C05	997884.PRJNA64823:3590_3591	Bacteroides nordii CL02T12C05:3590_3591	B.nordii:51	Bacteroides nordii CL02T12C05	1	1	HMPREF1068_04188;		0
997884.PRJNA64823	Bacteroides nordii CL02T12C05	997884.PRJNA64823:3591_3595;4322_4326	Bacteroides nordii CL02T12C05:3591_3595;4322_4326	B.nordii:52	Bacteroides nordii CL02T12C05	2	8	HMPREF1068_04189;HMPREF1068_04190;HMPREF1068_04191;HMPREF1068_04191;HMPREF1068_04192;HMPREF1068_03263;HMPREF1068_03264;HMPREF1068_03265;HMPREF1068_03266;HMPREF1068_03267;HMPREF1068_03267;HMPREF1068_03268;HMPREF1068_03269;HMPREF1068_03270;HMPREF1068_03271;	;RHS repeat-associated core domain-containing protein;	0
997884.PRJNA64823	Bacteroides nordii CL02T12C05	997884.PRJNA64823:3669_3670	Bacteroides nordii CL02T12C05:3669_3670	B.nordii:53	Bacteroides nordii CL02T12C05	1	1	HMPREF1068_04246;		0
997884.PRJNA64823	Bacteroides nordii CL02T12C05	997884.PRJNA64823:3847_3849;5065_5067	Bacteroides nordii CL02T12C05:3847_3849;5065_5067	B.nordii:54	Bacteroides nordii CL02T12C05	2	4	HMPREF1068_03885;HMPREF1068_03886;HMPREF1068_03887;HMPREF1068_00896;HMPREF1068_00897;		0
997884.PRJNA64823	Bacteroides nordii CL02T12C05	997884.PRJNA64823:3850_3852	Bacteroides nordii CL02T12C05:3850_3852	B.nordii:55	Bacteroides nordii CL02T12C05	1	2	HMPREF1068_03889;HMPREF1068_03890;	;capsular exopolysaccharide family protein;	0
997884.PRJNA64823	Bacteroides nordii CL02T12C05	997884.PRJNA64823:3994_3995	Bacteroides nordii CL02T12C05:3994_3995	B.nordii:58	Bacteroides nordii CL02T12C05	1	1	HMPREF1068_03985;		0
997884.PRJNA64823	Bacteroides nordii CL02T12C05	997884.PRJNA64823:4140_4156;4174_4176	Bacteroides nordii CL02T12C05:4140_4156;4174_4176	B.nordii:59	Bacteroides nordii CL02T12C05	2	18	HMPREF1068_03218;HMPREF1068_03219;HMPREF1068_03220;HMPREF1068_03221;HMPREF1068_03222;HMPREF1068_03223;HMPREF1068_03224;HMPREF1068_03233;		0
997884.PRJNA64823	Bacteroides nordii CL02T12C05	997884.PRJNA64823:4263_4268	Bacteroides nordii CL02T12C05:4263_4268	B.nordii:60	Bacteroides nordii CL02T12C05	1	5	HMPREF1068_00496;HMPREF1068_00497;HMPREF1068_00498;HMPREF1068_00499;HMPREF1068_00500;		0
997884.PRJNA64823	Bacteroides nordii CL02T12C05	997884.PRJNA64823:4357_4359;4612_4614;5070_5071	Bacteroides nordii CL02T12C05:4357_4359 and 2 segments	B.nordii:61	Bacteroides nordii CL02T12C05	3	5	HMPREF1068_03302;HMPREF1068_03303;HMPREF1068_03304;HMPREF1068_00582;HMPREF1068_00583;HMPREF1068_00584;HMPREF1068_00903;		0
997884.PRJNA64823	Bacteroides nordii CL02T12C05	997884.PRJNA64823:4385_4387	Bacteroides nordii CL02T12C05:4385_4387	B.nordii:62	Bacteroides nordii CL02T12C05	1	2	HMPREF1068_03326;HMPREF1068_03327;	;basic amino acid/polyamine antiporter (APA) family transporter;	0
997884.PRJNA64823	Bacteroides nordii CL02T12C05	997884.PRJNA64823:4455_4456	Bacteroides nordii CL02T12C05:4455_4456	B.nordii:63	Bacteroides nordii CL02T12C05	1	1	HMPREF1068_03381;HMPREF1068_03382;		0
997884.PRJNA64823	Bacteroides nordii CL02T12C05	997884.PRJNA64823:4571_4573	Bacteroides nordii CL02T12C05:4571_4573	B.nordii:64	Bacteroides nordii CL02T12C05	1	2	HMPREF1068_03476;HMPREF1068_03477;HMPREF1068_03478;		0
997884.PRJNA64823	Bacteroides nordii CL02T12C05	997884.PRJNA64823:4574_4575	Bacteroides nordii CL02T12C05:4574_4575	B.nordii:65	Bacteroides nordii CL02T12C05	1	1	HMPREF1068_03479;HMPREF1068_03480;HMPREF1068_03481;		0
997884.PRJNA64823	Bacteroides nordii CL02T12C05	997884.PRJNA64823:4576_4578	Bacteroides nordii CL02T12C05:4576_4578	B.nordii:66	Bacteroides nordii CL02T12C05	1	2	HMPREF1068_03483;HMPREF1068_03484;HMPREF1068_03485;HMPREF1068_03486;	;;;lactate permease (LctP) family transporter;	0
997884.PRJNA64823	Bacteroides nordii CL02T12C05	997884.PRJNA64823:4582_4583	Bacteroides nordii CL02T12C05:4582_4583	B.nordii:67	Bacteroides nordii CL02T12C05	1	1	HMPREF1068_03489;HMPREF1068_03490;		0
997884.PRJNA64823	Bacteroides nordii CL02T12C05	997884.PRJNA64823:4583_4584	Bacteroides nordii CL02T12C05:4583_4584	B.nordii:68	Bacteroides nordii CL02T12C05	1	1	HMPREF1068_03491;HMPREF1068_03492;		0
997884.PRJNA64823	Bacteroides nordii CL02T12C05	997884.PRJNA64823:4588_4589	Bacteroides nordii CL02T12C05:4588_4589	B.nordii:69	Bacteroides nordii CL02T12C05	1	1	HMPREF1068_03495;HMPREF1068_03496;		0
997884.PRJNA64823	Bacteroides nordii CL02T12C05	997884.PRJNA64823:4685_4686	Bacteroides nordii CL02T12C05:4685_4686	B.nordii:70	Bacteroides nordii CL02T12C05	1	1	HMPREF1068_00633;HMPREF1068_00634;		0
997884.PRJNA64823	Bacteroides nordii CL02T12C05	997884.PRJNA64823:4730_4732	Bacteroides nordii CL02T12C05:4730_4732	B.nordii:71	Bacteroides nordii CL02T12C05	1	2	HMPREF1068_00659;HMPREF1068_00660;HMPREF1068_00661;HMPREF1068_00662;HMPREF1068_00663;HMPREF1068_00664;		0
997884.PRJNA64823	Bacteroides nordii CL02T12C05	997884.PRJNA64823:4764_4780	Bacteroides nordii CL02T12C05:4764_4780	B.nordii:72	Bacteroides nordii CL02T12C05	1	16	HMPREF1068_00690;HMPREF1068_00691;HMPREF1068_00692;HMPREF1068_00693;HMPREF1068_00694;HMPREF1068_00695;HMPREF1068_00696;HMPREF1068_00697;		0
997884.PRJNA64823	Bacteroides nordii CL02T12C05	997884.PRJNA64823:4782_4783	Bacteroides nordii CL02T12C05:4782_4783	B.nordii:73	Bacteroides nordii CL02T12C05	1	1	HMPREF1068_00699;	SusC/RagA family TonB-linked outer membrane protein;	0
997884.PRJNA64823	Bacteroides nordii CL02T12C05	997884.PRJNA64823:4800_4801	Bacteroides nordii CL02T12C05:4800_4801	B.nordii:74	Bacteroides nordii CL02T12C05	1	1	HMPREF1068_00708;		0
997884.PRJNA64823	Bacteroides nordii CL02T12C05	997884.PRJNA64823:5006_5007	Bacteroides nordii CL02T12C05:5006_5007	B.nordii:75	Bacteroides nordii CL02T12C05	1	1	HMPREF1068_00853;HMPREF1068_00854;		0
997884.PRJNA64823	Bacteroides nordii CL02T12C05	997884.PRJNA64823:5060_5065	Bacteroides nordii CL02T12C05:5060_5065	B.nordii:77	Bacteroides nordii CL02T12C05	1	5	HMPREF1068_00892;HMPREF1068_00893;HMPREF1068_00894;HMPREF1068_00894;HMPREF1068_00895;HMPREF1068_00896;		0
997884.PRJNA64823	Bacteroides nordii CL02T12C05	997884.PRJNA64823:5067_5068	Bacteroides nordii CL02T12C05:5067_5068	B.nordii:78	Bacteroides nordii CL02T12C05	1	1	HMPREF1068_00897;HMPREF1068_00898;		0
997884.PRJNA64823	Bacteroides nordii CL02T12C05	997884.PRJNA64823:5071_5074	Bacteroides nordii CL02T12C05:5071_5074	B.nordii:79	Bacteroides nordii CL02T12C05	1	3	HMPREF1068_00903;HMPREF1068_00904;HMPREF1068_00905;HMPREF1068_00906;HMPREF1068_00907;HMPREF1068_00908;HMPREF1068_00909;		0
997884.PRJNA64823	Bacteroides nordii CL02T12C05	997884.PRJNA64823:5133_5146;5149_5162	Bacteroides nordii CL02T12C05:5133_5146;5149_5162	B.nordii:80	Bacteroides nordii CL02T12C05	2	26	HMPREF1068_00960;HMPREF1068_00961;HMPREF1068_00961;HMPREF1068_00962;HMPREF1068_00963;HMPREF1068_00964;HMPREF1068_00965;HMPREF1068_00965;HMPREF1068_00966;HMPREF1068_00967;HMPREF1068_00968;HMPREF1068_00968;HMPREF1068_00969;HMPREF1068_00970;HMPREF1068_00971;HMPREF1068_00971;HMPREF1068_00972;HMPREF1068_00973;HMPREF1068_00974;HMPREF1068_00975;HMPREF1068_00977;HMPREF1068_00978;HMPREF1068_00979;HMPREF10…	;;;;DNA topoisomerase III;	0
997884.PRJNA64823	Bacteroides nordii CL02T12C05	997884.PRJNA64823:5162_5163	Bacteroides nordii CL02T12C05:5162_5163	B.nordii:81	Bacteroides nordii CL02T12C05	1	1	HMPREF1068_00994;HMPREF1068_00995;		0
997884.PRJNA64823	Bacteroides nordii CL02T12C05	997884.PRJNA64823:5164_5165	Bacteroides nordii CL02T12C05:5164_5165	B.nordii:82	Bacteroides nordii CL02T12C05	1	1	HMPREF1068_00997;		0
997884.PRJNA64823	Bacteroides nordii CL02T12C05	997884.PRJNA64823:5270_5272	Bacteroides nordii CL02T12C05:5270_5272	B.nordii:84	Bacteroides nordii CL02T12C05	1	2	HMPREF1068_04044;HMPREF1068_04045;HMPREF1068_04046;HMPREF1068_04047;		0
997884.PRJNA64823	Bacteroides nordii CL02T12C05	997884.PRJNA64823:5387_5389	Bacteroides nordii CL02T12C05:5387_5389	B.nordii:85	Bacteroides nordii CL02T12C05	1	2	HMPREF1068_00006;HMPREF1068_00007;	;"type I restriction-modification system, M subunit";	0
997884.PRJNA64823	Bacteroides nordii CL02T12C05	997884.PRJNA64823:5663_5666	Bacteroides nordii CL02T12C05:5663_5666	B.nordii:86	Bacteroides nordii CL02T12C05	1	3	HMPREF1068_00206;HMPREF1068_00207;		0
665950.PRJNA40027	Lachnospiraceae bacterium 3_1_46FAA	665950.PRJNA40027:1_4	Lachnospiraceae bacterium 3_1_46FAA:1_4	L.bacterium_3_1_46FAA:12	Lachnospiraceae bacterium 3_1_46FAA	1	3	HMPREF1025_00002;HMPREF1025_00003;HMPREF1025_00004;		0
665950.PRJNA40027	Lachnospiraceae bacterium 3_1_46FAA	665950.PRJNA40027:111_112	Lachnospiraceae bacterium 3_1_46FAA:111_112	L.bacterium_3_1_46FAA:6	Lachnospiraceae bacterium 3_1_46FAA	1	1	HMPREF1025_00108;		0
665950.PRJNA40027	Lachnospiraceae bacterium 3_1_46FAA	665950.PRJNA40027:164_166	Lachnospiraceae bacterium 3_1_46FAA:164_166	L.bacterium_3_1_46FAA:18	Lachnospiraceae bacterium 3_1_46FAA	1	2	HMPREF1025_00159;HMPREF1025_00160;HMPREF1025_00161;		0
665950.PRJNA40027	Lachnospiraceae bacterium 3_1_46FAA	665950.PRJNA40027:302_306	Lachnospiraceae bacterium 3_1_46FAA:302_306	L.bacterium_3_1_46FAA:35	Lachnospiraceae bacterium 3_1_46FAA	1	4	HMPREF1025_00289;HMPREF1025_00290;HMPREF1025_00290;HMPREF1025_00291;HMPREF1025_00292;		0
665950.PRJNA40027	Lachnospiraceae bacterium 3_1_46FAA	665950.PRJNA40027:306_308	Lachnospiraceae bacterium 3_1_46FAA:306_308	L.bacterium_3_1_46FAA:36	Lachnospiraceae bacterium 3_1_46FAA	1	2	HMPREF1025_00292;HMPREF1025_00293;HMPREF1025_00294;		0
665950.PRJNA40027	Lachnospiraceae bacterium 3_1_46FAA	665950.PRJNA40027:423_433	Lachnospiraceae bacterium 3_1_46FAA:423_433	L.bacterium_3_1_46FAA:37	Lachnospiraceae bacterium 3_1_46FAA	1	10	HMPREF1025_00399;HMPREF1025_00400;HMPREF1025_00401;HMPREF1025_00402;HMPREF1025_00403;HMPREF1025_00404;HMPREF1025_00405;HMPREF1025_00406;HMPREF1025_00407;HMPREF1025_00408;HMPREF1025_00409;HMPREF1025_00410;HMPREF1025_00410;HMPREF1025_00411;HMPREF1025_00412;		0
665950.PRJNA40027	Lachnospiraceae bacterium 3_1_46FAA	665950.PRJNA40027:452_458	Lachnospiraceae bacterium 3_1_46FAA:452_458	L.bacterium_3_1_46FAA:38	Lachnospiraceae bacterium 3_1_46FAA	1	6	HMPREF1025_00428;HMPREF1025_00429;HMPREF1025_00429;HMPREF1025_00430;HMPREF1025_00431;HMPREF1025_00432;HMPREF1025_00433;HMPREF1025_00433;HMPREF1025_00434;HMPREF1025_00435;HMPREF1025_00436;		0
665950.PRJNA40027	Lachnospiraceae bacterium 3_1_46FAA	665950.PRJNA40027:459_460	Lachnospiraceae bacterium 3_1_46FAA:459_460	L.bacterium_3_1_46FAA:39	Lachnospiraceae bacterium 3_1_46FAA	1	1	HMPREF1025_00437;HMPREF1025_00438;HMPREF1025_00439;HMPREF1025_00440;		0
665950.PRJNA40027	Lachnospiraceae bacterium 3_1_46FAA	665950.PRJNA40027:469_471;473_475	Lachnospiraceae bacterium 3_1_46FAA:469_471;473_475	L.bacterium_3_1_46FAA:40	Lachnospiraceae bacterium 3_1_46FAA	2	4	HMPREF1025_00448;HMPREF1025_00449;HMPREF1025_00450;HMPREF1025_00451;HMPREF1025_00455;		0
665950.PRJNA40027	Lachnospiraceae bacterium 3_1_46FAA	665950.PRJNA40027:485_491	Lachnospiraceae bacterium 3_1_46FAA:485_491	L.bacterium_3_1_46FAA:41	Lachnospiraceae bacterium 3_1_46FAA	1	6	HMPREF1025_00466;HMPREF1025_00467;HMPREF1025_00468;HMPREF1025_00469;HMPREF1025_00470;HMPREF1025_00471;HMPREF1025_00472;		0
665950.PRJNA40027	Lachnospiraceae bacterium 3_1_46FAA	665950.PRJNA40027:601_603	Lachnospiraceae bacterium 3_1_46FAA:601_603	L.bacterium_3_1_46FAA:42	Lachnospiraceae bacterium 3_1_46FAA	1	2	HMPREF1025_00573;HMPREF1025_00574;		0
665950.PRJNA40027	Lachnospiraceae bacterium 3_1_46FAA	665950.PRJNA40027:623_628;629_634;643_649	Lachnospiraceae bacterium 3_1_46FAA:623_628 and 2 segments	L.bacterium_3_1_46FAA:43	Lachnospiraceae bacterium 3_1_46FAA	3	16	HMPREF1025_00595;HMPREF1025_00596;HMPREF1025_00597;HMPREF1025_00598;HMPREF1025_00598;HMPREF1025_00599;HMPREF1025_00600;HMPREF1025_00601;HMPREF1025_00603;HMPREF1025_00604;HMPREF1025_00604;HMPREF1025_00605;HMPREF1025_00605;HMPREF1025_00606;HMPREF1025_00614;HMPREF1025_00615;HMPREF1025_00616;HMPREF1025_00617;HMPREF1025_00618;HMPREF1025_00619;HMPREF1025_00620;HMPREF1025_00621;HMPREF1025_00622;	;DNA methylase;;;;;cfr family radical SAM enzyme;	0
665950.PRJNA40027	Lachnospiraceae bacterium 3_1_46FAA	665950.PRJNA40027:634_643	Lachnospiraceae bacterium 3_1_46FAA:634_643	L.bacterium_3_1_46FAA:44	Lachnospiraceae bacterium 3_1_46FAA	1	9	HMPREF1025_00606;HMPREF1025_00607;HMPREF1025_00608;HMPREF1025_00609;HMPREF1025_00610;HMPREF1025_00611;HMPREF1025_00612;HMPREF1025_00613;		0
665950.PRJNA40027	Lachnospiraceae bacterium 3_1_46FAA	665950.PRJNA40027:715_716;913_915	Lachnospiraceae bacterium 3_1_46FAA:715_716;913_915	L.bacterium_3_1_46FAA:45	Lachnospiraceae bacterium 3_1_46FAA	2	3	HMPREF1025_00889;HMPREF1025_00890;		0
665950.PRJNA40027	Lachnospiraceae bacterium 3_1_46FAA	665950.PRJNA40027:838_840	Lachnospiraceae bacterium 3_1_46FAA:838_840	L.bacterium_3_1_46FAA:46	Lachnospiraceae bacterium 3_1_46FAA	1	2	HMPREF1025_00801;HMPREF1025_00802;HMPREF1025_00803;HMPREF1025_00804;		0
665950.PRJNA40027	Lachnospiraceae bacterium 3_1_46FAA	665950.PRJNA40027:849_855;857_858	Lachnospiraceae bacterium 3_1_46FAA:849_855;857_858	L.bacterium_3_1_46FAA:47	Lachnospiraceae bacterium 3_1_46FAA	2	7	HMPREF1025_00813;HMPREF1025_00814;HMPREF1025_00815;HMPREF1025_00816;HMPREF1025_00817;HMPREF1025_00818;HMPREF1025_00819;HMPREF1025_00823;		0
665950.PRJNA40027	Lachnospiraceae bacterium 3_1_46FAA	665950.PRJNA40027:1003_1004;1007_1022;1024_1034	Lachnospiraceae bacterium 3_1_46FAA:1003_1004 and 2 segments	L.bacterium_3_1_46FAA:1	Lachnospiraceae bacterium 3_1_46FAA	3	26	HMPREF1025_02511;HMPREF1025_02512;HMPREF1025_02513;HMPREF1025_02520;HMPREF1025_02521;HMPREF1025_02522;HMPREF1025_02523;HMPREF1025_02524;HMPREF1025_02525;HMPREF1025_02526;HMPREF1025_02527;HMPREF1025_02528;HMPREF1025_02529;HMPREF1025_02530;HMPREF1025_02531;HMPREF1025_02532;HMPREF1025_02533;HMPREF1025_02534;HMPREF1025_02535;HMPREF1025_02536;HMPREF1025_02537;HMPREF1025_02538;HMPREF1025_02539;HMPREF10…		0
665950.PRJNA40027	Lachnospiraceae bacterium 3_1_46FAA	665950.PRJNA40027:1004_1007;1022_1024	Lachnospiraceae bacterium 3_1_46FAA:1004_1007;1022_1024	L.bacterium_3_1_46FAA:2	Lachnospiraceae bacterium 3_1_46FAA	2	5	HMPREF1025_02513;HMPREF1025_02514;HMPREF1025_02515;HMPREF1025_02516;HMPREF1025_02517;HMPREF1025_02518;HMPREF1025_02519;HMPREF1025_02520;HMPREF1025_02542;HMPREF1025_02543;HMPREF1025_02544;HMPREF1025_02545;HMPREF1025_02546;HMPREF1025_02547;		0
665950.PRJNA40027	Lachnospiraceae bacterium 3_1_46FAA	665950.PRJNA40027:1097_1102;1161_1177;1186_1199;1201_1216	Lachnospiraceae bacterium 3_1_46FAA:1097_1102 and 3 segments	L.bacterium_3_1_46FAA:3	Lachnospiraceae bacterium 3_1_46FAA	4	49	HMPREF1025_02615;HMPREF1025_02616;HMPREF1025_02616;HMPREF1025_02617;HMPREF1025_02671;HMPREF1025_02672;HMPREF1025_02673;HMPREF1025_02674;HMPREF1025_02675;HMPREF1025_02676;HMPREF1025_02677;HMPREF1025_02678;HMPREF1025_02679;HMPREF1025_02680;HMPREF1025_02681;HMPREF1025_02682;HMPREF1025_02683;HMPREF1025_02684;HMPREF1025_02685;HMPREF1025_02686;HMPREF1025_02687;HMPREF1025_02688;HMPREF1025_02699;HMPREF10…	;;;;;;;;;;;;;;HK97 gp10 family phage protein;phage head-tail adaptor;;phage capsid family protein;	0
665950.PRJNA40027	Lachnospiraceae bacterium 3_1_46FAA	665950.PRJNA40027:1102_1103	Lachnospiraceae bacterium 3_1_46FAA:1102_1103	L.bacterium_3_1_46FAA:4	Lachnospiraceae bacterium 3_1_46FAA	1	1	HMPREF1025_02617;HMPREF1025_02618;		0
665950.PRJNA40027	Lachnospiraceae bacterium 3_1_46FAA	665950.PRJNA40027:1103_1104	Lachnospiraceae bacterium 3_1_46FAA:1103_1104	L.bacterium_3_1_46FAA:5	Lachnospiraceae bacterium 3_1_46FAA	1	1	HMPREF1025_02618;HMPREF1025_02619;		0
665950.PRJNA40027	Lachnospiraceae bacterium 3_1_46FAA	665950.PRJNA40027:1132_1134;1144_1147	Lachnospiraceae bacterium 3_1_46FAA:1132_1134;1144_1147	L.bacterium_3_1_46FAA:7	Lachnospiraceae bacterium 3_1_46FAA	2	5	HMPREF1025_02642;HMPREF1025_02643;HMPREF1025_02656;HMPREF1025_02657;HMPREF1025_02658;HMPREF1025_02659;HMPREF1025_02660;		0
665950.PRJNA40027	Lachnospiraceae bacterium 3_1_46FAA	665950.PRJNA40027:1216_1217	Lachnospiraceae bacterium 3_1_46FAA:1216_1217	L.bacterium_3_1_46FAA:8	Lachnospiraceae bacterium 3_1_46FAA	1	1	HMPREF1025_02737;		0
665950.PRJNA40027	Lachnospiraceae bacterium 3_1_46FAA	665950.PRJNA40027:1217_1224	Lachnospiraceae bacterium 3_1_46FAA:1217_1224	L.bacterium_3_1_46FAA:9	Lachnospiraceae bacterium 3_1_46FAA	1	7	HMPREF1025_02738;HMPREF1025_02739;HMPREF1025_02739;HMPREF1025_02740;HMPREF1025_02741;HMPREF1025_02741;HMPREF1025_02742;HMPREF1025_02743;		0
665950.PRJNA40027	Lachnospiraceae bacterium 3_1_46FAA	665950.PRJNA40027:1305_1306	Lachnospiraceae bacterium 3_1_46FAA:1305_1306	L.bacterium_3_1_46FAA:10	Lachnospiraceae bacterium 3_1_46FAA	1	1	HMPREF1025_02222;		0
665950.PRJNA40027	Lachnospiraceae bacterium 3_1_46FAA	665950.PRJNA40027:1381_1383	Lachnospiraceae bacterium 3_1_46FAA:1381_1383	L.bacterium_3_1_46FAA:11	Lachnospiraceae bacterium 3_1_46FAA	1	2	HMPREF1025_02291;		0
665950.PRJNA40027	Lachnospiraceae bacterium 3_1_46FAA	665950.PRJNA40027:1419_1421	Lachnospiraceae bacterium 3_1_46FAA:1419_1421	L.bacterium_3_1_46FAA:13	Lachnospiraceae bacterium 3_1_46FAA	1	2	HMPREF1025_02325;HMPREF1025_02326;		0
665950.PRJNA40027	Lachnospiraceae bacterium 3_1_46FAA	665950.PRJNA40027:1421_1430	Lachnospiraceae bacterium 3_1_46FAA:1421_1430	L.bacterium_3_1_46FAA:14	Lachnospiraceae bacterium 3_1_46FAA	1	9	HMPREF1025_02326;HMPREF1025_02327;HMPREF1025_02328;HMPREF1025_02329;HMPREF1025_02330;HMPREF1025_02331;HMPREF1025_02332;HMPREF1025_02333;HMPREF1025_02334;		0
665950.PRJNA40027	Lachnospiraceae bacterium 3_1_46FAA	665950.PRJNA40027:1484_1485	Lachnospiraceae bacterium 3_1_46FAA:1484_1485	L.bacterium_3_1_46FAA:15	Lachnospiraceae bacterium 3_1_46FAA	1	1	HMPREF1025_02376;		0
665950.PRJNA40027	Lachnospiraceae bacterium 3_1_46FAA	665950.PRJNA40027:1485_1486	Lachnospiraceae bacterium 3_1_46FAA:1485_1486	L.bacterium_3_1_46FAA:16	Lachnospiraceae bacterium 3_1_46FAA	1	1	HMPREF1025_02377;		0
665950.PRJNA40027	Lachnospiraceae bacterium 3_1_46FAA	665950.PRJNA40027:1567_1569	Lachnospiraceae bacterium 3_1_46FAA:1567_1569	L.bacterium_3_1_46FAA:17	Lachnospiraceae bacterium 3_1_46FAA	1	2	HMPREF1025_02429;		0
665950.PRJNA40027	Lachnospiraceae bacterium 3_1_46FAA	665950.PRJNA40027:1676_1677	Lachnospiraceae bacterium 3_1_46FAA:1676_1677	L.bacterium_3_1_46FAA:19	Lachnospiraceae bacterium 3_1_46FAA	1	1	HMPREF1025_02810;HMPREF1025_02811;		0
665950.PRJNA40027	Lachnospiraceae bacterium 3_1_46FAA	665950.PRJNA40027:1699_1700	Lachnospiraceae bacterium 3_1_46FAA:1699_1700	L.bacterium_3_1_46FAA:20	Lachnospiraceae bacterium 3_1_46FAA	1	1	HMPREF1025_02830;		0
665950.PRJNA40027	Lachnospiraceae bacterium 3_1_46FAA	665950.PRJNA40027:2261_2262;2893_2894	Lachnospiraceae bacterium 3_1_46FAA:2261_2262;2893_2894	L.bacterium_3_1_46FAA:21	Lachnospiraceae bacterium 3_1_46FAA	2	2	HMPREF1025_00970;HMPREF1025_01604;		0
665950.PRJNA40027	Lachnospiraceae bacterium 3_1_46FAA	665950.PRJNA40027:2271_2273	Lachnospiraceae bacterium 3_1_46FAA:2271_2273	L.bacterium_3_1_46FAA:22	Lachnospiraceae bacterium 3_1_46FAA	1	2	HMPREF1025_00977;HMPREF1025_00978;		0
665950.PRJNA40027	Lachnospiraceae bacterium 3_1_46FAA	665950.PRJNA40027:2273_2298	Lachnospiraceae bacterium 3_1_46FAA:2273_2298	L.bacterium_3_1_46FAA:23	Lachnospiraceae bacterium 3_1_46FAA	1	25	HMPREF1025_00979;HMPREF1025_00980;HMPREF1025_00981;HMPREF1025_00982;HMPREF1025_00983;HMPREF1025_00984;HMPREF1025_00985;HMPREF1025_00986;HMPREF1025_00987;HMPREF1025_00988;HMPREF1025_00989;HMPREF1025_00990;HMPREF1025_00991;HMPREF1025_00992;HMPREF1025_00993;HMPREF1025_00994;HMPREF1025_00995;HMPREF1025_00996;HMPREF1025_00997;HMPREF1025_00998;HMPREF1025_00999;HMPREF1025_01000;HMPREF1025_01001;HMPREF10…		0
665950.PRJNA40027	Lachnospiraceae bacterium 3_1_46FAA	665950.PRJNA40027:2480_2483	Lachnospiraceae bacterium 3_1_46FAA:2480_2483	L.bacterium_3_1_46FAA:24	Lachnospiraceae bacterium 3_1_46FAA	1	3	HMPREF1025_01152;HMPREF1025_01153;HMPREF1025_01154;		0
665950.PRJNA40027	Lachnospiraceae bacterium 3_1_46FAA	665950.PRJNA40027:2625_2626	Lachnospiraceae bacterium 3_1_46FAA:2625_2626	L.bacterium_3_1_46FAA:25	Lachnospiraceae bacterium 3_1_46FAA	1	1	HMPREF1025_01289;HMPREF1025_01290;		0
665950.PRJNA40027	Lachnospiraceae bacterium 3_1_46FAA	665950.PRJNA40027:2631_2632	Lachnospiraceae bacterium 3_1_46FAA:2631_2632	L.bacterium_3_1_46FAA:26	Lachnospiraceae bacterium 3_1_46FAA	1	1	HMPREF1025_01294;		0
665950.PRJNA40027	Lachnospiraceae bacterium 3_1_46FAA	665950.PRJNA40027:2632_2636	Lachnospiraceae bacterium 3_1_46FAA:2632_2636	L.bacterium_3_1_46FAA:27	Lachnospiraceae bacterium 3_1_46FAA	1	4	HMPREF1025_01295;HMPREF1025_01296;HMPREF1025_01297;HMPREF1025_01298;		0
665950.PRJNA40027	Lachnospiraceae bacterium 3_1_46FAA	665950.PRJNA40027:2636_2643;2645_2653	Lachnospiraceae bacterium 3_1_46FAA:2636_2643;2645_2653	L.bacterium_3_1_46FAA:28	Lachnospiraceae bacterium 3_1_46FAA	2	15	HMPREF1025_01298;HMPREF1025_01299;HMPREF1025_01300;HMPREF1025_01301;HMPREF1025_01302;HMPREF1025_01303;HMPREF1025_01304;HMPREF1025_01305;HMPREF1025_01306;HMPREF1025_01309;HMPREF1025_01310;HMPREF1025_01311;HMPREF1025_01312;HMPREF1025_01313;HMPREF1025_01314;HMPREF1025_01315;HMPREF1025_01316;HMPREF1025_01317;		0
665950.PRJNA40027	Lachnospiraceae bacterium 3_1_46FAA	665950.PRJNA40027:2653_2659;2725_2728	Lachnospiraceae bacterium 3_1_46FAA:2653_2659;2725_2728	L.bacterium_3_1_46FAA:29	Lachnospiraceae bacterium 3_1_46FAA	2	9	HMPREF1025_01317;HMPREF1025_01318;HMPREF1025_01319;HMPREF1025_01320;HMPREF1025_01321;HMPREF1025_01322;HMPREF1025_01322;HMPREF1025_01323;HMPREF1025_01324;HMPREF1025_01325;HMPREF1025_01325;HMPREF1025_01326;HMPREF1025_01327;HMPREF1025_01430;HMPREF1025_01431;HMPREF1025_01431;HMPREF1025_01432;		0
665950.PRJNA40027	Lachnospiraceae bacterium 3_1_46FAA	665950.PRJNA40027:2728_2729	Lachnospiraceae bacterium 3_1_46FAA:2728_2729	L.bacterium_3_1_46FAA:30	Lachnospiraceae bacterium 3_1_46FAA	1	1	HMPREF1025_01433;HMPREF1025_01434;		0
665950.PRJNA40027	Lachnospiraceae bacterium 3_1_46FAA	665950.PRJNA40027:2740_2741;3118_3119	Lachnospiraceae bacterium 3_1_46FAA:2740_2741;3118_3119	L.bacterium_3_1_46FAA:31	Lachnospiraceae bacterium 3_1_46FAA	2	2	HMPREF1025_01448;HMPREF1025_01449;HMPREF1025_01450;HMPREF1025_01451;HMPREF1025_02930;	;;;DNA methylase;transposase;	0
665950.PRJNA40027	Lachnospiraceae bacterium 3_1_46FAA	665950.PRJNA40027:2763_2765	Lachnospiraceae bacterium 3_1_46FAA:2763_2765	L.bacterium_3_1_46FAA:32	Lachnospiraceae bacterium 3_1_46FAA	1	2	HMPREF1025_01475;HMPREF1025_01476;HMPREF1025_01477;HMPREF1025_01478;		0
665950.PRJNA40027	Lachnospiraceae bacterium 3_1_46FAA	665950.PRJNA40027:2860_2893	Lachnospiraceae bacterium 3_1_46FAA:2860_2893	L.bacterium_3_1_46FAA:33	Lachnospiraceae bacterium 3_1_46FAA	1	33	HMPREF1025_01556;HMPREF1025_01557;HMPREF1025_01558;HMPREF1025_01559;HMPREF1025_01560;HMPREF1025_01561;HMPREF1025_01562;HMPREF1025_01563;HMPREF1025_01564;HMPREF1025_01565;HMPREF1025_01566;HMPREF1025_01567;HMPREF1025_01568;HMPREF1025_01569;HMPREF1025_01570;HMPREF1025_01571;HMPREF1025_01571;HMPREF1025_01572;HMPREF1025_01573;HMPREF1025_01574;HMPREF1025_01575;HMPREF1025_01576;HMPREF1025_01577;HMPREF10…		0
665950.PRJNA40027	Lachnospiraceae bacterium 3_1_46FAA	665950.PRJNA40027:2926_2927	Lachnospiraceae bacterium 3_1_46FAA:2926_2927	L.bacterium_3_1_46FAA:34	Lachnospiraceae bacterium 3_1_46FAA	1	1	HMPREF1025_01630;HMPREF1025_01631;		0
471870.PRJNA20523	Bacteroides intestinalis DSM 17393	471870.PRJNA20523:29_31;889_911;2245_2249;2299_2300;4512_4517	Bacteroides intestinalis DSM 17393:29_31 and 4 segments	B.intestinalis:33	Bacteroides intestinalis DSM 17393	5	34	BACINT_02031;BACINT_02803;BACINT_02803;BACINT_02804;BACINT_02804;BACINT_02805;BACINT_02806;BACINT_02807;BACINT_02808;BACINT_02809;BACINT_02810;BACINT_02811;BACINT_03982;BACINT_03983;BACINT_03984;BACINT_03984;BACINT_03985;BACINT_04036;BACINT_01655;BACINT_01656;BACINT_01656;BACINT_01657;BACINT_01658;	efflux ABC transporter, permease protein;ATPase/histidine kinase/DNA gyrase B/HSP90 domain protein;;"TonB-linked outer membrane protein, SusC/RagA family";SusD family protein;"TonB-linked outer membrane protein, SusC/RagA family";SusD family protein;;putative glycosyl hydrolase family 10;O-Glycosyl hydrolase family 30;"ABC transporter, ATP-binding protein";"antioxidant, AhpC/TSA family";"antioxid…	0
471870.PRJNA20523	Bacteroides intestinalis DSM 17393	471870.PRJNA20523:48_49;71_78;203_207;255_256;387_388;623_630;719_721;844_859;1003_1010;1133_1147;1464_1484;1560_1561;1732_1743;1869_1870;2123_2128;2256_2261;2263_2270;2272_2273;2550_2552;2589_2590;2610_2615;2822_2823;2873_2875;3234_3243;3245_3249;3362_3363;3599_3613;3734_3749;3762_3763;3820_3834;3842_3855;3910_3912;3913_3920;3983_3988;4100_4102;4214_4255;4294_4295;4443_4444;4471_4475;4608_4611;4…	Bacteroides intestinalis DSM 17393:48_49 and 51 segments	B.intestinalis:54	Bacteroides intestinalis DSM 17393	52	320	BACINT_02043;BACINT_02044;BACINT_02045;BACINT_02062;BACINT_02063;BACINT_02064;BACINT_02065;BACINT_02066;BACINT_02067;BACINT_02068;BACINT_02199;BACINT_02200;BACINT_02201;BACINT_02202;BACINT_02203;BACINT_02204;BACINT_02255;BACINT_02256;BACINT_02374;BACINT_02375;BACINT_02588;BACINT_02589;BACINT_02590;BACINT_02591;BACINT_02680;BACINT_02681;BACINT_02682;BACINT_02770;BACINT_02771;BACINT_02772;BACINT_02…	tRNA-Pro;nucleotidyltransferase substrate-binding family protein;nucleotidyltransferase domain protein;"glycosyltransferase, group 1 family protein";"glycosyltransferase, group 2 family protein";"glycosyltransferase, group 1 family protein";virulence factor MVIN;;chain length determinant protein;polysaccharide biosynthesis/export protein;4Fe-4S binding domain protein;;;xanthine phosphoribosyltran…	0
471870.PRJNA20523	Bacteroides intestinalis DSM 17393	471870.PRJNA20523:113_115	Bacteroides intestinalis DSM 17393:113_115	B.intestinalis:5	Bacteroides intestinalis DSM 17393	1	2	BACINT_02094;BACINT_02095;BACINT_02096;BACINT_02097;BACINT_02098;		0
471870.PRJNA20523	Bacteroides intestinalis DSM 17393	471870.PRJNA20523:249_250;1393_1395;2332_2336;2710_2712;3988_3993;4029_4031;4034_4041;5564_5567;6000_6002	Bacteroides intestinalis DSM 17393:249_250 and 8 segments	B.intestinalis:29	Bacteroides intestinalis DSM 17393	9	28	BACINT_02252;BACINT_03181;BACINT_03183;BACINT_03184;BACINT_03185;BACINT_04077;BACINT_04078;BACINT_04079;BACINT_04080;BACINT_04081;BACINT_04082;BACINT_04083;BACINT_04084;BACINT_04085;BACINT_04364;BACINT_04365;BACINT_01288;BACINT_01289;BACINT_01290;BACINT_01291;BACINT_01292;BACINT_01293;BACINT_01322;BACINT_01323;BACINT_01325;BACINT_01326;BACINT_01327;BACINT_01328;BACINT_01329;BACINT_00227;BACINT_00…	antioxidant, AhpC/TSA family;;;;Rhs element Vgr protein;bacterial group 2 Ig-like protein;radical SAM domain protein;;;;Holliday junction DNA helicase RuvB;	0
471870.PRJNA20523	Bacteroides intestinalis DSM 17393	471870.PRJNA20523:310_318;1232_1243	Bacteroides intestinalis DSM 17393:310_318;1232_1243	B.intestinalis:39	Bacteroides intestinalis DSM 17393	2	19	BACINT_02306;BACINT_02307;BACINT_02307;BACINT_02308;BACINT_02309;BACINT_02310;BACINT_02310;BACINT_02311;BACINT_02312;BACINT_02313;BACINT_03050;BACINT_03051;BACINT_03052;BACINT_03052;BACINT_03053;BACINT_03054;BACINT_03055;BACINT_03056;BACINT_03057;BACINT_03058;BACINT_03059;BACINT_03060;BACINT_03061;BACINT_03062;BACINT_03063;	GDP-mannose 4,6-dehydratase;"glycosyltransferase, group 1 family protein";"glycosyltransferase, group 2 family protein";"glycosyltransferase, group 4 family";NAD dependent epimerase/dehydratase family protein;"GDP-mannose 4,6-dehydratase";	0
471870.PRJNA20523	Bacteroides intestinalis DSM 17393	471870.PRJNA20523:428_432	Bacteroides intestinalis DSM 17393:428_432	B.intestinalis:46	Bacteroides intestinalis DSM 17393	1	4	BACINT_02410;BACINT_02411;BACINT_02412;BACINT_02413;	;;"transcriptional regulator, AraC family";ketopantoate reductase PanE/ApbA;	0
471870.PRJNA20523	Bacteroides intestinalis DSM 17393	471870.PRJNA20523:435_437	Bacteroides intestinalis DSM 17393:435_437	B.intestinalis:47	Bacteroides intestinalis DSM 17393	1	2	BACINT_02416;BACINT_02417;BACINT_02418;	;"site-specific recombinase, phage integrase family";tRNA-Asp;	0
471870.PRJNA20523	Bacteroides intestinalis DSM 17393	471870.PRJNA20523:499_501	Bacteroides intestinalis DSM 17393:499_501	B.intestinalis:56	Bacteroides intestinalis DSM 17393	1	2	BACINT_02476;BACINT_02477;BACINT_02478;	acetyltransferase, GNAT family;bacterial sugar transferase;"glycosyltransferase, group 1 family protein";	0
471870.PRJNA20523	Bacteroides intestinalis DSM 17393	471870.PRJNA20523:501_517	Bacteroides intestinalis DSM 17393:501_517	B.intestinalis:57	Bacteroides intestinalis DSM 17393	1	16	BACINT_02478;BACINT_02479;BACINT_02480;BACINT_02481;BACINT_02482;BACINT_02483;BACINT_02484;BACINT_02485;BACINT_02486;BACINT_02487;BACINT_02487;BACINT_02488;BACINT_02489;BACINT_02490;BACINT_02491;BACINT_02492;BACINT_02493;		0
471870.PRJNA20523	Bacteroides intestinalis DSM 17393	471870.PRJNA20523:531_536;4942_4949	Bacteroides intestinalis DSM 17393:531_536;4942_4949	B.intestinalis:58	Bacteroides intestinalis DSM 17393	2	12	BACINT_02509;BACINT_02510;BACINT_02511;BACINT_00496;BACINT_00497;BACINT_00498;BACINT_00499;BACINT_00500;BACINT_00501;BACINT_00502;	;SusD family protein;"TonB-linked outer membrane protein, SusC/RagA family";	0
471870.PRJNA20523	Bacteroides intestinalis DSM 17393	471870.PRJNA20523:551_552;2928_2953;2957_2958;4075_4076	Bacteroides intestinalis DSM 17393:551_552 and 3 segments	B.intestinalis:62	Bacteroides intestinalis DSM 17393	4	28	BACINT_02524;BACINT_04534;BACINT_04535;BACINT_04536;BACINT_04537;BACINT_04538;BACINT_04539;BACINT_04540;BACINT_04541;BACINT_04542;BACINT_04543;BACINT_04544;BACINT_04545;BACINT_04546;BACINT_04547;BACINT_04548;BACINT_04549;BACINT_04550;BACINT_04551;BACINT_04552;BACINT_04553;BACINT_04554;BACINT_04555;BACINT_04556;BACINT_04557;BACINT_04558;BACINT_04559;BACINT_04562;BACINT_01355;BACINT_01356;	MATE efflux family protein;RelA/SpoT family protein;;phenylalanine and histidine ammonia-lyase;"oxidoreductase, short chain dehydrogenase/reductase family protein";"Beta-ketoacyl synthase, C-terminal domain protein";putative acyl carrier protein;lipid A biosynthesis (KDO)2-(lauroyl)-lipid IVA acyltransferase;methyltransferase domain protein;;"acyl-CoA thioester hydrolase, YbgC/YbaW family";"Beta-…	0
471870.PRJNA20523	Bacteroides intestinalis DSM 17393	471870.PRJNA20523:552_553;5786_5787	Bacteroides intestinalis DSM 17393:552_553;5786_5787	B.intestinalis:63	Bacteroides intestinalis DSM 17393	2	2	BACINT_02524;BACINT_02525;BACINT_00375;	MATE efflux family protein;"peptidase, S9A/B/C family, catalytic domain protein";polygalacturonase (pectinase);	0
471870.PRJNA20523	Bacteroides intestinalis DSM 17393	471870.PRJNA20523:554_556;1867_1869;3537_3538;3840_3842;4109_4111;5769_5771	Bacteroides intestinalis DSM 17393:554_556 and 5 segments	B.intestinalis:65	Bacteroides intestinalis DSM 17393	6	11	BACINT_02525;BACINT_02526;BACINT_02527;BACINT_03611;BACINT_00956;BACINT_00957;BACINT_01194;BACINT_01195;BACINT_01376;BACINT_01377;BACINT_00367;	peptidase, S9A/B/C family, catalytic domain protein;lipoyl(octanoyl) transferase;"transcriptional regulator, AraC family";;"glycosyl hydrolase family 2, sugar binding domain protein";"glycosyl hydrolase, family 88";arylsulfatase;"glycosyl hydrolase family 2, sugar binding domain protein";	0
471870.PRJNA20523	Bacteroides intestinalis DSM 17393	471870.PRJNA20523:692_698;700_719	Bacteroides intestinalis DSM 17393:692_698;700_719	B.intestinalis:70	Bacteroides intestinalis DSM 17393	2	25	BACINT_02650;BACINT_02651;BACINT_02652;BACINT_02653;BACINT_02654;BACINT_02655;BACINT_02658;BACINT_02659;BACINT_02660;BACINT_02660;BACINT_02661;BACINT_02662;BACINT_02663;BACINT_02664;BACINT_02665;BACINT_02666;BACINT_02667;BACINT_02668;BACINT_02669;BACINT_02670;BACINT_02671;BACINT_02672;BACINT_02673;BACINT_02674;BACINT_02675;BACINT_02676;BACINT_02677;BACINT_02678;BACINT_02679;	polysaccharide deactylase family protein, PEP-CTERM locus subfamily;bacterial transferase hexapeptide repeat protein;"glycosyltransferase, group 1 family protein";;UDP-N-acetylglucosamine 2-epimerase;polysaccharide biosynthesis protein;;;polysaccharide biosynthesis protein;polysaccharide biosynthesis protein;;NAD dependent epimerase/dehydratase family protein;;metallo-beta-lactamase domain protei…	0
471870.PRJNA20523	Bacteroides intestinalis DSM 17393	471870.PRJNA20523:1063_1065;1419_1421;2296_2298;2511_2524;3474_3479;3678_3680;4046_4062;4068_4070;4377_4386;4409_4429;5417_5419;5655_5657;5767_5768;6002_6003	Bacteroides intestinalis DSM 17393:1063_1065 and 13 segments	B.intestinalis:1	Bacteroides intestinalis DSM 17393	14	79	BACINT_02927;BACINT_02928;BACINT_02929;BACINT_02930;BACINT_02931;BACINT_03200;BACINT_03202;BACINT_03201;BACINT_04033;BACINT_04034;BACINT_04035;BACINT_04215;BACINT_04216;BACINT_04217;BACINT_04218;BACINT_04219;BACINT_04220;BACINT_00915;BACINT_00917;BACINT_00916;BACINT_00916;BACINT_00918;BACINT_00919;BACINT_00920;BACINT_01059;BACINT_01060;BACINT_01061;BACINT_01062;BACINT_01333;BACINT_01333;BACINT_01…	;"phospholipase, patatin family";peptidase C1-like family;;putative DNA-binding protein;Ser/Thr phosphatase family protein;putative glycosyl hydrolase family 10;;SusD family protein;"TonB-linked outer membrane protein, SusC/RagA family";SusD family protein;"TonB-linked outer membrane protein, SusC/RagA family";transposase;;"glycoside hydrolase, family 2";"glycoside hydrolase, family 2";;;catalase…	0
471870.PRJNA20523	Bacteroides intestinalis DSM 17393	471870.PRJNA20523:1065_1079;1081_1084;3959_3976;5680_5688;5690_5694	Bacteroides intestinalis DSM 17393:1065_1079 and 4 segments	B.intestinalis:2	Bacteroides intestinalis DSM 17393	5	46	BACINT_02931;BACINT_02932;BACINT_02933;BACINT_02934;BACINT_02935;BACINT_02936;BACINT_02937;BACINT_02938;BACINT_02940;BACINT_02941;BACINT_02942;BACINT_02943;BACINT_02944;BACINT_01271;BACINT_01272;BACINT_01273;BACINT_01273;BACINT_01274;BACINT_01274;BACINT_01275;BACINT_01276;BACINT_01276;BACINT_01277;BACINT_01278;BACINT_01279;BACINT_00322;BACINT_00323;BACINT_00323;BACINT_00324;BACINT_00325;BACINT_00…	;;;;;;;"toxin-antitoxin system, toxin component, RelE family";;"glycosyl hydrolase, family 31";"glycosyl hydrolase, family 31";;"TonB-linked outer membrane protein, SusC/RagA family";"TonB-linked outer membrane protein, SusC/RagA family";SusD family protein;"glycosyl hydrolase, family 43";"glycosyl hydrolase, family 43";;SusD family protein;"TonB-linked outer membrane protein, SusC/RagA family";A…	0
471870.PRJNA20523	Bacteroides intestinalis DSM 17393	471870.PRJNA20523:1094_1096	Bacteroides intestinalis DSM 17393:1094_1096	B.intestinalis:3	Bacteroides intestinalis DSM 17393	1	2	BACINT_02953;BACINT_02954;BACINT_02955;		0
471870.PRJNA20523	Bacteroides intestinalis DSM 17393	471870.PRJNA20523:1131_1133;1395_1396;1643_1647;2254_2256;3732_3734;4031_4033	Bacteroides intestinalis DSM 17393:1131_1133 and 5 segments	B.intestinalis:4	Bacteroides intestinalis DSM 17393	6	13	BACINT_02987;BACINT_02988;BACINT_02989;BACINT_03185;BACINT_03186;BACINT_03187;BACINT_03417;BACINT_03418;BACINT_03419;BACINT_03419;BACINT_03420;BACINT_03990;BACINT_03991;BACINT_03992;BACINT_03993;BACINT_03994;BACINT_03995;BACINT_01098;BACINT_01323;BACINT_01324;	;;alginate lyase family protein;Rhs element Vgr protein;;alpha-galactosidase;"site-specific recombinase, phage integrase family";;;;;"putative type I restriction-modification system, M subunit";Beta galactosidase small chain;	0
471870.PRJNA20523	Bacteroides intestinalis DSM 17393	471870.PRJNA20523:1248_1258;5209_5225	Bacteroides intestinalis DSM 17393:1248_1258;5209_5225	B.intestinalis:6	Bacteroides intestinalis DSM 17393	2	26	BACINT_03068;BACINT_03069;BACINT_03070;BACINT_03071;BACINT_03072;BACINT_03073;BACINT_03074;BACINT_03075;BACINT_03076;BACINT_03077;BACINT_03078;BACINT_03079;BACINT_03080;BACINT_00710;BACINT_00711;BACINT_00712;BACINT_00713;BACINT_00714;BACINT_00715;BACINT_00716;BACINT_00717;BACINT_00718;BACINT_00719;BACINT_00720;	polysaccharide biosynthesis protein;"oxidoreductase, aldo/keto reductase family protein";"oxidoreductase, short chain dehydrogenase/reductase family protein";AMP-binding enzyme;;beta-ketoacyl-acyl-carrier-protein synthase III;"oxidoreductase, short chain dehydrogenase/reductase family protein";;4Fe-4S binding domain protein;;"putative toxin-antitoxin system, toxin component";;transcription termin…	0
471870.PRJNA20523	Bacteroides intestinalis DSM 17393	471870.PRJNA20523:1351_1354	Bacteroides intestinalis DSM 17393:1351_1354	B.intestinalis:7	Bacteroides intestinalis DSM 17393	1	3	BACINT_03155;BACINT_03156;BACINT_03156;	;DNA (cytosine-5-)-methyltransferase;DNA (cytosine-5-)-methyltransferase;	0
471870.PRJNA20523	Bacteroides intestinalis DSM 17393	471870.PRJNA20523:1489_1493;1513_1520;1522_1527	Bacteroides intestinalis DSM 17393:1489_1493 and 2 segments	B.intestinalis:8	Bacteroides intestinalis DSM 17393	3	16	BACINT_03276;BACINT_03278;BACINT_03278;BACINT_03279;BACINT_03304;BACINT_03305;BACINT_03306;BACINT_03307;BACINT_03308;BACINT_03309;BACINT_03310;BACINT_03311;BACINT_03312;BACINT_03315;BACINT_03316;BACINT_03317;BACINT_03317;BACINT_03318;	;helicase C-terminal domain protein;;;relaxase/mobilization nuclease domain protein;relaxase/mobilization nuclease domain protein;TraG family protein;	0
471870.PRJNA20523	Bacteroides intestinalis DSM 17393	471870.PRJNA20523:1502_1503	Bacteroides intestinalis DSM 17393:1502_1503	B.intestinalis:9	Bacteroides intestinalis DSM 17393	1	1	BACINT_03289;BACINT_03290;		0
471870.PRJNA20523	Bacteroides intestinalis DSM 17393	471870.PRJNA20523:1504_1506	Bacteroides intestinalis DSM 17393:1504_1506	B.intestinalis:10	Bacteroides intestinalis DSM 17393	1	2	BACINT_03293;BACINT_03294;BACINT_03295;	;HD domain protein;methyltransferase domain protein;	0
471870.PRJNA20523	Bacteroides intestinalis DSM 17393	471870.PRJNA20523:1506_1510	Bacteroides intestinalis DSM 17393:1506_1510	B.intestinalis:11	Bacteroides intestinalis DSM 17393	1	4	BACINT_03296;BACINT_03297;BACINT_03298;BACINT_03299;BACINT_03299;BACINT_03300;BACINT_03301;	ribosomal RNA adenine dimethylase family protein;transcription termination/antitermination factor NusG;;"site-specific recombinase, phage integrase family";	0
471870.PRJNA20523	Bacteroides intestinalis DSM 17393	471870.PRJNA20523:1626_1632;1634_1642	Bacteroides intestinalis DSM 17393:1626_1632;1634_1642	B.intestinalis:12	Bacteroides intestinalis DSM 17393	2	14	BACINT_03403;BACINT_03404;BACINT_03405;BACINT_03406;BACINT_03407;BACINT_03408;BACINT_03409;BACINT_03410;BACINT_03411;BACINT_03413;BACINT_03414;BACINT_03415;BACINT_03416;	DNA topoisomerase;;N-6 DNA Methylase;helicase C-terminal domain protein;	0
471870.PRJNA20523	Bacteroides intestinalis DSM 17393	471870.PRJNA20523:1705_1707	Bacteroides intestinalis DSM 17393:1705_1707	B.intestinalis:13	Bacteroides intestinalis DSM 17393	1	2	BACINT_03477;BACINT_03478;BACINT_03479;		0
471870.PRJNA20523	Bacteroides intestinalis DSM 17393	471870.PRJNA20523:1760_1769;2657_2658;2889_2892;4316_4360	Bacteroides intestinalis DSM 17393:1760_1769 and 3 segments	B.intestinalis:14	Bacteroides intestinalis DSM 17393	4	57	BACINT_03526;BACINT_03527;BACINT_03528;BACINT_03528;BACINT_03529;BACINT_03530;BACINT_04316;BACINT_04317;BACINT_04501;BACINT_04502;BACINT_04503;BACINT_04504;BACINT_04505;BACINT_01539;BACINT_01540;BACINT_01541;BACINT_01542;BACINT_01543;BACINT_01544;BACINT_01545;BACINT_01546;BACINT_01547;BACINT_01548;BACINT_01549;BACINT_01550;BACINT_01551;BACINT_01552;BACINT_01553;BACINT_01554;BACINT_01555;BACINT_01…		0
471870.PRJNA20523	Bacteroides intestinalis DSM 17393	471870.PRJNA20523:1822_1826;5574_5595;5599_5603	Bacteroides intestinalis DSM 17393:1822_1826 and 2 segments	B.intestinalis:15	Bacteroides intestinalis DSM 17393	3	29	BACINT_03574;BACINT_03575;BACINT_03576;BACINT_03577;BACINT_03578;BACINT_00235;BACINT_00236;BACINT_00237;BACINT_00238;BACINT_00239;BACINT_00240;BACINT_00241;BACINT_00242;BACINT_00243;BACINT_00244;BACINT_00245;BACINT_00246;BACINT_00247;BACINT_00248;BACINT_00249;BACINT_00250;BACINT_00251;BACINT_00255;BACINT_00256;BACINT_00257;BACINT_00258;BACINT_00259;BACINT_00260;		0
471870.PRJNA20523	Bacteroides intestinalis DSM 17393	471870.PRJNA20523:1899_1900;2166_2167;2181_2183;2656_2657	Bacteroides intestinalis DSM 17393:1899_1900 and 3 segments	B.intestinalis:16	Bacteroides intestinalis DSM 17393	4	5	BACINT_03637;BACINT_03901;BACINT_03902;BACINT_03903;BACINT_03921;BACINT_03922;BACINT_03923;BACINT_04314;BACINT_04315;BACINT_04316;	PAS domain S-box protein;ApbE family protein;;"resolvase, N-terminal domain protein";tetratricopeptide repeat protein;nodulation efficiency protein D;SPFH/Band 7/PHB domain protein;	0
471870.PRJNA20523	Bacteroides intestinalis DSM 17393	471870.PRJNA20523:1935_1936	Bacteroides intestinalis DSM 17393:1935_1936	B.intestinalis:17	Bacteroides intestinalis DSM 17393	1	1	BACINT_03669;	site-specific recombinase, phage integrase family;	0
471870.PRJNA20523	Bacteroides intestinalis DSM 17393	471870.PRJNA20523:1936_1941;1942_1944	Bacteroides intestinalis DSM 17393:1936_1941;1942_1944	B.intestinalis:18	Bacteroides intestinalis DSM 17393	2	7	BACINT_03669;BACINT_03670;BACINT_03670;BACINT_03671;BACINT_03672;BACINT_03673;BACINT_03674;BACINT_03675;BACINT_03676;		0
471870.PRJNA20523	Bacteroides intestinalis DSM 17393	471870.PRJNA20523:1941_1942	Bacteroides intestinalis DSM 17393:1941_1942	B.intestinalis:19	Bacteroides intestinalis DSM 17393	1	1	BACINT_03674;		0
471870.PRJNA20523	Bacteroides intestinalis DSM 17393	471870.PRJNA20523:1969_1990	Bacteroides intestinalis DSM 17393:1969_1990	B.intestinalis:20	Bacteroides intestinalis DSM 17393	1	21	BACINT_03697;BACINT_03698;BACINT_03698;BACINT_03699;BACINT_03700;BACINT_03701;BACINT_03702;BACINT_03703;BACINT_03704;BACINT_03705;BACINT_03706;BACINT_03707;BACINT_03708;BACINT_03709;	SusD family protein;"TonB-linked outer membrane protein, SusC/RagA family";"TonB-linked outer membrane protein, SusC/RagA family";SusD family protein;"TonB-linked outer membrane protein, SusC/RagA family";;"glycosyl hydrolase family 2, sugar binding domain protein";ATPase/histidine kinase/DNA gyrase B/HSP90 domain protein;;;;;transposase;"transcriptional regulator, ArsR family";	0
471870.PRJNA20523	Bacteroides intestinalis DSM 17393	471870.PRJNA20523:1990_1997;2024_2027	Bacteroides intestinalis DSM 17393:1990_1997;2024_2027	B.intestinalis:21	Bacteroides intestinalis DSM 17393	2	10	BACINT_03709;BACINT_03710;BACINT_03711;BACINT_03712;BACINT_03713;BACINT_03714;BACINT_03715;BACINT_03716;BACINT_03717;BACINT_03718;BACINT_03753;BACINT_03754;BACINT_03755;BACINT_03756;BACINT_03756;	;;"site-specific recombinase, phage integrase family";"site-specific recombinase, phage integrase family";"site-specific recombinase, phage integrase family";	0
471870.PRJNA20523	Bacteroides intestinalis DSM 17393	471870.PRJNA20523:2050_2051	Bacteroides intestinalis DSM 17393:2050_2051	B.intestinalis:22	Bacteroides intestinalis DSM 17393	1	1	BACINT_03778;BACINT_03780;BACINT_03779;		0
471870.PRJNA20523	Bacteroides intestinalis DSM 17393	471870.PRJNA20523:2055_2064	Bacteroides intestinalis DSM 17393:2055_2064	B.intestinalis:23	Bacteroides intestinalis DSM 17393	1	9	BACINT_03787;BACINT_03788;BACINT_03788;BACINT_03789;BACINT_03790;BACINT_03791;BACINT_03791;BACINT_03792;BACINT_03793;BACINT_03794;BACINT_03795;BACINT_03795;BACINT_03796;BACINT_03797;	conjugation system ATPase, TraG family;"site-specific recombinase, phage integrase family";;;TonB family domain protein;	0
471870.PRJNA20523	Bacteroides intestinalis DSM 17393	471870.PRJNA20523:2172_2173	Bacteroides intestinalis DSM 17393:2172_2173	B.intestinalis:24	Bacteroides intestinalis DSM 17393	1	1	BACINT_03907;BACINT_03908;		0
471870.PRJNA20523	Bacteroides intestinalis DSM 17393	471870.PRJNA20523:2173_2174	Bacteroides intestinalis DSM 17393:2173_2174	B.intestinalis:25	Bacteroides intestinalis DSM 17393	1	1	BACINT_03908;BACINT_03909;	;DNA repair protein RadC;	0
471870.PRJNA20523	Bacteroides intestinalis DSM 17393	471870.PRJNA20523:2188_2191;2193_2199;2201_2206	Bacteroides intestinalis DSM 17393:2188_2191 and 2 segments	B.intestinalis:26	Bacteroides intestinalis DSM 17393	3	14	BACINT_03926;BACINT_03927;BACINT_03928;BACINT_03929;BACINT_03932;BACINT_03933;BACINT_03934;BACINT_03935;BACINT_03935;BACINT_03936;BACINT_03937;BACINT_03938;BACINT_03939;BACINT_03940;BACINT_03941;BACINT_03942;BACINT_03943;BACINT_03943;BACINT_03944;BACINT_03944;BACINT_03945;BACINT_03946;	DNA binding domain, excisionase family;;;bacterial mobilization protein MobC;;N-6 DNA Methylase;N-6 DNA Methylase;type I restriction modification DNA specificity domain protein;type I restriction modification DNA specificity domain protein;Fic family protein;helicase C-terminal domain protein;	0
471870.PRJNA20523	Bacteroides intestinalis DSM 17393	471870.PRJNA20523:2221_2222	Bacteroides intestinalis DSM 17393:2221_2222	B.intestinalis:27	Bacteroides intestinalis DSM 17393	1	1	BACINT_03957;		0
471870.PRJNA20523	Bacteroides intestinalis DSM 17393	471870.PRJNA20523:2483_2484;2956_2957	Bacteroides intestinalis DSM 17393:2483_2484;2956_2957	B.intestinalis:28	Bacteroides intestinalis DSM 17393	2	2	BACINT_04199;BACINT_04561;	glycosyl hydrolase family 35;alanine--tRNA ligase;	0
471870.PRJNA20523	Bacteroides intestinalis DSM 17393	471870.PRJNA20523:2502_2503;2506_2507	Bacteroides intestinalis DSM 17393:2502_2503;2506_2507	B.intestinalis:30	Bacteroides intestinalis DSM 17393	2	2	BACINT_04210;BACINT_04211;BACINT_04211;BACINT_04212;	;putative esterase;	0
471870.PRJNA20523	Bacteroides intestinalis DSM 17393	471870.PRJNA20523:2882_2889;2892_2893	Bacteroides intestinalis DSM 17393:2882_2889;2892_2893	B.intestinalis:31	Bacteroides intestinalis DSM 17393	2	8	BACINT_04494;BACINT_04495;BACINT_04496;BACINT_04497;BACINT_04498;BACINT_04499;BACINT_04500;BACINT_04501;BACINT_04504;BACINT_04505;BACINT_04506;	;;"site-specific recombinase, phage integrase family";	0
471870.PRJNA20523	Bacteroides intestinalis DSM 17393	471870.PRJNA20523:2927_2928	Bacteroides intestinalis DSM 17393:2927_2928	B.intestinalis:32	Bacteroides intestinalis DSM 17393	1	1	BACINT_04534;	RelA/SpoT family protein;	0
471870.PRJNA20523	Bacteroides intestinalis DSM 17393	471870.PRJNA20523:2974_2976	Bacteroides intestinalis DSM 17393:2974_2976	B.intestinalis:34	Bacteroides intestinalis DSM 17393	1	2	BACINT_04577;BACINT_04578;		0
471870.PRJNA20523	Bacteroides intestinalis DSM 17393	471870.PRJNA20523:2978_2979	Bacteroides intestinalis DSM 17393:2978_2979	B.intestinalis:35	Bacteroides intestinalis DSM 17393	1	1	BACINT_04580;BACINT_04581;	site-specific recombinase, phage integrase family;tRNA-Pro;	0
471870.PRJNA20523	Bacteroides intestinalis DSM 17393	471870.PRJNA20523:3019_3020	Bacteroides intestinalis DSM 17393:3019_3020	B.intestinalis:36	Bacteroides intestinalis DSM 17393	1	1	BACINT_04617;BACINT_04618;		0
471870.PRJNA20523	Bacteroides intestinalis DSM 17393	471870.PRJNA20523:3087_3100;3103_3119;3126_3134	Bacteroides intestinalis DSM 17393:3087_3100 and 2 segments	B.intestinalis:37	Bacteroides intestinalis DSM 17393	3	37	BACINT_04664;BACINT_04665;BACINT_04666;BACINT_04667;BACINT_04669;BACINT_04668;BACINT_04670;BACINT_04671;BACINT_04672;BACINT_04673;BACINT_04673;BACINT_04674;BACINT_04675;BACINT_04676;BACINT_04677;BACINT_04678;BACINT_04679;BACINT_04680;BACINT_04681;BACINT_04682;BACINT_04683;BACINT_04684;BACINT_04685;BACINT_04686;BACINT_04690;BACINT_04691;BACINT_04692;BACINT_04693;BACINT_04694;BACINT_04695;BACINT_04…	conjugation system ATPase, TraG family;;;;;;;;;relaxase/mobilization nuclease domain protein;relaxase/mobilization nuclease domain protein;TraG family protein;RteC protein;"transcriptional regulator, AraC family";;;phosphoadenosine phosphosulfate reductase family protein;"transcriptional regulator, AraC family";"site-specific recombinase, phage integrase family";;DNA topoisomerase;;helicase C-ter…	0
471870.PRJNA20523	Bacteroides intestinalis DSM 17393	471870.PRJNA20523:3100_3103	Bacteroides intestinalis DSM 17393:3100_3103	B.intestinalis:38	Bacteroides intestinalis DSM 17393	1	3	BACINT_04686;BACINT_04687;BACINT_04688;BACINT_04689;		0
471870.PRJNA20523	Bacteroides intestinalis DSM 17393	471870.PRJNA20523:3134_3139	Bacteroides intestinalis DSM 17393:3134_3139	B.intestinalis:40	Bacteroides intestinalis DSM 17393	1	5	BACINT_04721;BACINT_04722;		0
471870.PRJNA20523	Bacteroides intestinalis DSM 17393	471870.PRJNA20523:3170_3199	Bacteroides intestinalis DSM 17393:3170_3199	B.intestinalis:41	Bacteroides intestinalis DSM 17393	1	29	BACINT_04750;BACINT_04751;BACINT_04751;BACINT_04752;BACINT_04753;BACINT_04754;BACINT_04755;BACINT_04756;BACINT_04757;BACINT_04758;BACINT_04759;BACINT_04760;BACINT_04761;	;"glycosyl hydrolase family 2, sugar binding domain protein";	0
471870.PRJNA20523	Bacteroides intestinalis DSM 17393	471870.PRJNA20523:3456_3457	Bacteroides intestinalis DSM 17393:3456_3457	B.intestinalis:42	Bacteroides intestinalis DSM 17393	1	1	BACINT_04968;BACINT_04969;		0
471870.PRJNA20523	Bacteroides intestinalis DSM 17393	471870.PRJNA20523:3457_3458;5084_5085;6044_6045	Bacteroides intestinalis DSM 17393:3457_3458 and 2 segments	B.intestinalis:43	Bacteroides intestinalis DSM 17393	3	3	BACINT_04969;BACINT_04970;BACINT_00602;BACINT_00603;BACINT_00604;BACINT_00605;BACINT_00197;	;periplasmic binding protein;	0
471870.PRJNA20523	Bacteroides intestinalis DSM 17393	471870.PRJNA20523:3957_3958	Bacteroides intestinalis DSM 17393:3957_3958	B.intestinalis:44	Bacteroides intestinalis DSM 17393	1	1	BACINT_01270;		0
471870.PRJNA20523	Bacteroides intestinalis DSM 17393	471870.PRJNA20523:4027_4029	Bacteroides intestinalis DSM 17393:4027_4029	B.intestinalis:45	Bacteroides intestinalis DSM 17393	1	2	BACINT_01320;BACINT_01321;BACINT_01322;		0
471870.PRJNA20523	Bacteroides intestinalis DSM 17393	471870.PRJNA20523:4517_4518	Bacteroides intestinalis DSM 17393:4517_4518	B.intestinalis:48	Bacteroides intestinalis DSM 17393	1	1	BACINT_01658;BACINT_01659;BACINT_01660;	peptidase, C39 family;;tetratricopeptide repeat protein;	0
471870.PRJNA20523	Bacteroides intestinalis DSM 17393	471870.PRJNA20523:4560_4562	Bacteroides intestinalis DSM 17393:4560_4562	B.intestinalis:49	Bacteroides intestinalis DSM 17393	1	2	BACINT_01697;BACINT_01698;BACINT_01699;BACINT_01700;BACINT_01701;		0
471870.PRJNA20523	Bacteroides intestinalis DSM 17393	471870.PRJNA20523:4562_4563	Bacteroides intestinalis DSM 17393:4562_4563	B.intestinalis:50	Bacteroides intestinalis DSM 17393	1	1	BACINT_01701;BACINT_01702;		0
471870.PRJNA20523	Bacteroides intestinalis DSM 17393	471870.PRJNA20523:4563_4564	Bacteroides intestinalis DSM 17393:4563_4564	B.intestinalis:51	Bacteroides intestinalis DSM 17393	1	1	BACINT_01702;BACINT_01703;		0
471870.PRJNA20523	Bacteroides intestinalis DSM 17393	471870.PRJNA20523:4564_4566;4568_4569	Bacteroides intestinalis DSM 17393:4564_4566;4568_4569	B.intestinalis:52	Bacteroides intestinalis DSM 17393	2	3	BACINT_01704;BACINT_01705;BACINT_01706;BACINT_01707;BACINT_01708;BACINT_01711;		0
471870.PRJNA20523	Bacteroides intestinalis DSM 17393	471870.PRJNA20523:4566_4567	Bacteroides intestinalis DSM 17393:4566_4567	B.intestinalis:53	Bacteroides intestinalis DSM 17393	1	1	BACINT_01709;BACINT_01710;		0
471870.PRJNA20523	Bacteroides intestinalis DSM 17393	471870.PRJNA20523:4902_4903	Bacteroides intestinalis DSM 17393:4902_4903	B.intestinalis:55	Bacteroides intestinalis DSM 17393	1	1	BACINT_02001;BACINT_02002;	;"DNA polymerase III, delta subunit";	0
471870.PRJNA20523	Bacteroides intestinalis DSM 17393	471870.PRJNA20523:5415_5416	Bacteroides intestinalis DSM 17393:5415_5416	B.intestinalis:59	Bacteroides intestinalis DSM 17393	1	1	BACINT_00863;	TonB-linked outer membrane protein, SusC/RagA family;	0
471870.PRJNA20523	Bacteroides intestinalis DSM 17393	471870.PRJNA20523:5419_5420	Bacteroides intestinalis DSM 17393:5419_5420	B.intestinalis:60	Bacteroides intestinalis DSM 17393	1	1	BACINT_00866;	ATPase/histidine kinase/DNA gyrase B/HSP90 domain protein;	0
471870.PRJNA20523	Bacteroides intestinalis DSM 17393	471870.PRJNA20523:5421_5428	Bacteroides intestinalis DSM 17393:5421_5428	B.intestinalis:61	Bacteroides intestinalis DSM 17393	1	7	BACINT_00866;BACINT_00867;BACINT_00868;BACINT_00869;BACINT_00870;BACINT_00870;BACINT_00871;	ATPase/histidine kinase/DNA gyrase B/HSP90 domain protein;;;"glycosyl hydrolase family 20, catalytic domain protein";arylsulfatase;arylsulfatase;"glycosyl hydrolase family 2, sugar binding domain protein";	0
471870.PRJNA20523	Bacteroides intestinalis DSM 17393	471870.PRJNA20523:5529_5531	Bacteroides intestinalis DSM 17393:5529_5531	B.intestinalis:64	Bacteroides intestinalis DSM 17393	1	2	BACINT_00426;BACINT_00427;	putative 8-amino-7-oxononanoate synthase;"IS66 family element, transposase";	0
471870.PRJNA20523	Bacteroides intestinalis DSM 17393	471870.PRJNA20523:5694_5696	Bacteroides intestinalis DSM 17393:5694_5696	B.intestinalis:66	Bacteroides intestinalis DSM 17393	1	2	BACINT_00327;BACINT_00328;	;GDSL-like protein;	0
471870.PRJNA20523	Bacteroides intestinalis DSM 17393	471870.PRJNA20523:5720_5721	Bacteroides intestinalis DSM 17393:5720_5721	B.intestinalis:67	Bacteroides intestinalis DSM 17393	1	1	BACINT_00339;BACINT_00340;	;"glycosyl hydrolase, family 43";	0
471870.PRJNA20523	Bacteroides intestinalis DSM 17393	471870.PRJNA20523:5739_5753	Bacteroides intestinalis DSM 17393:5739_5753	B.intestinalis:68	Bacteroides intestinalis DSM 17393	1	14	BACINT_00349;BACINT_00350;BACINT_00351;BACINT_00352;BACINT_00353;BACINT_00354;BACINT_00354;BACINT_00355;	glycosyl hydrolase family 16;;;SusD family protein;"TonB-linked outer membrane protein, SusC/RagA family";ATPase/histidine kinase/DNA gyrase B/HSP90 domain protein;	0
471870.PRJNA20523	Bacteroides intestinalis DSM 17393	471870.PRJNA20523:5754_5758	Bacteroides intestinalis DSM 17393:5754_5758	B.intestinalis:69	Bacteroides intestinalis DSM 17393	1	4	BACINT_00356;BACINT_00357;BACINT_00357;BACINT_00358;	putative oxygen-independent coproporphyrinogen III oxidase;PHP domain protein;PHP domain protein;SusD family protein;	0
216816.PRJNA251950	Bifidobacterium longum	216816.PRJNA251950:12_13	Bifidobacterium longum:12_13	B.longum:13	Bifidobacterium longum	1	1	GS08_00040;	ATPase;	1
216816.PRJNA251950	Bifidobacterium longum	216816.PRJNA251950:21_22;417_419;711_712;746_747;946_948;1008_1009;1086_1087;1156_1158;1247_1248;1279_1281;1305_1306;1428_1429;1606_1608;1635_1636;1819_1820;2030_2031;2260_2261	Bifidobacterium longum:21_22 and 16 segments	B.longum:50	Bifidobacterium longum	17	22	GS08_00090;GS08_00095;GS08_01785;GS08_01790;GS08_01795;GS08_02950;GS08_02955;GS08_03110;GS08_03115;GS08_04050;GS08_04305;GS08_04310;GS08_04970;GS08_04975;GS08_04980;GS08_05530;GS08_05650;GS08_05660;GS08_05665;GS08_05780;GS08_05785;GS08_06335;GS08_06340;GS08_07045;GS08_07050;GS08_07055;GS08_07180;GS08_07185;GS08_07920;GS08_07925;GS08_08810;GS08_08815;GS08_08820;GS08_09810;GS08_09815;	tRNA-Ala;tRNA-Ile;5'-methylthioadenosine nucleosidase;MFS transporter;histidine kinase;phosphoribosylaminoimidazole synthetase;amidophosphoribosyltransferase;;LysR family transcriptional regulator;formate acetyltransferase;;;LysR family transcriptional regulator;branched-chain amino acid transporter;tRNA-Asn;transposase;GTP-binding protein TypA;PadR family transcriptional regulator;LuxR family tr…	0
216816.PRJNA251950	Bifidobacterium longum	216816.PRJNA251950:37_40;41_42	Bifidobacterium longum:37_40;41_42	B.longum:66	Bifidobacterium longum	2	4	GS08_00170;GS08_00175;GS08_00175;GS08_00180;GS08_00195;	LacI family transcriptional regulator;DNA-binding protein;	0
216816.PRJNA251950	Bifidobacterium longum	216816.PRJNA251950:40_41	Bifidobacterium longum:40_41	B.longum:69	Bifidobacterium longum	1	1	GS08_00180;GS08_00185;		1
216816.PRJNA251950	Bifidobacterium longum	216816.PRJNA251950:91_92	Bifidobacterium longum:91_92	B.longum:84	Bifidobacterium longum	1	1	GS08_00380;	membrane protein;	1
216816.PRJNA251950	Bifidobacterium longum	216816.PRJNA251950:95_96	Bifidobacterium longum:95_96	B.longum:86	Bifidobacterium longum	1	1	GS08_00395;GS08_00400;	glycosyl transferase family A;RNA helicase;	0
216816.PRJNA251950	Bifidobacterium longum	216816.PRJNA251950:96_99	Bifidobacterium longum:96_99	B.longum:87	Bifidobacterium longum	1	3	GS08_00400;	RNA helicase;	0
216816.PRJNA251950	Bifidobacterium longum	216816.PRJNA251950:99_101	Bifidobacterium longum:99_101	B.longum:92	Bifidobacterium longum	1	2	GS08_00400;GS08_00405;GS08_00410;GS08_00415;GS08_00420;	RNA helicase;DNA mismatch repair protein MutT;;GNAT family acetyltransferase;hemolysin III;	0
216816.PRJNA251950	Bifidobacterium longum	216816.PRJNA251950:130_131	Bifidobacterium longum:130_131	B.longum:15	Bifidobacterium longum	1	1	GS08_00545;GS08_00550;	LacI family transcriptional regulator;sucrose phosphorylase;	0
216816.PRJNA251950	Bifidobacterium longum	216816.PRJNA251950:131_132	Bifidobacterium longum:131_132	B.longum:16	Bifidobacterium longum	1	1	GS08_00550;	sucrose phosphorylase;	1
216816.PRJNA251950	Bifidobacterium longum	216816.PRJNA251950:139_141	Bifidobacterium longum:139_141	B.longum:20	Bifidobacterium longum	1	2	GS08_00575;GS08_00580;GS08_00585;	;membrane protein;alpha-amylase;	0
216816.PRJNA251950	Bifidobacterium longum	216816.PRJNA251950:146_147	Bifidobacterium longum:146_147	B.longum:22	Bifidobacterium longum	1	1	GS08_00595;GS08_00600;	4-alpha-glucanotransferase;alpha-amylase;	1
216816.PRJNA251950	Bifidobacterium longum	216816.PRJNA251950:166_173	Bifidobacterium longum:166_173	B.longum:29	Bifidobacterium longum	1	7	GS08_00680;GS08_00685;GS08_00690;GS08_00695;GS08_00700;GS08_00705;	HAD family hydrolase;sugar ABC transporter permease;sugar ABC transporter permease;beta-xylosidase;sugar ABC transporter substrate-binding protein;LacI family transcriptional regulator;	0
216816.PRJNA251950	Bifidobacterium longum	216816.PRJNA251950:192_193	Bifidobacterium longum:192_193	B.longum:43	Bifidobacterium longum	1	1	GS08_00800;	metallophosphatase;	1
216816.PRJNA251950	Bifidobacterium longum	216816.PRJNA251950:211_212	Bifidobacterium longum:211_212	B.longum:49	Bifidobacterium longum	1	1	GS08_00860;	MFS transporter;	0
216816.PRJNA251950	Bifidobacterium longum	216816.PRJNA251950:215_220	Bifidobacterium longum:215_220	B.longum:53	Bifidobacterium longum	1	5	GS08_00880;		0
216816.PRJNA251950	Bifidobacterium longum	216816.PRJNA251950:227_228	Bifidobacterium longum:227_228	B.longum:57	Bifidobacterium longum	1	1	GS08_00920;GS08_00925;GS08_00930;	glutamyl-tRNA synthetase;tRNA-Glu;tRNA-Gln;	0
216816.PRJNA251950	Bifidobacterium longum	216816.PRJNA251950:241_243	Bifidobacterium longum:241_243	B.longum:61	Bifidobacterium longum	1	2	GS08_00990;GS08_00995;GS08_01000;		0
216816.PRJNA251950	Bifidobacterium longum	216816.PRJNA251950:288_289	Bifidobacterium longum:288_289	B.longum:63	Bifidobacterium longum	1	1	GS08_01170;GS08_01180;	;cell division protein FtsY;	1
216816.PRJNA251950	Bifidobacterium longum	216816.PRJNA251950:365_367;720_721;1333_1334;1677_1678	Bifidobacterium longum:365_367 and 3 segments	B.longum:64	Bifidobacterium longum	4	5	GS08_01530;GS08_01535;GS08_01540;GS08_02985;GS08_02990;GS08_05930;GS08_05935;	ABC transporter substrate-binding protein;ABC transporter permease;ABC transporter permease;;oxidoreductase;	0
216816.PRJNA251950	Bifidobacterium longum	216816.PRJNA251950:367_368;623_624;1670_1671;1696_1697;2131_2132;2310_2311;2358_2359;2438_2439	Bifidobacterium longum:367_368 and 7 segments	B.longum:65	Bifidobacterium longum	8	8	GS08_01540;GS08_01545;GS08_02595;GS08_07335;GS08_07340;GS08_07420;GS08_09325;GS08_10000;GS08_10145;GS08_10150;GS08_10420;	ABC transporter permease;ABC transporter ATP-binding protein;3-hydroxybutyryl-CoA dehydrogenase;transposase;cobalt ABC transporter;membrane protein;glycosyl hydrolase;ATPase;	1
216816.PRJNA251950	Bifidobacterium longum	216816.PRJNA251950:378_379;905_907;1973_1974	Bifidobacterium longum:378_379 and 2 segments	B.longum:67	Bifidobacterium longum	3	4	GS08_01605;GS08_01610;GS08_03870;GS08_03875;GS08_03880;GS08_03885;	transposase;transposase;tRNA-Pro;transposase;	1
216816.PRJNA251950	Bifidobacterium longum	216816.PRJNA251950:381_384	Bifidobacterium longum:381_384	B.longum:68	Bifidobacterium longum	1	3	GS08_01630;GS08_01635;GS08_01640;GS08_01645;GS08_01645;GS08_01650;	;MerR family transcriptional regulator;	0
216816.PRJNA251950	Bifidobacterium longum	216816.PRJNA251950:464_466	Bifidobacterium longum:464_466	B.longum:70	Bifidobacterium longum	1	2	GS08_02010;GS08_02015;	Fis family transcriptional regulator;ribonuclease PH;	1
216816.PRJNA251950	Bifidobacterium longum	216816.PRJNA251950:476_479	Bifidobacterium longum:476_479	B.longum:71	Bifidobacterium longum	1	3	GS08_02065;GS08_02070;	ABC transporter ATP-binding protein;sulfonate ABC transporter permease;	0
216816.PRJNA251950	Bifidobacterium longum	216816.PRJNA251950:521_522;894_895	Bifidobacterium longum:521_522;894_895	B.longum:72	Bifidobacterium longum	2	2	GS08_02225;GS08_02230;GS08_03805;GS08_03810;	integrase;transposase;;transposase;	1
216816.PRJNA251950	Bifidobacterium longum	216816.PRJNA251950:554_562	Bifidobacterium longum:554_562	B.longum:73	Bifidobacterium longum	1	8	GS08_02390;GS08_02395;GS08_02400;GS08_02405;GS08_02410;GS08_02415;	ABC transporter;sugar ABC transporter permease;sugar ABC transporter permease;;LacI family transcriptional regulator;beta-fructofuranosidase;	1
216816.PRJNA251950	Bifidobacterium longum	216816.PRJNA251950:562_566	Bifidobacterium longum:562_566	B.longum:74	Bifidobacterium longum	1	4	GS08_02420;GS08_02425;GS08_02430;GS08_02435;	RNA methyltransferase;adenine glycosylase;	0
216816.PRJNA251950	Bifidobacterium longum	216816.PRJNA251950:591_592;1560_1561;1674_1675	Bifidobacterium longum:591_592 and 2 segments	B.longum:75	Bifidobacterium longum	3	3	GS08_02520;GS08_02525;GS08_06870;GS08_06875;GS08_07350;GS08_07355;	;protein phosphatase;LacI family transcriptional regulator;arabinose transporter;sugar ABC transporter permease;ABC transporter permease;	1
216816.PRJNA251950	Bifidobacterium longum	216816.PRJNA251950:645_646	Bifidobacterium longum:645_646	B.longum:76	Bifidobacterium longum	1	1	GS08_02690;GS08_02695;	transcriptional regulator;DNA-binding protein;	1
216816.PRJNA251950	Bifidobacterium longum	216816.PRJNA251950:718_719;1610_1611	Bifidobacterium longum:718_719;1610_1611	B.longum:77	Bifidobacterium longum	2	2	GS08_02975;GS08_02980;GS08_07060;GS08_07065;GS08_07070;	;type VI secretion protein ImpB;LacI family transcriptional regulator;;sucrose permease;	1
216816.PRJNA251950	Bifidobacterium longum	216816.PRJNA251950:750_751	Bifidobacterium longum:750_751	B.longum:78	Bifidobacterium longum	1	1	GS08_03135;GS08_03140;	chromosome condensation protein CrcB;IMP dehydrogenase;	0
216816.PRJNA251950	Bifidobacterium longum	216816.PRJNA251950:752_754;761_767	Bifidobacterium longum:752_754;761_767	B.longum:79	Bifidobacterium longum	2	8	GS08_03145;GS08_03150;GS08_03185;GS08_03190;GS08_03195;GS08_03205;GS08_03215;	;MarR family transcriptional regulator;dioxygenase;;excinuclease ABC subunit A;	1
216816.PRJNA251950	Bifidobacterium longum	216816.PRJNA251950:768_769	Bifidobacterium longum:768_769	B.longum:80	Bifidobacterium longum	1	1	GS08_03215;	excinuclease ABC subunit A;	1
216816.PRJNA251950	Bifidobacterium longum	216816.PRJNA251950:770_771	Bifidobacterium longum:770_771	B.longum:81	Bifidobacterium longum	1	1	GS08_03220;	multidrug transporter MatE;	0
216816.PRJNA251950	Bifidobacterium longum	216816.PRJNA251950:822_823	Bifidobacterium longum:822_823	B.longum:82	Bifidobacterium longum	1	1	GS08_03475;GS08_03480;	;threonine synthase;	1
216816.PRJNA251950	Bifidobacterium longum	216816.PRJNA251950:893_894	Bifidobacterium longum:893_894	B.longum:83	Bifidobacterium longum	1	1	GS08_03800;GS08_03805;		0
216816.PRJNA251950	Bifidobacterium longum	216816.PRJNA251950:937_938	Bifidobacterium longum:937_938	B.longum:85	Bifidobacterium longum	1	1	GS08_04010;GS08_04015;	;hydrolase;	0
216816.PRJNA251950	Bifidobacterium longum	216816.PRJNA251950:970_971	Bifidobacterium longum:970_971	B.longum:88	Bifidobacterium longum	1	1	GS08_04155;	O-acetylhomoserine aminocarboxypropyltransferase;	1
216816.PRJNA251950	Bifidobacterium longum	216816.PRJNA251950:972_981	Bifidobacterium longum:972_981	B.longum:89	Bifidobacterium longum	1	9	GS08_04165;GS08_04170;GS08_04175;GS08_04180;GS08_04185;	ABC transporter permease;LuxR family transcriptional regulator;histidine kinase;proline iminopeptidase;pyrroline-5-carboxylate reductase;	1
216816.PRJNA251950	Bifidobacterium longum	216816.PRJNA251950:982_983	Bifidobacterium longum:982_983	B.longum:90	Bifidobacterium longum	1	1	GS08_04190;GS08_04195;	GTP-binding protein;cell division protein Fic;	0
216816.PRJNA251950	Bifidobacterium longum	216816.PRJNA251950:984_985	Bifidobacterium longum:984_985	B.longum:91	Bifidobacterium longum	1	1	GS08_04200;	membrane protein;	1
216816.PRJNA251950	Bifidobacterium longum	216816.PRJNA251950:1044_1045	Bifidobacterium longum:1044_1045	B.longum:1	Bifidobacterium longum	1	1	GS08_04510;	alanyl-tRNA synthetase;	1
216816.PRJNA251950	Bifidobacterium longum	216816.PRJNA251950:1106_1108	Bifidobacterium longum:1106_1108	B.longum:2	Bifidobacterium longum	1	2	GS08_04770;GS08_04775;GS08_04780;	glycosyl transferase family 1;ABC transporter ATP-binding protein;hydrolase;	1
216816.PRJNA251950	Bifidobacterium longum	216816.PRJNA251950:1112_1113	Bifidobacterium longum:1112_1113	B.longum:3	Bifidobacterium longum	1	1	GS08_04800;GS08_04805;	;ATPase AAA;	0
216816.PRJNA251950	Bifidobacterium longum	216816.PRJNA251950:1117_1118	Bifidobacterium longum:1117_1118	B.longum:4	Bifidobacterium longum	1	1	GS08_04820;GS08_04825;GS08_04830;		1
216816.PRJNA251950	Bifidobacterium longum	216816.PRJNA251950:1137_1140	Bifidobacterium longum:1137_1140	B.longum:5	Bifidobacterium longum	1	3	GS08_04880;GS08_04885;GS08_04890;GS08_04895;GS08_04900;GS08_04900;GS08_04905;	;;RarD protein;;lipase;lipase;methyltransferase;	1
216816.PRJNA251950	Bifidobacterium longum	216816.PRJNA251950:1163_1164	Bifidobacterium longum:1163_1164	B.longum:6	Bifidobacterium longum	1	1	GS08_05000;	RNA helicase;	1
216816.PRJNA251950	Bifidobacterium longum	216816.PRJNA251950:1164_1166	Bifidobacterium longum:1164_1166	B.longum:7	Bifidobacterium longum	1	2	GS08_05000;GS08_05005;GS08_05010;GS08_05025;		0
216816.PRJNA251950	Bifidobacterium longum	216816.PRJNA251950:1172_1176;1189_1192	Bifidobacterium longum:1172_1176;1189_1192	B.longum:8	Bifidobacterium longum	2	7	GS08_05070;GS08_05075;GS08_05080;GS08_05085;GS08_05090;GS08_05095;GS08_05100;GS08_05105;GS08_05215;GS08_05225;	;ADP-ribose pyrophosphatase;amidohydrolase;	0
216816.PRJNA251950	Bifidobacterium longum	216816.PRJNA251950:1177_1178;1182_1189	Bifidobacterium longum:1177_1178;1182_1189	B.longum:9	Bifidobacterium longum	2	8	GS08_05120;GS08_05125;GS08_05130;GS08_05160;GS08_05165;GS08_05170;GS08_05175;GS08_05180;GS08_05185;GS08_05190;GS08_05195;GS08_05200;	;translation repressor RelE;damage-inducible protein J;ABC transporter substrate-binding protein;ABC transporter ATP-binding protein;;;LuxR family transcriptional regulator;histidine kinase;	1
216816.PRJNA251950	Bifidobacterium longum	216816.PRJNA251950:1178_1181;1459_1460	Bifidobacterium longum:1178_1181;1459_1460	B.longum:10	Bifidobacterium longum	2	4	GS08_05135;GS08_05140;GS08_05145;GS08_05150;GS08_06485;	ABC transporter;;cytochrome C oxidase subunit IV;permease;transposase;	1
216816.PRJNA251950	Bifidobacterium longum	216816.PRJNA251950:1181_1182	Bifidobacterium longum:1181_1182	B.longum:11	Bifidobacterium longum	1	1	GS08_05150;GS08_05155;		0
216816.PRJNA251950	Bifidobacterium longum	216816.PRJNA251950:1197_1199	Bifidobacterium longum:1197_1199	B.longum:12	Bifidobacterium longum	1	2	GS08_05270;GS08_05275;	permease;amino acid transporter;	1
216816.PRJNA251950	Bifidobacterium longum	216816.PRJNA251950:1286_1287	Bifidobacterium longum:1286_1287	B.longum:14	Bifidobacterium longum	1	1	GS08_05685;GS08_05690;GS08_05695;	membrane protein;pyrrolidone-carboxylate peptidase;anthranilate synthase;	1
216816.PRJNA251950	Bifidobacterium longum	216816.PRJNA251950:1336_1340	Bifidobacterium longum:1336_1340	B.longum:17	Bifidobacterium longum	1	4	GS08_05950;GS08_05955;GS08_05960;GS08_05960;GS08_05970;GS08_05975;	transposase;cell division protein Fic;toxin HipA;toxin HipA;;DNA-binding protein;	0
216816.PRJNA251950	Bifidobacterium longum	216816.PRJNA251950:1341_1343	Bifidobacterium longum:1341_1343	B.longum:18	Bifidobacterium longum	1	2	GS08_05980;	integrase;	1
216816.PRJNA251950	Bifidobacterium longum	216816.PRJNA251950:1348_1350	Bifidobacterium longum:1348_1350	B.longum:19	Bifidobacterium longum	1	2			0
216816.PRJNA251950	Bifidobacterium longum	216816.PRJNA251950:1455_1456	Bifidobacterium longum:1455_1456	B.longum:21	Bifidobacterium longum	1	1			1
216816.PRJNA251950	Bifidobacterium longum	216816.PRJNA251950:1498_1501;1505_1506;1508_1519	Bifidobacterium longum:1498_1501 and 2 segments	B.longum:23	Bifidobacterium longum	3	15	GS08_06635;GS08_06640;GS08_06645;GS08_06650;GS08_06655;GS08_06655;GS08_06665;GS08_06670;GS08_06675;GS08_06680;GS08_06685;GS08_06690;	glycosyl hydrolase;N-acyl-D-glucosamine 2-epimerase;LacI family transcriptional regulator;endo-beta-N-acetylglucosaminidase;beta-glucosidase;beta-glucosidase;glycosyl hydrolase;ABC transporter permease;ABC transporter permease;ABC transporter substrate-binding protein;alpha-mannosidase;alpha-mannosidase;	0
216816.PRJNA251950	Bifidobacterium longum	216816.PRJNA251950:1502_1503	Bifidobacterium longum:1502_1503	B.longum:24	Bifidobacterium longum	1	1	GS08_06650;	endo-beta-N-acetylglucosaminidase;	1
216816.PRJNA251950	Bifidobacterium longum	216816.PRJNA251950:1506_1508	Bifidobacterium longum:1506_1508	B.longum:25	Bifidobacterium longum	1	2	GS08_06655;	beta-glucosidase;	0
216816.PRJNA251950	Bifidobacterium longum	216816.PRJNA251950:1520_1521	Bifidobacterium longum:1520_1521	B.longum:26	Bifidobacterium longum	1	1	GS08_06695;GS08_06700;GS08_06705;GS08_06710;	D-tyrosyl-tRNA(Tyr) deacylase;;;addiction module antitoxin;	1
216816.PRJNA251950	Bifidobacterium longum	216816.PRJNA251950:1600_1601	Bifidobacterium longum:1600_1601	B.longum:27	Bifidobacterium longum	1	1	GS08_07020;	ATPase AAA;	1
216816.PRJNA251950	Bifidobacterium longum	216816.PRJNA251950:1636_1638	Bifidobacterium longum:1636_1638	B.longum:28	Bifidobacterium longum	1	2	GS08_07190;GS08_07195;	peptidase;cysteine ABC transporter permease;	0
216816.PRJNA251950	Bifidobacterium longum	216816.PRJNA251950:1667_1668	Bifidobacterium longum:1667_1668	B.longum:30	Bifidobacterium longum	1	1	GS08_07330;		0
216816.PRJNA251950	Bifidobacterium longum	216816.PRJNA251950:1668_1669	Bifidobacterium longum:1668_1669	B.longum:31	Bifidobacterium longum	1	1	GS08_07330;		1
216816.PRJNA251950	Bifidobacterium longum	216816.PRJNA251950:1791_1793	Bifidobacterium longum:1791_1793	B.longum:32	Bifidobacterium longum	1	2	GS08_07820;	transposase;	0
216816.PRJNA251950	Bifidobacterium longum	216816.PRJNA251950:1793_1806	Bifidobacterium longum:1793_1806	B.longum:33	Bifidobacterium longum	1	13	GS08_07830;GS08_07835;GS08_07835;GS08_07840;GS08_07845;GS08_07850;GS08_07860;GS08_07870;	DEAD/DEAH box helicase;ATPase AAA;integrase;isoleucine--tRNA ligase;	0
216816.PRJNA251950	Bifidobacterium longum	216816.PRJNA251950:1813_1814	Bifidobacterium longum:1813_1814	B.longum:34	Bifidobacterium longum	1	1	GS08_07895;GS08_07900;	sugar kinase;ribose pyranase;	0
216816.PRJNA251950	Bifidobacterium longum	216816.PRJNA251950:1838_1839	Bifidobacterium longum:1838_1839	B.longum:35	Bifidobacterium longum	1	1	GS08_07980;GS08_07985;	;transposase;	0
216816.PRJNA251950	Bifidobacterium longum	216816.PRJNA251950:1840_1850	Bifidobacterium longum:1840_1850	B.longum:36	Bifidobacterium longum	1	10	GS08_07990;GS08_07995;GS08_08000;GS08_08005;GS08_08010;GS08_08015;GS08_08015;GS08_08020;	glycosyl hydrolase family 5;nucleotidyltransferase;nucleotidyltransferase;beta-D-glucosideglucohydrolase;AcrR family transcriptional regulator;gamma-glutamylcysteine synthetase;gamma-glutamylcysteine synthetase;activase;	0
216816.PRJNA251950	Bifidobacterium longum	216816.PRJNA251950:1870_1871	Bifidobacterium longum:1870_1871	B.longum:37	Bifidobacterium longum	1	1	GS08_08115;GS08_08120;GS08_08125;	;;helicase;	1
216816.PRJNA251950	Bifidobacterium longum	216816.PRJNA251950:1887_1890	Bifidobacterium longum:1887_1890	B.longum:38	Bifidobacterium longum	1	3	GS08_08175;GS08_08180;GS08_08180;	pyruvate formate lyase-activating protein;dioxygenase;dioxygenase;	0
216816.PRJNA251950	Bifidobacterium longum	216816.PRJNA251950:1890_1891	Bifidobacterium longum:1890_1891	B.longum:39	Bifidobacterium longum	1	1	GS08_08180;GS08_08185;	dioxygenase;ATP-dependent endonuclease;	1
216816.PRJNA251950	Bifidobacterium longum	216816.PRJNA251950:1897_1898	Bifidobacterium longum:1897_1898	B.longum:40	Bifidobacterium longum	1	1	GS08_08215;GS08_08220;	SAM-dependent methyltransferase;peptide chain release factor 1;	1
216816.PRJNA251950	Bifidobacterium longum	216816.PRJNA251950:1905_1907	Bifidobacterium longum:1905_1907	B.longum:41	Bifidobacterium longum	1	2	GS08_08265;GS08_08270;	sugar ABC transporter permease;ABC transporter ATP-binding protein;	0
216816.PRJNA251950	Bifidobacterium longum	216816.PRJNA251950:1909_1915;1921_1923;1926_1929	Bifidobacterium longum:1909_1915 and 2 segments	B.longum:42	Bifidobacterium longum	3	11	GS08_08275;GS08_08280;GS08_08285;GS08_08290;GS08_08295;GS08_08300;GS08_08315;GS08_08320;GS08_08335;GS08_08340;GS08_08345;	ABC transporter substrate-binding protein;;membrane protein;acetyltransferase;beta-xylosidase;arabinofuranohydrolase;9-O-acetylesterase;beta-xylosidase;sugar ABC transporter substrate-binding protein;LacI family transcriptional regulator;oxidoreductase;	0
216816.PRJNA251950	Bifidobacterium longum	216816.PRJNA251950:1934_1935	Bifidobacterium longum:1934_1935	B.longum:44	Bifidobacterium longum	1	1	GS08_08375;GS08_08380;	2,5-diketo-D-gluconic acid reductase;MFS transporter;	1
216816.PRJNA251950	Bifidobacterium longum	216816.PRJNA251950:1935_1936	Bifidobacterium longum:1935_1936	B.longum:45	Bifidobacterium longum	1	1	GS08_08380;GS08_08385;	MFS transporter;MarR family transcriptional regulator;	1
216816.PRJNA251950	Bifidobacterium longum	216816.PRJNA251950:1943_1944	Bifidobacterium longum:1943_1944	B.longum:46	Bifidobacterium longum	1	1	GS08_08420;	NagC family transcriptional regulator;	0
216816.PRJNA251950	Bifidobacterium longum	216816.PRJNA251950:1972_1973	Bifidobacterium longum:1972_1973	B.longum:47	Bifidobacterium longum	1	1	GS08_08545;GS08_08550;GS08_08555;		0
216816.PRJNA251950	Bifidobacterium longum	216816.PRJNA251950:2018_2022	Bifidobacterium longum:2018_2022	B.longum:48	Bifidobacterium longum	1	4	GS08_08740;GS08_08745;GS08_08750;GS08_08755;	D-galactosyl-beta-1-3-N-acetyl-D-hexosamine phosphorylase;ABC transporter permease;ABC transporter permease;ABC transporter substrate-binding protein;	1
216816.PRJNA251950	Bifidobacterium longum	216816.PRJNA251950:2127_2128	Bifidobacterium longum:2127_2128	B.longum:51	Bifidobacterium longum	1	1	GS08_09305;GS08_09310;	ABC transporter;multidrug ABC transporter ATP-binding protein;	0
216816.PRJNA251950	Bifidobacterium longum	216816.PRJNA251950:2129_2130;2379_2381	Bifidobacterium longum:2129_2130;2379_2381	B.longum:52	Bifidobacterium longum	2	3	GS08_09315;GS08_09320;GS08_10225;GS08_10230;	;transposase;ATPase AAA;arabinosidase;	1
216816.PRJNA251950	Bifidobacterium longum	216816.PRJNA251950:2191_2192	Bifidobacterium longum:2191_2192	B.longum:54	Bifidobacterium longum	1	1			0
216816.PRJNA251950	Bifidobacterium longum	216816.PRJNA251950:2232_2233	Bifidobacterium longum:2232_2233	B.longum:55	Bifidobacterium longum	1	1	GS08_09710;	UDP-galactopyranose mutase;	1
216816.PRJNA251950	Bifidobacterium longum	216816.PRJNA251950:2233_2235	Bifidobacterium longum:2233_2235	B.longum:56	Bifidobacterium longum	1	2	GS08_09710;GS08_09715;GS08_09720;	UDP-galactopyranose mutase;"dTDP-glucose 4,6-dehydratase";DNA repair protein;	1
216816.PRJNA251950	Bifidobacterium longum	216816.PRJNA251950:2286_2287	Bifidobacterium longum:2286_2287	B.longum:58	Bifidobacterium longum	1	1	GS08_09915;GS08_09920;	LacI family transcriptional regulator;"1,4-beta-xylanase";	0
216816.PRJNA251950	Bifidobacterium longum	216816.PRJNA251950:2370_2371	Bifidobacterium longum:2370_2371	B.longum:59	Bifidobacterium longum	1	1	GS08_10195;GS08_10200;	;transposase;	1
216816.PRJNA251950	Bifidobacterium longum	216816.PRJNA251950:2377_2379	Bifidobacterium longum:2377_2379	B.longum:60	Bifidobacterium longum	1	2	GS08_10220;GS08_10225;	aromatic amino acid transporter;ATPase AAA;	1
216816.PRJNA251950	Bifidobacterium longum	216816.PRJNA251950:2415_2419	Bifidobacterium longum:2415_2419	B.longum:62	Bifidobacterium longum	1	4	GS08_10340;GS08_10340;GS08_10345;	sugar ABC transporter substrate-binding protein;sugar ABC transporter substrate-binding protein;LacI family transcriptional regulator;	0
1232446.PRJDB536	Clostridiales bacterium VE202-18	1232446.PRJDB536:71_74	Clostridiales bacterium VE202-18:71_74	C.bacterium_VE202_18:43	Clostridiales bacterium VE202-18	1	3	BAIE02000049_gene73;BAIE02000049_gene73;BAIE02000049_gene74;		0
1232446.PRJDB536	Clostridiales bacterium VE202-18	1232446.PRJDB536:283_308	Clostridiales bacterium VE202-18:283_308	C.bacterium_VE202_18:34	Clostridiales bacterium VE202-18	1	25	BAIE02000047_gene293;BAIE02000047_gene294;BAIE02000047_gene295;BAIE02000047_gene295;BAIE02000047_gene296;BAIE02000047_gene297;BAIE02000047_gene298;BAIE02000047_gene299;BAIE02000047_gene300;BAIE02000047_gene301;BAIE02000047_gene302;BAIE02000047_gene303;BAIE02000047_gene304;BAIE02000047_gene304;BAIE02000047_gene305;BAIE02000047_gene306;BAIE02000047_gene307;BAIE02000047_gene308;BAIE02000047_gene308;…		0
1232446.PRJDB536	Clostridiales bacterium VE202-18	1232446.PRJDB536:441_443	Clostridiales bacterium VE202-18:441_443	C.bacterium_VE202_18:38	Clostridiales bacterium VE202-18	1	2	BAIE02000053_gene431;BAIE02000053_gene432;		0
1232446.PRJDB536	Clostridiales bacterium VE202-18	1232446.PRJDB536:446_447	Clostridiales bacterium VE202-18:446_447	C.bacterium_VE202_18:39	Clostridiales bacterium VE202-18	1	1	BAIE02000053_gene434;BAIE02000053_gene435;		0
1232446.PRJDB536	Clostridiales bacterium VE202-18	1232446.PRJDB536:518_525	Clostridiales bacterium VE202-18:518_525	C.bacterium_VE202_18:40	Clostridiales bacterium VE202-18	1	7	BAIE02000079_gene515;BAIE02000079_gene516;BAIE02000079_gene517;BAIE02000079_gene518;BAIE02000079_gene519;BAIE02000079_gene520;BAIE02000079_gene521;		0
1232446.PRJDB536	Clostridiales bacterium VE202-18	1232446.PRJDB536:525_526;754_756;1101_1102	Clostridiales bacterium VE202-18:525_526 and 2 segments	C.bacterium_VE202_18:41	Clostridiales bacterium VE202-18	3	4	BAIE02000079_gene521;BAIE02000081_gene747;BAIE02000081_gene748;BAIE02000080_gene749;BAIE02000090_gene1147;BAIE02000090_gene1148;BAIE02000091_gene1149;		0
1232446.PRJDB536	Clostridiales bacterium VE202-18	1232446.PRJDB536:657_718	Clostridiales bacterium VE202-18:657_718	C.bacterium_VE202_18:42	Clostridiales bacterium VE202-18	1	61	BAIE02000077_gene658;BAIE02000077_gene659;BAIE02000077_gene660;BAIE02000077_gene661;BAIE02000077_gene662;BAIE02000077_gene663;BAIE02000077_gene664;BAIE02000077_gene665;BAIE02000077_gene666;BAIE02000077_gene667;BAIE02000077_gene668;BAIE02000077_gene669;BAIE02000077_gene670;BAIE02000077_gene671;BAIE02000077_gene672;BAIE02000077_gene673;BAIE02000077_gene674;BAIE02000077_gene675;BAIE02000077_gene676;…		0
1232446.PRJDB536	Clostridiales bacterium VE202-18	1232446.PRJDB536:730_740	Clostridiales bacterium VE202-18:730_740	C.bacterium_VE202_18:44	Clostridiales bacterium VE202-18	1	10	BAIE02000076_gene730;BAIE02000076_gene731;BAIE02000076_gene732;BAIE02000076_gene733;BAIE02000076_gene734;BAIE02000076_gene735;BAIE02000076_gene736;BAIE02000076_gene737;BAIE02000076_gene738;		0
1232446.PRJDB536	Clostridiales bacterium VE202-18	1232446.PRJDB536:740_750;759_771;2183_2185	Clostridiales bacterium VE202-18:740_750 and 2 segments	C.bacterium_VE202_18:45	Clostridiales bacterium VE202-18	3	24	BAIE02000076_gene739;BAIE02000076_gene740;BAIE02000076_gene741;BAIE02000076_gene742;BAIE02000076_gene743;BAIE02000075_gene754;BAIE02000075_gene755;BAIE02000075_gene755;BAIE02000075_gene755;BAIE02000075_gene756;BAIE02000075_gene757;BAIE02000075_gene758;BAIE02000075_gene759;BAIE02000075_gene760;BAIE02000075_gene761;BAIE02000075_gene761;BAIE02000074_gene762;BAIE02000037_gene2300;BAIE02000037_gene230…		0
1232446.PRJDB536	Clostridiales bacterium VE202-18	1232446.PRJDB536:750_752	Clostridiales bacterium VE202-18:750_752	C.bacterium_VE202_18:46	Clostridiales bacterium VE202-18	1	2	BAIE02000083_gene744;BAIE02000082_gene745;		0
1232446.PRJDB536	Clostridiales bacterium VE202-18	1232446.PRJDB536:757_759	Clostridiales bacterium VE202-18:757_759	C.bacterium_VE202_18:47	Clostridiales bacterium VE202-18	1	2	BAIE02000080_gene751;BAIE02000080_gene752;BAIE02000080_gene753;		0
1232446.PRJDB536	Clostridiales bacterium VE202-18	1232446.PRJDB536:798_808;814_816;829_831	Clostridiales bacterium VE202-18:798_808 and 2 segments	C.bacterium_VE202_18:48	Clostridiales bacterium VE202-18	3	14	BAIE02000002_gene791;BAIE02000002_gene792;BAIE02000002_gene793;BAIE02000002_gene793;BAIE02000002_gene794;BAIE02000002_gene795;BAIE02000002_gene796;BAIE02000002_gene797;BAIE02000002_gene798;BAIE02000002_gene799;BAIE02000002_gene800;BAIE02000002_gene801;BAIE02000002_gene802;BAIE02000002_gene802;BAIE02000002_gene803;BAIE02000002_gene804;BAIE02000002_gene805;BAIE02000002_gene819;BAIE02000002_gene820;…		0
1232446.PRJDB536	Clostridiales bacterium VE202-18	1232446.PRJDB536:811_814	Clostridiales bacterium VE202-18:811_814	C.bacterium_VE202_18:49	Clostridiales bacterium VE202-18	1	3	BAIE02000002_gene814;BAIE02000002_gene815;BAIE02000002_gene816;BAIE02000002_gene817;BAIE02000002_gene818;BAIE02000002_gene819;		0
1232446.PRJDB536	Clostridiales bacterium VE202-18	1232446.PRJDB536:831_834	Clostridiales bacterium VE202-18:831_834	C.bacterium_VE202_18:50	Clostridiales bacterium VE202-18	1	3	BAIE02000003_gene845;BAIE02000003_gene846;BAIE02000003_gene847;BAIE02000003_gene848;BAIE02000003_gene849;BAIE02000003_gene850;		0
1232446.PRJDB536	Clostridiales bacterium VE202-18	1232446.PRJDB536:834_835	Clostridiales bacterium VE202-18:834_835	C.bacterium_VE202_18:51	Clostridiales bacterium VE202-18	1	1	BAIE02000003_gene851;		0
1232446.PRJDB536	Clostridiales bacterium VE202-18	1232446.PRJDB536:1099_1100;2824_2831	Clostridiales bacterium VE202-18:1099_1100;2824_2831	C.bacterium_VE202_18:1	Clostridiales bacterium VE202-18	2	8	BAIE02000092_gene1142;BAIE02000092_gene1143;BAIE02000093_gene1144;BAIE02000024_gene2985;BAIE02000024_gene2986;BAIE02000024_gene2987;BAIE02000024_gene2988;BAIE02000024_gene2989;BAIE02000024_gene2990;BAIE02000024_gene2991;BAIE02000024_gene2992;BAIE02000024_gene2993;		0
1232446.PRJDB536	Clostridiales bacterium VE202-18	1232446.PRJDB536:1100_1101	Clostridiales bacterium VE202-18:1100_1101	C.bacterium_VE202_18:2	Clostridiales bacterium VE202-18	1	1	BAIE02000093_gene1144;BAIE02000093_gene1145;BAIE02000093_gene1146;BAIE02000090_gene1147;		0
1232446.PRJDB536	Clostridiales bacterium VE202-18	1232446.PRJDB536:1107_1108	Clostridiales bacterium VE202-18:1107_1108	C.bacterium_VE202_18:3	Clostridiales bacterium VE202-18	1	1	BAIE02000087_gene1160;		0
1232446.PRJDB536	Clostridiales bacterium VE202-18	1232446.PRJDB536:1109_1110	Clostridiales bacterium VE202-18:1109_1110	C.bacterium_VE202_18:4	Clostridiales bacterium VE202-18	1	1	BAIE02000095_gene1161;BAIE02000094_gene1162;		0
1232446.PRJDB536	Clostridiales bacterium VE202-18	1232446.PRJDB536:1318_1319	Clostridiales bacterium VE202-18:1318_1319	C.bacterium_VE202_18:5	Clostridiales bacterium VE202-18	1	1	BAIE02000018_gene1379;		0
1232446.PRJDB536	Clostridiales bacterium VE202-18	1232446.PRJDB536:1331_1332	Clostridiales bacterium VE202-18:1331_1332	C.bacterium_VE202_18:6	Clostridiales bacterium VE202-18	1	1	BAIE02000018_gene1391;BAIE02000018_gene1392;		0
1232446.PRJDB536	Clostridiales bacterium VE202-18	1232446.PRJDB536:1506_1507	Clostridiales bacterium VE202-18:1506_1507	C.bacterium_VE202_18:7	Clostridiales bacterium VE202-18	1	1	BAIE02000020_gene1544;		0
1232446.PRJDB536	Clostridiales bacterium VE202-18	1232446.PRJDB536:1512_1513;2727_2757;2760_2766	Clostridiales bacterium VE202-18:1512_1513 and 2 segments	C.bacterium_VE202_18:8	Clostridiales bacterium VE202-18	3	37	BAIE02000022_gene1551;BAIE02000032_gene2886;BAIE02000032_gene2887;BAIE02000025_gene2888;BAIE02000025_gene2889;BAIE02000025_gene2890;BAIE02000025_gene2891;BAIE02000025_gene2892;BAIE02000025_gene2892;BAIE02000025_gene2893;BAIE02000025_gene2894;BAIE02000025_gene2894;BAIE02000025_gene2895;BAIE02000025_gene2896;BAIE02000025_gene2897;BAIE02000025_gene2898;BAIE02000025_gene2899;BAIE02000025_gene2900;BAI…		0
1232446.PRJDB536	Clostridiales bacterium VE202-18	1232446.PRJDB536:1540_1543	Clostridiales bacterium VE202-18:1540_1543	C.bacterium_VE202_18:9	Clostridiales bacterium VE202-18	1	3	BAIE02000011_gene1578;BAIE02000011_gene1579;BAIE02000011_gene1580;BAIE02000011_gene1581;BAIE02000011_gene1582;BAIE02000011_gene1583;BAIE02000011_gene1584;		0
1232446.PRJDB536	Clostridiales bacterium VE202-18	1232446.PRJDB536:1560_1561	Clostridiales bacterium VE202-18:1560_1561	C.bacterium_VE202_18:10	Clostridiales bacterium VE202-18	1	1	BAIE02000011_gene1617;BAIE02000011_gene1618;BAIE02000011_gene1619;BAIE02000011_gene1620;		0
1232446.PRJDB536	Clostridiales bacterium VE202-18	1232446.PRJDB536:1561_1568	Clostridiales bacterium VE202-18:1561_1568	C.bacterium_VE202_18:11	Clostridiales bacterium VE202-18	1	7	BAIE02000011_gene1620;BAIE02000011_gene1621;BAIE02000011_gene1622;BAIE02000011_gene1623;BAIE02000011_gene1624;BAIE02000011_gene1624;BAIE02000011_gene1625;BAIE02000011_gene1626;BAIE02000011_gene1627;BAIE02000011_gene1628;BAIE02000011_gene1629;BAIE02000011_gene1630;BAIE02000011_gene1630;BAIE02000011_gene1631;BAIE02000011_gene1632;BAIE02000011_gene1633;		0
1232446.PRJDB536	Clostridiales bacterium VE202-18	1232446.PRJDB536:1868_1869	Clostridiales bacterium VE202-18:1868_1869	C.bacterium_VE202_18:12	Clostridiales bacterium VE202-18	1	1	BAIE02000010_gene1963;		0
1232446.PRJDB536	Clostridiales bacterium VE202-18	1232446.PRJDB536:1896_1899	Clostridiales bacterium VE202-18:1896_1899	C.bacterium_VE202_18:13	Clostridiales bacterium VE202-18	1	3	BAIE02000007_gene1995;BAIE02000007_gene1996;BAIE02000007_gene1997;BAIE02000007_gene1997;		0
1232446.PRJDB536	Clostridiales bacterium VE202-18	1232446.PRJDB536:2004_2005	Clostridiales bacterium VE202-18:2004_2005	C.bacterium_VE202_18:14	Clostridiales bacterium VE202-18	1	1	BAIE02000006_gene2120;BAIE02000006_gene2121;BAIE02000006_gene2122;		0
1232446.PRJDB536	Clostridiales bacterium VE202-18	1232446.PRJDB536:2099_2100	Clostridiales bacterium VE202-18:2099_2100	C.bacterium_VE202_18:15	Clostridiales bacterium VE202-18	1	1	BAIE02000004_gene2218;BAIE02000004_gene2219;		0
1232446.PRJDB536	Clostridiales bacterium VE202-18	1232446.PRJDB536:2100_2102	Clostridiales bacterium VE202-18:2100_2102	C.bacterium_VE202_18:16	Clostridiales bacterium VE202-18	1	2	BAIE02000004_gene2220;		0
1232446.PRJDB536	Clostridiales bacterium VE202-18	1232446.PRJDB536:2103_2109	Clostridiales bacterium VE202-18:2103_2109	C.bacterium_VE202_18:17	Clostridiales bacterium VE202-18	1	6	BAIE02000004_gene2221;BAIE02000004_gene2222;BAIE02000004_gene2223;BAIE02000004_gene2223;BAIE02000004_gene2224;BAIE02000004_gene2225;BAIE02000004_gene2226;		0
1232446.PRJDB536	Clostridiales bacterium VE202-18	1232446.PRJDB536:2113_2115	Clostridiales bacterium VE202-18:2113_2115	C.bacterium_VE202_18:18	Clostridiales bacterium VE202-18	1	2	BAIE02000004_gene2230;BAIE02000004_gene2231;		0
1232446.PRJDB536	Clostridiales bacterium VE202-18	1232446.PRJDB536:2139_2141	Clostridiales bacterium VE202-18:2139_2141	C.bacterium_VE202_18:19	Clostridiales bacterium VE202-18	1	2	BAIE02000004_gene2250;BAIE02000004_gene2251;BAIE02000004_gene2252;		0
1232446.PRJDB536	Clostridiales bacterium VE202-18	1232446.PRJDB536:2153_2155;2298_2300	Clostridiales bacterium VE202-18:2153_2155;2298_2300	C.bacterium_VE202_18:20	Clostridiales bacterium VE202-18	2	4	BAIE02000038_gene2268;BAIE02000038_gene2269;BAIE02000041_gene2431;BAIE02000041_gene2432;BAIE02000041_gene2433;BAIE02000041_gene2434;		0
1232446.PRJDB536	Clostridiales bacterium VE202-18	1232446.PRJDB536:2160_2169;2301_2312	Clostridiales bacterium VE202-18:2160_2169;2301_2312	C.bacterium_VE202_18:21	Clostridiales bacterium VE202-18	2	20	BAIE02000039_gene2276;BAIE02000036_gene2277;BAIE02000037_gene2278;BAIE02000037_gene2279;BAIE02000037_gene2280;BAIE02000037_gene2281;BAIE02000037_gene2282;BAIE02000037_gene2283;BAIE02000037_gene2284;BAIE02000037_gene2285;BAIE02000034_gene2436;BAIE02000034_gene2436;BAIE02000034_gene2437;BAIE02000034_gene2438;BAIE02000034_gene2439;BAIE02000034_gene2440;BAIE02000034_gene2441;BAIE02000034_gene2442;BAI…		0
1232446.PRJDB536	Clostridiales bacterium VE202-18	1232446.PRJDB536:2169_2170	Clostridiales bacterium VE202-18:2169_2170	C.bacterium_VE202_18:22	Clostridiales bacterium VE202-18	1	1	BAIE02000037_gene2285;BAIE02000037_gene2286;BAIE02000037_gene2287;		0
1232446.PRJDB536	Clostridiales bacterium VE202-18	1232446.PRJDB536:2170_2178;2190_2194	Clostridiales bacterium VE202-18:2170_2178;2190_2194	C.bacterium_VE202_18:23	Clostridiales bacterium VE202-18	2	12	BAIE02000037_gene2287;BAIE02000037_gene2288;BAIE02000037_gene2289;BAIE02000037_gene2290;BAIE02000037_gene2291;BAIE02000037_gene2292;BAIE02000037_gene2293;BAIE02000037_gene2294;BAIE02000037_gene2295;BAIE02000037_gene2296;BAIE02000037_gene2311;BAIE02000037_gene2312;BAIE02000037_gene2313;BAIE02000042_gene2314;BAIE02000042_gene2315;BAIE02000042_gene2316;		0
1232446.PRJDB536	Clostridiales bacterium VE202-18	1232446.PRJDB536:2178_2179	Clostridiales bacterium VE202-18:2178_2179	C.bacterium_VE202_18:24	Clostridiales bacterium VE202-18	1	1	BAIE02000037_gene2296;		0
1232446.PRJDB536	Clostridiales bacterium VE202-18	1232446.PRJDB536:2194_2196;2204_2206;3196_3198;3201_3202;3203_3205;3207_3208;3209_3211	Clostridiales bacterium VE202-18:2194_2196 and 6 segments	C.bacterium_VE202_18:25	Clostridiales bacterium VE202-18	7	12	BAIE02000042_gene2316;BAIE02000042_gene2317;BAIE02000043_gene2328;BAIE02000043_gene2329;BAIE02000058_gene3360;BAIE02000058_gene3361;BAIE02000058_gene3365;BAIE02000058_gene3366;BAIE02000058_gene3366;BAIE02000058_gene3367;BAIE02000058_gene3367;BAIE02000058_gene3368;BAIE02000058_gene3369;BAIE02000058_gene3370;BAIE02000059_gene3371;		0
1232446.PRJDB536	Clostridiales bacterium VE202-18	1232446.PRJDB536:2197_2202;2203_2204	Clostridiales bacterium VE202-18:2197_2202;2203_2204	C.bacterium_VE202_18:26	Clostridiales bacterium VE202-18	2	6	BAIE02000042_gene2319;BAIE02000042_gene2320;BAIE02000042_gene2321;BAIE02000042_gene2322;BAIE02000042_gene2322;BAIE02000043_gene2323;BAIE02000043_gene2324;BAIE02000043_gene2325;BAIE02000043_gene2327;BAIE02000043_gene2328;		0
1232446.PRJDB536	Clostridiales bacterium VE202-18	1232446.PRJDB536:2297_2298	Clostridiales bacterium VE202-18:2297_2298	C.bacterium_VE202_18:27	Clostridiales bacterium VE202-18	1	1	BAIE02000041_gene2428;BAIE02000041_gene2429;BAIE02000041_gene2430;		0
1232446.PRJDB536	Clostridiales bacterium VE202-18	1232446.PRJDB536:2300_2301	Clostridiales bacterium VE202-18:2300_2301	C.bacterium_VE202_18:28	Clostridiales bacterium VE202-18	1	1	BAIE02000041_gene2434;BAIE02000041_gene2435;		0
1232446.PRJDB536	Clostridiales bacterium VE202-18	1232446.PRJDB536:2460_2461	Clostridiales bacterium VE202-18:2460_2461	C.bacterium_VE202_18:29	Clostridiales bacterium VE202-18	1	1	BAIE02000027_gene2579;		0
1232446.PRJDB536	Clostridiales bacterium VE202-18	1232446.PRJDB536:2532_2534	Clostridiales bacterium VE202-18:2532_2534	C.bacterium_VE202_18:30	Clostridiales bacterium VE202-18	1	2	BAIE02000029_gene2666;BAIE02000029_gene2667;BAIE02000029_gene2668;		0
1232446.PRJDB536	Clostridiales bacterium VE202-18	1232446.PRJDB536:2541_2545	Clostridiales bacterium VE202-18:2541_2545	C.bacterium_VE202_18:31	Clostridiales bacterium VE202-18	1	4	BAIE02000029_gene2675;BAIE02000029_gene2676;BAIE02000029_gene2677;BAIE02000029_gene2678;		0
1232446.PRJDB536	Clostridiales bacterium VE202-18	1232446.PRJDB536:2757_2758	Clostridiales bacterium VE202-18:2757_2758	C.bacterium_VE202_18:32	Clostridiales bacterium VE202-18	1	1	BAIE02000025_gene2917;BAIE02000025_gene2918;		0
1232446.PRJDB536	Clostridiales bacterium VE202-18	1232446.PRJDB536:2787_2798	Clostridiales bacterium VE202-18:2787_2798	C.bacterium_VE202_18:33	Clostridiales bacterium VE202-18	1	11	BAIE02000025_gene2945;BAIE02000025_gene2946;BAIE02000025_gene2946;BAIE02000025_gene2947;BAIE02000025_gene2948;BAIE02000025_gene2949;BAIE02000025_gene2950;BAIE02000025_gene2951;BAIE02000025_gene2952;BAIE02000025_gene2953;BAIE02000025_gene2954;BAIE02000025_gene2955;BAIE02000025_gene2956;BAIE02000025_gene2957;		0
1232446.PRJDB536	Clostridiales bacterium VE202-18	1232446.PRJDB536:2926_2931	Clostridiales bacterium VE202-18:2926_2931	C.bacterium_VE202_18:35	Clostridiales bacterium VE202-18	1	5	BAIE02000055_gene3085;BAIE02000055_gene3086;BAIE02000055_gene3087;BAIE02000055_gene3088;BAIE02000055_gene3088;BAIE02000055_gene3089;BAIE02000055_gene3090;BAIE02000055_gene3091;		0
1232446.PRJDB536	Clostridiales bacterium VE202-18	1232446.PRJDB536:3359_3360	Clostridiales bacterium VE202-18:3359_3360	C.bacterium_VE202_18:36	Clostridiales bacterium VE202-18	1	1	BAIE02000066_gene3519;		0
1232446.PRJDB536	Clostridiales bacterium VE202-18	1232446.PRJDB536:3446_3447	Clostridiales bacterium VE202-18:3446_3447	C.bacterium_VE202_18:37	Clostridiales bacterium VE202-18	1	1	BAIE02000064_gene3619;		0
1236689.PRJNA175948	Candidatus Methanomethylophilus alvus Mx1201	1236689.PRJNA175948:60_61	Candidatus Methanomethylophilus alvus Mx1201:60_61	C.Methanomethylophilus:19	Candidatus Methanomethylophilus alvus Mx1201	1	1	MMALV_00760;MMALV_00770;		0
1236689.PRJNA175948	Candidatus Methanomethylophilus alvus Mx1201	1236689.PRJNA175948:61_64;74_77;78_81;83_85;89_90	Candidatus Methanomethylophilus alvus Mx1201:61_64 and 4 segments	C.Methanomethylophilus:20	Candidatus Methanomethylophilus alvus Mx1201	5	12	MMALV_00770;MMALV_00780;MMALV_00790;MMALV_00880;MMALV_00890;MMALV_00900;MMALV_00910;MMALV_00920;MMALV_00930;MMALV_00940;MMALV_00970;MMALV_00980;MMALV_01020;MMALV_01030;	;;Glycosyltransferase;;;cell wall teichoic acid glycosylation protein GtcA;bi-functional transferase/deacetylase;;;Glucose-1-phosphate thymidylyltransferase;	0
1236689.PRJNA175948	Candidatus Methanomethylophilus alvus Mx1201	1236689.PRJNA175948:64_66;90_91;643_645	Candidatus Methanomethylophilus alvus Mx1201:64_66 and 2 segments	C.Methanomethylophilus:23	Candidatus Methanomethylophilus alvus Mx1201	3	5	MMALV_00790;MMALV_00800;MMALV_00810;MMALV_01030;MMALV_06780;MMALV_06790;MMALV_06800;MMALV_06810;	Glycosyltransferase;;transposase (IS4);;transposase (IS4);;transposase (IS4);	0
1236689.PRJNA175948	Candidatus Methanomethylophilus alvus Mx1201	1236689.PRJNA175948:66_68;72_74;77_78	Candidatus Methanomethylophilus alvus Mx1201:66_68 and 2 segments	C.Methanomethylophilus:24	Candidatus Methanomethylophilus alvus Mx1201	3	5	MMALV_00815;MMALV_00820;MMALV_00830;MMALV_00860;MMALV_00870;MMALV_00880;MMALV_00910;MMALV_00920;	;Ribose 5-phosphate isomerase A;2-C-methyl-D-erythritol 4-phosphate cytidylyltransferase;	0
1236689.PRJNA175948	Candidatus Methanomethylophilus alvus Mx1201	1236689.PRJNA175948:106_107	Candidatus Methanomethylophilus alvus Mx1201:106_107	C.Methanomethylophilus:2	Candidatus Methanomethylophilus alvus Mx1201	1	1	MMALV_01220;		0
1236689.PRJNA175948	Candidatus Methanomethylophilus alvus Mx1201	1236689.PRJNA175948:309_311;403_405;870_873;1341_1342	Candidatus Methanomethylophilus alvus Mx1201:309_311 and 3 segments	C.Methanomethylophilus:10	Candidatus Methanomethylophilus alvus Mx1201	4	8	MMALV_03430;MMALV_03440;MMALV_04426;MMALV_04430;MMALV_08900;MMALV_08910;MMALV_13440;	;beta-lactamase domain protein;;transposase (IS4);transposase (IS4);	0
1236689.PRJNA175948	Candidatus Methanomethylophilus alvus Mx1201	1236689.PRJNA175948:409_411	Candidatus Methanomethylophilus alvus Mx1201:409_411	C.Methanomethylophilus:11	Candidatus Methanomethylophilus alvus Mx1201	1	2	MMALV_04500;MMALV_04510;	;putative transcriptional regulator;	0
1236689.PRJNA175948	Candidatus Methanomethylophilus alvus Mx1201	1236689.PRJNA175948:411_414	Candidatus Methanomethylophilus alvus Mx1201:411_414	C.Methanomethylophilus:12	Candidatus Methanomethylophilus alvus Mx1201	1	3	MMALV_04520;MMALV_04530;MMALV_04540;MMALV_04540;MMALV_04550;		0
1236689.PRJNA175948	Candidatus Methanomethylophilus alvus Mx1201	1236689.PRJNA175948:492_493	Candidatus Methanomethylophilus alvus Mx1201:492_493	C.Methanomethylophilus:13	Candidatus Methanomethylophilus alvus Mx1201	1	1	MMALV_05340;MMALV_05350;	UDP-galactopyranose mutase;Transposase;	0
1236689.PRJNA175948	Candidatus Methanomethylophilus alvus Mx1201	1236689.PRJNA175948:493_495;651_654	Candidatus Methanomethylophilus alvus Mx1201:493_495;651_654	C.Methanomethylophilus:14	Candidatus Methanomethylophilus alvus Mx1201	2	5	MMALV_05350;MMALV_05360;MMALV_05365;MMALV_06850;MMALV_06860;MMALV_06870;MMALV_06880;		0
1236689.PRJNA175948	Candidatus Methanomethylophilus alvus Mx1201	1236689.PRJNA175948:505_507	Candidatus Methanomethylophilus alvus Mx1201:505_507	C.Methanomethylophilus:15	Candidatus Methanomethylophilus alvus Mx1201	1	2	MMALV_05400;MMALV_05410;MMALV_05420;		0
1236689.PRJNA175948	Candidatus Methanomethylophilus alvus Mx1201	1236689.PRJNA175948:507_508	Candidatus Methanomethylophilus alvus Mx1201:507_508	C.Methanomethylophilus:16	Candidatus Methanomethylophilus alvus Mx1201	1	1	MMALV_05420;MMALV_05430;MMALV_05440;MMALV_05450;		0
1236689.PRJNA175948	Candidatus Methanomethylophilus alvus Mx1201	1236689.PRJNA175948:584_585	Candidatus Methanomethylophilus alvus Mx1201:584_585	C.Methanomethylophilus:17	Candidatus Methanomethylophilus alvus Mx1201	1	1	MMALV_06220;		0
1236689.PRJNA175948	Candidatus Methanomethylophilus alvus Mx1201	1236689.PRJNA175948:585_587	Candidatus Methanomethylophilus alvus Mx1201:585_587	C.Methanomethylophilus:18	Candidatus Methanomethylophilus alvus Mx1201	1	2	MMALV_06230;		0
1236689.PRJNA175948	Candidatus Methanomethylophilus alvus Mx1201	1236689.PRJNA175948:621_622	Candidatus Methanomethylophilus alvus Mx1201:621_622	C.Methanomethylophilus:21	Candidatus Methanomethylophilus alvus Mx1201	1	1	MMALV_06620;MMALV_06630;		0
1236689.PRJNA175948	Candidatus Methanomethylophilus alvus Mx1201	1236689.PRJNA175948:623_626	Candidatus Methanomethylophilus alvus Mx1201:623_626	C.Methanomethylophilus:22	Candidatus Methanomethylophilus alvus Mx1201	1	3	MMALV_06630;MMALV_06640;MMALV_06650;MMALV_06660;		0
1236689.PRJNA175948	Candidatus Methanomethylophilus alvus Mx1201	1236689.PRJNA175948:784_785	Candidatus Methanomethylophilus alvus Mx1201:784_785	C.Methanomethylophilus:25	Candidatus Methanomethylophilus alvus Mx1201	1	1	MMALV_08030;	putative transposase, truncation;	0
1236689.PRJNA175948	Candidatus Methanomethylophilus alvus Mx1201	1236689.PRJNA175948:819_820	Candidatus Methanomethylophilus alvus Mx1201:819_820	C.Methanomethylophilus:26	Candidatus Methanomethylophilus alvus Mx1201	1	1	MMALV_08380;MMALV_08390;MMALV_08400;MMALV_08410;		0
1236689.PRJNA175948	Candidatus Methanomethylophilus alvus Mx1201	1236689.PRJNA175948:821_823	Candidatus Methanomethylophilus alvus Mx1201:821_823	C.Methanomethylophilus:27	Candidatus Methanomethylophilus alvus Mx1201	1	2	MMALV_08420;MMALV_08430;MMALV_08440;MMALV_08450;		0
1236689.PRJNA175948	Candidatus Methanomethylophilus alvus Mx1201	1236689.PRJNA175948:824_825	Candidatus Methanomethylophilus alvus Mx1201:824_825	C.Methanomethylophilus:28	Candidatus Methanomethylophilus alvus Mx1201	1	1	MMALV_08450;MMALV_08460;MMALV_08470;	;Sugar/maltose fermentation stimulation protein-like protein;ATPase;	0
1236689.PRJNA175948	Candidatus Methanomethylophilus alvus Mx1201	1236689.PRJNA175948:841_842	Candidatus Methanomethylophilus alvus Mx1201:841_842	C.Methanomethylophilus:29	Candidatus Methanomethylophilus alvus Mx1201	1	1	MMALV_08640;		0
1236689.PRJNA175948	Candidatus Methanomethylophilus alvus Mx1201	1236689.PRJNA175948:902_903	Candidatus Methanomethylophilus alvus Mx1201:902_903	C.Methanomethylophilus:30	Candidatus Methanomethylophilus alvus Mx1201	1	1	MMALV_09180;		0
1236689.PRJNA175948	Candidatus Methanomethylophilus alvus Mx1201	1236689.PRJNA175948:954_956	Candidatus Methanomethylophilus alvus Mx1201:954_956	C.Methanomethylophilus:31	Candidatus Methanomethylophilus alvus Mx1201	1	2	MMALV_09710;MMALV_09720;		0
1236689.PRJNA175948	Candidatus Methanomethylophilus alvus Mx1201	1236689.PRJNA175948:1012_1017	Candidatus Methanomethylophilus alvus Mx1201:1012_1017	C.Methanomethylophilus:1	Candidatus Methanomethylophilus alvus Mx1201	1	5	MMALV_10260;MMALV_10270;MMALV_10280;MMALV_10290;	;"Type I restriction-modification system, DNA- methyltransferase subunit M";;"Type I restriction-modification system, restriction subunit R";	0
1236689.PRJNA175948	Candidatus Methanomethylophilus alvus Mx1201	1236689.PRJNA175948:1102_1105	Candidatus Methanomethylophilus alvus Mx1201:1102_1105	C.Methanomethylophilus:3	Candidatus Methanomethylophilus alvus Mx1201	1	3	MMALV_11110;MMALV_11120;MMALV_11130;MMALV_11140;MMALV_11150;MMALV_11160;MMALV_11170;		0
1236689.PRJNA175948	Candidatus Methanomethylophilus alvus Mx1201	1236689.PRJNA175948:1105_1106	Candidatus Methanomethylophilus alvus Mx1201:1105_1106	C.Methanomethylophilus:4	Candidatus Methanomethylophilus alvus Mx1201	1	1	MMALV_11170;MMALV_11180;MMALV_11190;		0
1236689.PRJNA175948	Candidatus Methanomethylophilus alvus Mx1201	1236689.PRJNA175948:1298_1299	Candidatus Methanomethylophilus alvus Mx1201:1298_1299	C.Methanomethylophilus:5	Candidatus Methanomethylophilus alvus Mx1201	1	1	MMALV_12950;		0
1236689.PRJNA175948	Candidatus Methanomethylophilus alvus Mx1201	1236689.PRJNA175948:1433_1434	Candidatus Methanomethylophilus alvus Mx1201:1433_1434	C.Methanomethylophilus:6	Candidatus Methanomethylophilus alvus Mx1201	1	1	MMALV_14570;MMALV_14580;MMALV_14590;		0
1236689.PRJNA175948	Candidatus Methanomethylophilus alvus Mx1201	1236689.PRJNA175948:1434_1435	Candidatus Methanomethylophilus alvus Mx1201:1434_1435	C.Methanomethylophilus:7	Candidatus Methanomethylophilus alvus Mx1201	1	1	MMALV_14600;MMALV_14610;		0
1236689.PRJNA175948	Candidatus Methanomethylophilus alvus Mx1201	1236689.PRJNA175948:1527_1529	Candidatus Methanomethylophilus alvus Mx1201:1527_1529	C.Methanomethylophilus:8	Candidatus Methanomethylophilus alvus Mx1201	1	2	MMALV_15670;MMALV_15680;MMALV_15690;MMALV_15700;MMALV_15710;MMALV_15720;		0
1236689.PRJNA175948	Candidatus Methanomethylophilus alvus Mx1201	1236689.PRJNA175948:1536_1550	Candidatus Methanomethylophilus alvus Mx1201:1536_1550	C.Methanomethylophilus:9	Candidatus Methanomethylophilus alvus Mx1201	1	14	MMALV_15750;MMALV_15760;MMALV_15770;MMALV_15780;MMALV_15790;MMALV_15800;MMALV_15810;MMALV_15820;MMALV_15830;MMALV_15840;MMALV_15850;		0
904306.PRJNA53573	Streptococcus vestibularis F0396	904306.PRJNA53573:23_24	Streptococcus vestibularis F0396:23_24	S.vestibularis:9	Streptococcus vestibularis F0396	1	1	HMPREF9192_0299;	site-specific recombinase, phage integrase family;	0
904306.PRJNA53573	Streptococcus vestibularis F0396	904306.PRJNA53573:24_25	Streptococcus vestibularis F0396:24_25	S.vestibularis:10	Streptococcus vestibularis F0396	1	1	HMPREF9192_0299;HMPREF9192_0300;	site-specific recombinase, phage integrase family;Fic family protein;	0
904306.PRJNA53573	Streptococcus vestibularis F0396	904306.PRJNA53573:36_37;95_96;114_115;383_384;464_466;681_682;710_712;874_876;904_906;950_951;1137_1139;1169_1170;1674_1676;1753_1755;1848_1850	Streptococcus vestibularis F0396:36_37 and 14 segments	S.vestibularis:12	Streptococcus vestibularis F0396	15	23	HMPREF9192_0314;HMPREF9192_0315;HMPREF9192_0368;HMPREF9192_0369;HMPREF9192_0387;HMPREF9192_0388;HMPREF9192_0264;HMPREF9192_0265;HMPREF9192_0592;HMPREF9192_0593;HMPREF9192_0594;HMPREF9192_0595;HMPREF9192_0596;HMPREF9192_0823;HMPREF9192_0824;HMPREF9192_0825;HMPREF9192_0853;HMPREF9192_0854;HMPREF9192_0855;HMPREF9192_0856;HMPREF9192_1010;HMPREF9192_1011;HMPREF9192_1034;HMPREF9192_1035;HMPREF9192_1036…	Abi-like protein;YmdA/YtgF family protein;;"acetyltransferase, GNAT family";;transposase;ribonuclease HIII;;CvpA family protein;;"ABC transporter, ATP-binding protein";Acyltransferase;comEA protein;DNA internalization competence protein ComEC/Rec2-like protein;;;;GTP cyclohydrolase I;"exonuclease SbcCD, C subunit";"glycosyltransferase, family 8";"Gram-positive signal peptide protein, YSIRK family…	0
904306.PRJNA53573	Streptococcus vestibularis F0396	904306.PRJNA53573:68_70;93_95;102_104;105_108;117_118;147_149;157_158;169_171;194_195;250_251;312_314;368_369;382_383;407_408;449_450;459_460;486_490;557_558;626_627;658_659;677_678;693_695;750_751;752_754;761_763;769_771;772_776;822_829;831_832;844_846;847_848;853_855;877_888;927_931;934_940;944_945;949_950;954_956;972_979;1015_1016;1120_1121;1147_1148;1264_1266;1305_1312;1313_1315;1332_1334;133…	Streptococcus vestibularis F0396:68_70 and 70 segments	S.vestibularis:16	Streptococcus vestibularis F0396	71	160	HMPREF9192_0345;HMPREF9192_0346;HMPREF9192_0347;HMPREF9192_0348;HMPREF9192_0349;HMPREF9192_0368;HMPREF9192_0374;HMPREF9192_0375;HMPREF9192_0376;HMPREF9192_0377;HMPREF9192_0378;HMPREF9192_0378;HMPREF9192_0379;HMPREF9192_0389;HMPREF9192_0390;HMPREF9192_0419;HMPREF9192_0428;HMPREF9192_0438;HMPREF9192_0439;HMPREF9192_0440;HMPREF9192_1848;HMPREF9192_1907;HMPREF9192_1908;HMPREF9192_0200;HMPREF9192_0201…	;;RelA/SpoT domain protein;response regulator receiver domain protein;histidine kinase A domain protein;SH3 domain protein;"hydrolase, carbon-nitrogen family";transaminase;N-acetyl-gamma-glutamyl-phosphate reductase;glutamate N-acetyltransferase/amino-acid acetyltransferase;acetylglutamate kinase;acetylglutamate kinase;"aminotransferase, acetylornithine/succinylornithine family";"glycine--tRNA li…	0
904306.PRJNA53573	Streptococcus vestibularis F0396	904306.PRJNA53573:76_78;141_142;282_283;517_518;842_844;850_851;990_991;1008_1009;1018_1020;1063_1064;1398_1399;1435_1436;1530_1531	Streptococcus vestibularis F0396:76_78 and 12 segments	S.vestibularis:18	Streptococcus vestibularis F0396	13	16	HMPREF9192_0355;HMPREF9192_0356;HMPREF9192_0357;HMPREF9192_0415;HMPREF9192_0173;HMPREF9192_0174;HMPREF9192_0649;HMPREF9192_0650;HMPREF9192_0994;HMPREF9192_0995;HMPREF9192_0996;HMPREF9192_0997;HMPREF9192_0999;HMPREF9192_1000;HMPREF9192_1120;HMPREF9192_1121;HMPREF9192_1144;HMPREF9192_1156;HMPREF9192_1157;HMPREF9192_1158;HMPREF9192_1159;HMPREF9192_1160;HMPREF9192_1202;HMPREF9192_1500;HMPREF9192_1501…	Na/Pi-cotransporter II-like protein;;;transposase;glutamate--cysteine ligase/gamma-glutamylcysteine synthetase;"metal ion transporter, metal ion (Mn2+/Fe2+) transporter (Nramp) family";transposase;nitroreductase family protein;putative phosphoesterase;	0
904306.PRJNA53573	Streptococcus vestibularis F0396	904306.PRJNA53573:98_99;155_157;174_184;186_188;283_285;291_293;294_301;356_357;362_366;466_470;535_536;574_575;607_612;617_619;630_631;698_699;706_710;736_737;756_757;780_781;848_849;851_853;872_874;888_893;895_904;906_908;916_922;931_932;947_949;969_971;979_982;1009_1010;1020_1021;1103_1105;1127_1128;1132_1137;1315_1319;1362_1371;1392_1394;1444_1445;1447_1449;1487_1489;1503_1504;1525_1526;1556_…	Streptococcus vestibularis F0396:98_99 and 61 segments	S.vestibularis:22	Streptococcus vestibularis F0396	62	169	HMPREF9192_0370;HMPREF9192_0426;HMPREF9192_0427;HMPREF9192_0428;HMPREF9192_0445;HMPREF9192_0445;HMPREF9192_0445;HMPREF9192_0445;HMPREF9192_0446;HMPREF9192_0446;HMPREF9192_0175;HMPREF9192_0182;HMPREF9192_0183;HMPREF9192_0184;HMPREF9192_0185;HMPREF9192_0186;HMPREF9192_0186;HMPREF9192_0187;HMPREF9192_0188;HMPREF9192_0189;HMPREF9192_0190;HMPREF9192_0240;HMPREF9192_0244;HMPREF9192_0245;HMPREF9192_0246…	Gram-positive signal peptide protein, YSIRK family;LPXTG-motif cell wall anchor domain protein;LPXTG-motif cell wall anchor domain protein;LPXTG-motif cell wall anchor domain protein;LPXTG-motif cell wall anchor domain protein;LPXTG-motif cell wall anchor domain protein;LPXTG-motif cell wall anchor domain protein;"putative sugar-specific permease, SgaT/UlaA";LPXTG-motif cell wall anchor domain pr…	0
904306.PRJNA53573	Streptococcus vestibularis F0396	904306.PRJNA53573:119_121;985_989	Streptococcus vestibularis F0396:119_121;985_989	S.vestibularis:1	Streptococcus vestibularis F0396	2	6	HMPREF9192_0390;HMPREF9192_0391;HMPREF9192_0392;HMPREF9192_1116;HMPREF9192_1117;HMPREF9192_1117;HMPREF9192_1118;HMPREF9192_1119;		0
904306.PRJNA53573	Streptococcus vestibularis F0396	904306.PRJNA53573:140_141;470_471;605_606;1109_1110;1173_1174;1463_1465;1502_1503;1604_1607;1652_1653;1690_1691	Streptococcus vestibularis F0396:140_141 and 9 segments	S.vestibularis:3	Streptococcus vestibularis F0396	10	13	HMPREF9192_0413;HMPREF9192_0414;HMPREF9192_0415;HMPREF9192_0602;HMPREF9192_0603;HMPREF9192_0737;HMPREF9192_0738;HMPREF9192_1243;HMPREF9192_1244;HMPREF9192_1306;HMPREF9192_1566;HMPREF9192_1567;HMPREF9192_1568;HMPREF9192_1610;HMPREF9192_1611;HMPREF9192_1612;HMPREF9192_1720;HMPREF9192_1721;HMPREF9192_1722;HMPREF9192_1723;HMPREF9192_1768;HMPREF9192_1804;HMPREF9192_1805;	Cof-like hydrolase;;Na/Pi-cotransporter II-like protein;;MutS2 family protein;"branched-chain amino acid ABC transporter, permease protein";"branched-chain amino acid ABC transporter, permease protein";"hydroxymethylglutaryl-CoA reductase, degradative";"exodeoxyribonuclease VII, large subunit";"exodeoxyribonuclease VII, small subunit";polyprenyl synthetase;;;tRNA dimethylallyltransferase;Tat-tran…	0
904306.PRJNA53573	Streptococcus vestibularis F0396	904306.PRJNA53573:188_189	Streptococcus vestibularis F0396:188_189	S.vestibularis:8	Streptococcus vestibularis F0396	1	1	HMPREF9192_0446;	LPXTG-motif cell wall anchor domain protein;	0
904306.PRJNA53573	Streptococcus vestibularis F0396	904306.PRJNA53573:301_306	Streptococcus vestibularis F0396:301_306	S.vestibularis:11	Streptococcus vestibularis F0396	1	5	HMPREF9192_0190;HMPREF9192_0191;HMPREF9192_0192;HMPREF9192_0193;HMPREF9192_0194;HMPREF9192_0195;	;;;"ABC transporter, ATP-binding protein";response regulator receiver domain protein;histidine kinase A domain protein;	0
904306.PRJNA53573	Streptococcus vestibularis F0396	904306.PRJNA53573:529_530	Streptococcus vestibularis F0396:529_530	S.vestibularis:13	Streptococcus vestibularis F0396	1	1	HMPREF9192_0656;		0
904306.PRJNA53573	Streptococcus vestibularis F0396	904306.PRJNA53573:561_562	Streptococcus vestibularis F0396:561_562	S.vestibularis:14	Streptococcus vestibularis F0396	1	1	HMPREF9192_0689;HMPREF9192_0690;	bacteriocin-type signal sequence;bacteriocin-type signal sequence;	0
904306.PRJNA53573	Streptococcus vestibularis F0396	904306.PRJNA53573:654_658	Streptococcus vestibularis F0396:654_658	S.vestibularis:15	Streptococcus vestibularis F0396	1	4	HMPREF9192_0793;HMPREF9192_0794;HMPREF9192_0795;HMPREF9192_0796;HMPREF9192_0797;HMPREF9192_0798;		0
904306.PRJNA53573	Streptococcus vestibularis F0396	904306.PRJNA53573:765_767	Streptococcus vestibularis F0396:765_767	S.vestibularis:17	Streptococcus vestibularis F0396	1	2	HMPREF9192_0915;HMPREF9192_0916;HMPREF9192_0917;	polysaccharide biosynthesis protein;"glycosyltransferase, group 2 family protein";"glycosyltransferase, group 2 family protein";	0
904306.PRJNA53573	Streptococcus vestibularis F0396	904306.PRJNA53573:835_842;1025_1028	Streptococcus vestibularis F0396:835_842;1025_1028	S.vestibularis:19	Streptococcus vestibularis F0396	2	10	HMPREF9192_0984;HMPREF9192_0985;HMPREF9192_0986;HMPREF9192_0987;HMPREF9192_0988;HMPREF9192_0989;HMPREF9192_0990;HMPREF9192_0991;HMPREF9192_0992;HMPREF9192_0993;HMPREF9192_1163;HMPREF9192_1164;HMPREF9192_1165;HMPREF9192_1166;	;;;divergent AAA domain protein;	0
904306.PRJNA53573	Streptococcus vestibularis F0396	904306.PRJNA53573:876_877;1214_1215;1548_1549;1575_1576;1612_1613;1656_1658;1691_1692	Streptococcus vestibularis F0396:876_877 and 6 segments	S.vestibularis:20	Streptococcus vestibularis F0396	7	8	HMPREF9192_1011;HMPREF9192_1012;HMPREF9192_1351;HMPREF9192_1352;HMPREF9192_1666;HMPREF9192_1667;HMPREF9192_1693;HMPREF9192_1694;HMPREF9192_1695;HMPREF9192_1727;HMPREF9192_1728;HMPREF9192_1770;HMPREF9192_1771;HMPREF9192_1772;HMPREF9192_1773;HMPREF9192_1805;HMPREF9192_1806;	glycosyltransferase, family 8;accessory Sec system translocase SecY2;DNA-formamidopyrimidine glycosylase;dephospho-CoA kinase;dipeptidase PepV;uracil-DNA glycosylase family protein;"ABC transporter, solute-binding protein";"transcriptional regulator, LacI family";MATE efflux family protein;;"HAD hydrolase, family IA, variant 1";phosphorylase family;	0
904306.PRJNA53573	Streptococcus vestibularis F0396	904306.PRJNA53573:971_972	Streptococcus vestibularis F0396:971_972	S.vestibularis:21	Streptococcus vestibularis F0396	1	1	HMPREF9192_1105;HMPREF9192_1106;		0
904306.PRJNA53573	Streptococcus vestibularis F0396	904306.PRJNA53573:1304_1305;1751_1752	Streptococcus vestibularis F0396:1304_1305;1751_1752	S.vestibularis:2	Streptococcus vestibularis F0396	2	2	HMPREF9192_1437;HMPREF9192_1438;HMPREF9192_0500;	malic enzyme, NAD binding domain protein;	0
904306.PRJNA53573	Streptococcus vestibularis F0396	904306.PRJNA53573:1500_1502	Streptococcus vestibularis F0396:1500_1502	S.vestibularis:4	Streptococcus vestibularis F0396	1	2	HMPREF9192_1606;HMPREF9192_1607;HMPREF9192_1608;HMPREF9192_1609;HMPREF9192_1610;		0
904306.PRJNA53573	Streptococcus vestibularis F0396	904306.PRJNA53573:1589_1590	Streptococcus vestibularis F0396:1589_1590	S.vestibularis:5	Streptococcus vestibularis F0396	1	1	HMPREF9192_1709;		0
904306.PRJNA53573	Streptococcus vestibularis F0396	904306.PRJNA53573:1632_1634	Streptococcus vestibularis F0396:1632_1634	S.vestibularis:6	Streptococcus vestibularis F0396	1	2	HMPREF9192_1745;HMPREF9192_1746;HMPREF9192_1747;	riboflavin biosynthesis protein RibF;tRNA pseudouridine synthase B;hemerythrin HHE cation binding domain protein;	0
904306.PRJNA53573	Streptococcus vestibularis F0396	904306.PRJNA53573:1660_1662	Streptococcus vestibularis F0396:1660_1662	S.vestibularis:7	Streptococcus vestibularis F0396	1	2	HMPREF9192_1775;HMPREF9192_1776;HMPREF9192_1777;HMPREF9192_1778;		0
1033731.PRJEA68303	Alistipes timonensis JC136	1033731.PRJEA68303:68_69	Alistipes timonensis JC136:68_69	A.timonensis:43	Alistipes timonensis JC136	1	1	CAEG01000015_gene58;CAEG01000015_gene59;		0
1033731.PRJEA68303	Alistipes timonensis JC136	1033731.PRJEA68303:89_90	Alistipes timonensis JC136:89_90	A.timonensis:49	Alistipes timonensis JC136	1	1	CAEG01000015_gene73;CAEG01000015_gene74;		0
1033731.PRJEA68303	Alistipes timonensis JC136	1033731.PRJEA68303:143_144	Alistipes timonensis JC136:143_144	A.timonensis:5	Alistipes timonensis JC136	1	1	CAEG01000015_gene100;CAEG01000015_gene101;		0
1033731.PRJEA68303	Alistipes timonensis JC136	1033731.PRJEA68303:176_177	Alistipes timonensis JC136:176_177	A.timonensis:9	Alistipes timonensis JC136	1	1	CAEG01000016_gene121;CAEG01000016_gene122;		0
1033731.PRJEA68303	Alistipes timonensis JC136	1033731.PRJEA68303:226_227;422_424;543_558;619_620;952_954;1850_1884;1907_1910;1916_1918;2042_2043;2045_2046;2383_2419;2460_2483;2987_3005;3077_3078;3117_3139;3168_3169;3378_3391	Alistipes timonensis JC136:226_227 and 16 segments	A.timonensis:18	Alistipes timonensis JC136	17	176	CAEG01000016_gene152;CAEG01000010_gene286;CAEG01000010_gene375;CAEG01000010_gene376;CAEG01000010_gene377;CAEG01000010_gene378;CAEG01000010_gene379;CAEG01000010_gene380;CAEG01000010_gene381;CAEG01000010_gene382;CAEG01000010_gene383;CAEG01000010_gene384;CAEG01000010_gene385;CAEG01000010_gene386;CAEG01000010_gene387;CAEG01000010_gene388;CAEG01000010_gene447;CAEG01000012_gene689;CAEG01000012_gene690;…		0
1033731.PRJEA68303	Alistipes timonensis JC136	1033731.PRJEA68303:227_228	Alistipes timonensis JC136:227_228	A.timonensis:19	Alistipes timonensis JC136	1	1	CAEG01000016_gene152;CAEG01000016_gene153;		0
1033731.PRJEA68303	Alistipes timonensis JC136	1033731.PRJEA68303:305_306;1228_1233;1314_1316;2920_2921	Alistipes timonensis JC136:305_306 and 3 segments	A.timonensis:34	Alistipes timonensis JC136	4	9	CAEG01000016_gene211;CAEG01000012_gene887;CAEG01000012_gene888;CAEG01000012_gene889;CAEG01000012_gene890;CAEG01000012_gene945;CAEG01000012_gene946;CAEG01000018_gene2145;CAEG01000018_gene2146;		0
1033731.PRJEA68303	Alistipes timonensis JC136	1033731.PRJEA68303:328_332;1702_1735;2073_2075	Alistipes timonensis JC136:328_332 and 2 segments	A.timonensis:37	Alistipes timonensis JC136	3	39	CAEG01000016_gene224;CAEG01000016_gene225;CAEG01000016_gene225;CAEG01000006_gene1239;CAEG01000006_gene1239;CAEG01000006_gene1240;CAEG01000006_gene1241;CAEG01000006_gene1242;CAEG01000006_gene1243;CAEG01000006_gene1244;CAEG01000006_gene1245;CAEG01000006_gene1246;CAEG01000006_gene1247;CAEG01000006_gene1248;CAEG01000006_gene1249;CAEG01000006_gene1250;CAEG01000006_gene1251;CAEG01000006_gene1252;CAEG01…		0
1033731.PRJEA68303	Alistipes timonensis JC136	1033731.PRJEA68303:350_359	Alistipes timonensis JC136:350_359	A.timonensis:39	Alistipes timonensis JC136	1	9	CAEG01000016_gene236;CAEG01000016_gene237;		0
1033731.PRJEA68303	Alistipes timonensis JC136	1033731.PRJEA68303:424_425;1280_1282	Alistipes timonensis JC136:424_425;1280_1282	A.timonensis:40	Alistipes timonensis JC136	2	3	CAEG01000010_gene286;CAEG01000010_gene287;CAEG01000012_gene922;CAEG01000012_gene923;		0
1033731.PRJEA68303	Alistipes timonensis JC136	1033731.PRJEA68303:480_497;3411_3414	Alistipes timonensis JC136:480_497;3411_3414	A.timonensis:41	Alistipes timonensis JC136	2	20	CAEG01000010_gene333;CAEG01000010_gene334;CAEG01000010_gene335;CAEG01000010_gene336;CAEG01000010_gene337;CAEG01000010_gene338;CAEG01000010_gene339;CAEG01000010_gene340;CAEG01000010_gene341;CAEG01000010_gene342;CAEG01000010_gene343;CAEG01000010_gene344;CAEG01000013_gene2488;		0
1033731.PRJEA68303	Alistipes timonensis JC136	1033731.PRJEA68303:629_648	Alistipes timonensis JC136:629_648	A.timonensis:42	Alistipes timonensis JC136	1	19	CAEG01000010_gene456;CAEG01000010_gene457;CAEG01000010_gene458;CAEG01000010_gene459;CAEG01000010_gene460;CAEG01000010_gene461;CAEG01000010_gene462;CAEG01000010_gene463;CAEG01000010_gene464;CAEG01000010_gene465;CAEG01000010_gene466;CAEG01000010_gene467;CAEG01000010_gene468;CAEG01000010_gene469;CAEG01000010_gene470;		0
1033731.PRJEA68303	Alistipes timonensis JC136	1033731.PRJEA68303:737_738	Alistipes timonensis JC136:737_738	A.timonensis:44	Alistipes timonensis JC136	1	1	CAEG01000010_gene531;		0
1033731.PRJEA68303	Alistipes timonensis JC136	1033731.PRJEA68303:767_769	Alistipes timonensis JC136:767_769	A.timonensis:45	Alistipes timonensis JC136	1	2	CAEG01000009_gene554;		0
1033731.PRJEA68303	Alistipes timonensis JC136	1033731.PRJEA68303:771_773	Alistipes timonensis JC136:771_773	A.timonensis:46	Alistipes timonensis JC136	1	2	CAEG01000009_gene557;CAEG01000009_gene558;		0
1033731.PRJEA68303	Alistipes timonensis JC136	1033731.PRJEA68303:773_775	Alistipes timonensis JC136:773_775	A.timonensis:47	Alistipes timonensis JC136	1	2	CAEG01000009_gene558;		0
1033731.PRJEA68303	Alistipes timonensis JC136	1033731.PRJEA68303:779_780;3476_3477	Alistipes timonensis JC136:779_780;3476_3477	A.timonensis:48	Alistipes timonensis JC136	2	2			0
1033731.PRJEA68303	Alistipes timonensis JC136	1033731.PRJEA68303:945_947	Alistipes timonensis JC136:945_947	A.timonensis:50	Alistipes timonensis JC136	1	2	CAEG01000012_gene687;		0
1033731.PRJEA68303	Alistipes timonensis JC136	1033731.PRJEA68303:997_998	Alistipes timonensis JC136:997_998	A.timonensis:51	Alistipes timonensis JC136	1	1	CAEG01000012_gene721;CAEG01000012_gene722;		0
1033731.PRJEA68303	Alistipes timonensis JC136	1033731.PRJEA68303:1261_1262	Alistipes timonensis JC136:1261_1262	A.timonensis:1	Alistipes timonensis JC136	1	1	CAEG01000012_gene916;		0
1033731.PRJEA68303	Alistipes timonensis JC136	1033731.PRJEA68303:1269_1271;2362_2363	Alistipes timonensis JC136:1269_1271;2362_2363	A.timonensis:2	Alistipes timonensis JC136	2	3	CAEG01000036_gene1735;CAEG01000035_gene1736;		0
1033731.PRJEA68303	Alistipes timonensis JC136	1033731.PRJEA68303:1349_1352	Alistipes timonensis JC136:1349_1352	A.timonensis:3	Alistipes timonensis JC136	1	3	CAEG01000011_gene976;CAEG01000011_gene977;		0
1033731.PRJEA68303	Alistipes timonensis JC136	1033731.PRJEA68303:1356_1359	Alistipes timonensis JC136:1356_1359	A.timonensis:4	Alistipes timonensis JC136	1	3	CAEG01000011_gene978;CAEG01000011_gene979;CAEG01000011_gene980;		0
1033731.PRJEA68303	Alistipes timonensis JC136	1033731.PRJEA68303:1587_1591	Alistipes timonensis JC136:1587_1591	A.timonensis:6	Alistipes timonensis JC136	1	4			0
1033731.PRJEA68303	Alistipes timonensis JC136	1033731.PRJEA68303:1612_1619;1623_1626	Alistipes timonensis JC136:1612_1619;1623_1626	A.timonensis:7	Alistipes timonensis JC136	2	10	CAEG01000011_gene1185;CAEG01000011_gene1185;CAEG01000011_gene1186;CAEG01000011_gene1187;CAEG01000011_gene1187;CAEG01000011_gene1188;CAEG01000011_gene1189;CAEG01000011_gene1191;CAEG01000011_gene1192;CAEG01000011_gene1192;CAEG01000011_gene1193;		0
1033731.PRJEA68303	Alistipes timonensis JC136	1033731.PRJEA68303:1649_1677	Alistipes timonensis JC136:1649_1677	A.timonensis:8	Alistipes timonensis JC136	1	28	CAEG01000011_gene1210;CAEG01000011_gene1211;CAEG01000011_gene1212;CAEG01000011_gene1213;CAEG01000011_gene1214;CAEG01000011_gene1215;CAEG01000011_gene1216;CAEG01000011_gene1217;CAEG01000011_gene1218;CAEG01000011_gene1219;CAEG01000011_gene1220;CAEG01000011_gene1221;CAEG01000011_gene1222;CAEG01000011_gene1223;CAEG01000011_gene1224;		0
1033731.PRJEA68303	Alistipes timonensis JC136	1033731.PRJEA68303:1884_1900;2948_2950;2951_2953	Alistipes timonensis JC136:1884_1900 and 2 segments	A.timonensis:10	Alistipes timonensis JC136	3	20	CAEG01000005_gene1363;CAEG01000005_gene1364;CAEG01000005_gene1364;CAEG01000005_gene1365;CAEG01000005_gene1366;CAEG01000005_gene1367;CAEG01000005_gene1368;CAEG01000005_gene1369;CAEG01000005_gene1370;CAEG01000005_gene1370;CAEG01000005_gene1371;CAEG01000005_gene1372;CAEG01000018_gene2161;CAEG01000018_gene2162;CAEG01000018_gene2163;CAEG01000018_gene2164;		0
1033731.PRJEA68303	Alistipes timonensis JC136	1033731.PRJEA68303:1900_1902;1914_1916	Alistipes timonensis JC136:1900_1902;1914_1916	A.timonensis:11	Alistipes timonensis JC136	2	4	CAEG01000005_gene1372;CAEG01000005_gene1373;CAEG01000005_gene1374;CAEG01000005_gene1389;CAEG01000005_gene1390;CAEG01000005_gene1391;CAEG01000005_gene1392;		0
1033731.PRJEA68303	Alistipes timonensis JC136	1033731.PRJEA68303:1902_1904;1912_1913	Alistipes timonensis JC136:1902_1904;1912_1913	A.timonensis:12	Alistipes timonensis JC136	2	3	CAEG01000005_gene1374;CAEG01000005_gene1375;CAEG01000005_gene1376;CAEG01000005_gene1386;CAEG01000005_gene1387;		0
1033731.PRJEA68303	Alistipes timonensis JC136	1033731.PRJEA68303:1904_1905	Alistipes timonensis JC136:1904_1905	A.timonensis:13	Alistipes timonensis JC136	1	1	CAEG01000005_gene1377;CAEG01000005_gene1378;		0
1033731.PRJEA68303	Alistipes timonensis JC136	1033731.PRJEA68303:1906_1907	Alistipes timonensis JC136:1906_1907	A.timonensis:14	Alistipes timonensis JC136	1	1	CAEG01000005_gene1380;CAEG01000005_gene1381;		0
1033731.PRJEA68303	Alistipes timonensis JC136	1033731.PRJEA68303:1975_1978	Alistipes timonensis JC136:1975_1978	A.timonensis:15	Alistipes timonensis JC136	1	3	CAEG01000005_gene1434;CAEG01000005_gene1435;CAEG01000005_gene1436;		0
1033731.PRJEA68303	Alistipes timonensis JC136	1033731.PRJEA68303:1998_1999;2915_2916;3169_3170	Alistipes timonensis JC136:1998_1999 and 2 segments	A.timonensis:16	Alistipes timonensis JC136	3	3	CAEG01000005_gene1454;CAEG01000005_gene1455;CAEG01000017_gene2140;CAEG01000017_gene2141;CAEG01000017_gene2142;CAEG01000001_gene2320;		0
1033731.PRJEA68303	Alistipes timonensis JC136	1033731.PRJEA68303:2181_2182	Alistipes timonensis JC136:2181_2182	A.timonensis:17	Alistipes timonensis JC136	1	1	CAEG01000004_gene1598;CAEG01000004_gene1599;		0
1033731.PRJEA68303	Alistipes timonensis JC136	1033731.PRJEA68303:2382_2383	Alistipes timonensis JC136:2382_2383	A.timonensis:20	Alistipes timonensis JC136	1	1	CAEG01000021_gene1756;CAEG01000021_gene1757;		0
1033731.PRJEA68303	Alistipes timonensis JC136	1033731.PRJEA68303:2676_2678	Alistipes timonensis JC136:2676_2678	A.timonensis:21	Alistipes timonensis JC136	1	2	CAEG01000019_gene1955;		0
1033731.PRJEA68303	Alistipes timonensis JC136	1033731.PRJEA68303:2695_2699	Alistipes timonensis JC136:2695_2699	A.timonensis:22	Alistipes timonensis JC136	1	4	CAEG01000019_gene1969;CAEG01000019_gene1970;CAEG01000019_gene1971;CAEG01000019_gene1971;CAEG01000019_gene1972;		0
1033731.PRJEA68303	Alistipes timonensis JC136	1033731.PRJEA68303:2711_2712	Alistipes timonensis JC136:2711_2712	A.timonensis:23	Alistipes timonensis JC136	1	1	CAEG01000019_gene1979;		0
1033731.PRJEA68303	Alistipes timonensis JC136	1033731.PRJEA68303:2712_2727	Alistipes timonensis JC136:2712_2727	A.timonensis:24	Alistipes timonensis JC136	1	15	CAEG01000019_gene1980;CAEG01000019_gene1981;CAEG01000019_gene1982;CAEG01000019_gene1983;CAEG01000019_gene1984;		0
1033731.PRJEA68303	Alistipes timonensis JC136	1033731.PRJEA68303:2797_2798	Alistipes timonensis JC136:2797_2798	A.timonensis:25	Alistipes timonensis JC136	1	1	CAEG01000017_gene2043;		0
1033731.PRJEA68303	Alistipes timonensis JC136	1033731.PRJEA68303:2798_2799	Alistipes timonensis JC136:2798_2799	A.timonensis:26	Alistipes timonensis JC136	1	1	CAEG01000017_gene2044;		0
1033731.PRJEA68303	Alistipes timonensis JC136	1033731.PRJEA68303:2862_2863;2867_2868	Alistipes timonensis JC136:2862_2863;2867_2868	A.timonensis:27	Alistipes timonensis JC136	2	2			0
1033731.PRJEA68303	Alistipes timonensis JC136	1033731.PRJEA68303:2914_2915	Alistipes timonensis JC136:2914_2915	A.timonensis:28	Alistipes timonensis JC136	1	1	CAEG01000017_gene2138;CAEG01000017_gene2139;CAEG01000017_gene2140;		0
1033731.PRJEA68303	Alistipes timonensis JC136	1033731.PRJEA68303:2935_2936;3198_3200	Alistipes timonensis JC136:2935_2936;3198_3200	A.timonensis:29	Alistipes timonensis JC136	2	3	CAEG01000018_gene2156;CAEG01000001_gene2337;CAEG01000001_gene2338;		0
1033731.PRJEA68303	Alistipes timonensis JC136	1033731.PRJEA68303:2936_2945	Alistipes timonensis JC136:2936_2945	A.timonensis:30	Alistipes timonensis JC136	1	9	CAEG01000018_gene2157;CAEG01000018_gene2158;CAEG01000018_gene2158;CAEG01000018_gene2159;		0
1033731.PRJEA68303	Alistipes timonensis JC136	1033731.PRJEA68303:2960_2961	Alistipes timonensis JC136:2960_2961	A.timonensis:31	Alistipes timonensis JC136	1	1	CAEG01000018_gene2168;		0
1033731.PRJEA68303	Alistipes timonensis JC136	1033731.PRJEA68303:2967_2968	Alistipes timonensis JC136:2967_2968	A.timonensis:32	Alistipes timonensis JC136	1	1	CAEG01000018_gene2172;CAEG01000018_gene2173;		0
1033731.PRJEA68303	Alistipes timonensis JC136	1033731.PRJEA68303:3022_3023	Alistipes timonensis JC136:3022_3023	A.timonensis:33	Alistipes timonensis JC136	1	1	CAEG01000001_gene2213;		0
1033731.PRJEA68303	Alistipes timonensis JC136	1033731.PRJEA68303:3062_3064	Alistipes timonensis JC136:3062_3064	A.timonensis:35	Alistipes timonensis JC136	1	2			0
1033731.PRJEA68303	Alistipes timonensis JC136	1033731.PRJEA68303:3183_3184	Alistipes timonensis JC136:3183_3184	A.timonensis:36	Alistipes timonensis JC136	1	1	CAEG01000001_gene2329;CAEG01000001_gene2330;		0
1033731.PRJEA68303	Alistipes timonensis JC136	1033731.PRJEA68303:3325_3326	Alistipes timonensis JC136:3325_3326	A.timonensis:38	Alistipes timonensis JC136	1	1	CAEG01000001_gene2439;CAEG01000001_gene2440;		0
742722.PRJNA46367	Collinsella sp. 4_8_47FAA	742722.PRJNA46367:11_12;222_223;1734_1735	Collinsella sp. 4_8_47FAA:11_12 and 2 segments	Collinsella_sp:16	Collinsella sp. 4_8_47FAA	3	3	HMPREF9463_00326;HMPREF9463_00674;HMPREF9463_00608;HMPREF9463_00718;HMPREF9463_01095;HMPREF9463_02034;		1
742722.PRJNA46367	Collinsella sp. 4_8_47FAA	742722.PRJNA46367:26_27	Collinsella sp. 4_8_47FAA:26_27	Collinsella_sp:121	Collinsella sp. 4_8_47FAA	1	1	HMPREF9463_01312;HMPREF9463_01313;	;CTP synthase;	1
742722.PRJNA46367	Collinsella sp. 4_8_47FAA	742722.PRJNA46367:33_34	Collinsella sp. 4_8_47FAA:33_34	Collinsella_sp:130	Collinsella sp. 4_8_47FAA	1	1	HMPREF9463_01318;HMPREF9463_01319;		1
742722.PRJNA46367	Collinsella sp. 4_8_47FAA	742722.PRJNA46367:34_41;52_54	Collinsella sp. 4_8_47FAA:34_41;52_54	Collinsella_sp:131	Collinsella sp. 4_8_47FAA	2	9	HMPREF9463_01319;HMPREF9463_01320;HMPREF9463_01320;HMPREF9463_01321;HMPREF9463_01322;HMPREF9463_01322;HMPREF9463_01323;HMPREF9463_01324;HMPREF9463_01335;HMPREF9463_01336;HMPREF9463_01337;HMPREF9463_01338;	;phospho-N-acetylmuramoyl-pentapeptide- transferase;;undecaprenyldiphospho-muramoylpentapeptide beta-N-acetylglucosaminyltransferase;UDP-N-acetylmuramate-alanine ligase;	1
742722.PRJNA46367	Collinsella sp. 4_8_47FAA	742722.PRJNA46367:42_43;50_52	Collinsella sp. 4_8_47FAA:42_43;50_52	Collinsella_sp:139	Collinsella sp. 4_8_47FAA	2	3	HMPREF9463_01325;HMPREF9463_01326;HMPREF9463_01333;HMPREF9463_01334;HMPREF9463_01335;		1
742722.PRJNA46367	Collinsella sp. 4_8_47FAA	742722.PRJNA46367:45_47	Collinsella sp. 4_8_47FAA:45_47	Collinsella_sp:141	Collinsella sp. 4_8_47FAA	1	2	HMPREF9463_01327;HMPREF9463_01328;HMPREF9463_01329;		1
742722.PRJNA46367	Collinsella sp. 4_8_47FAA	742722.PRJNA46367:47_50;1333_1334	Collinsella sp. 4_8_47FAA:47_50;1333_1334	Collinsella_sp:142	Collinsella sp. 4_8_47FAA	2	4	HMPREF9463_01329;HMPREF9463_01330;HMPREF9463_01331;HMPREF9463_01332;HMPREF9463_01333;HMPREF9463_00763;HMPREF9463_00764;	;dipeptidase;	1
742722.PRJNA46367	Collinsella sp. 4_8_47FAA	742722.PRJNA46367:54_55	Collinsella sp. 4_8_47FAA:54_55	Collinsella_sp:148	Collinsella sp. 4_8_47FAA	1	1	HMPREF9463_01338;HMPREF9463_01339;		1
742722.PRJNA46367	Collinsella sp. 4_8_47FAA	742722.PRJNA46367:58_59	Collinsella sp. 4_8_47FAA:58_59	Collinsella_sp:154	Collinsella sp. 4_8_47FAA	1	1	HMPREF9463_01343;HMPREF9463_01344;		1
742722.PRJNA46367	Collinsella sp. 4_8_47FAA	742722.PRJNA46367:59_60	Collinsella sp. 4_8_47FAA:59_60	Collinsella_sp:158	Collinsella sp. 4_8_47FAA	1	1	HMPREF9463_01344;HMPREF9463_01345;		1
742722.PRJNA46367	Collinsella sp. 4_8_47FAA	742722.PRJNA46367:60_61	Collinsella sp. 4_8_47FAA:60_61	Collinsella_sp:159	Collinsella sp. 4_8_47FAA	1	1	HMPREF9463_01345;HMPREF9463_01346;		1
742722.PRJNA46367	Collinsella sp. 4_8_47FAA	742722.PRJNA46367:109_110	Collinsella sp. 4_8_47FAA:109_110	Collinsella_sp:7	Collinsella sp. 4_8_47FAA	1	1	HMPREF9463_00039;		1
742722.PRJNA46367	Collinsella sp. 4_8_47FAA	742722.PRJNA46367:128_129	Collinsella sp. 4_8_47FAA:128_129	Collinsella_sp:40	Collinsella sp. 4_8_47FAA	1	1	HMPREF9463_00055;		1
742722.PRJNA46367	Collinsella sp. 4_8_47FAA	742722.PRJNA46367:133_134	Collinsella sp. 4_8_47FAA:133_134	Collinsella_sp:49	Collinsella sp. 4_8_47FAA	1	1	HMPREF9463_00058;HMPREF9463_00059;HMPREF9463_00060;		1
742722.PRJNA46367	Collinsella sp. 4_8_47FAA	742722.PRJNA46367:140_141;143_144;322_323	Collinsella sp. 4_8_47FAA:140_141 and 2 segments	Collinsella_sp:52	Collinsella sp. 4_8_47FAA	3	3	HMPREF9463_00067;HMPREF9463_02014;HMPREF9463_02015;HMPREF9463_02032;HMPREF9463_01808;HMPREF9463_00176;HMPREF9463_00068;HMPREF9463_00069;		1
742722.PRJNA46367	Collinsella sp. 4_8_47FAA	742722.PRJNA46367:167_169	Collinsella sp. 4_8_47FAA:167_169	Collinsella_sp:63	Collinsella sp. 4_8_47FAA	1	2	HMPREF9463_00702;HMPREF9463_00703;		1
742722.PRJNA46367	Collinsella sp. 4_8_47FAA	742722.PRJNA46367:184_185	Collinsella sp. 4_8_47FAA:184_185	Collinsella_sp:72	Collinsella sp. 4_8_47FAA	1	1	HMPREF9463_00717;HMPREF9463_01261;		1
742722.PRJNA46367	Collinsella sp. 4_8_47FAA	742722.PRJNA46367:213_218	Collinsella sp. 4_8_47FAA:213_218	Collinsella_sp:106	Collinsella sp. 4_8_47FAA	1	5	HMPREF9463_00600;HMPREF9463_00601;HMPREF9463_00602;HMPREF9463_00603;HMPREF9463_00604;		1
742722.PRJNA46367	Collinsella sp. 4_8_47FAA	742722.PRJNA46367:226_228	Collinsella sp. 4_8_47FAA:226_228	Collinsella_sp:116	Collinsella sp. 4_8_47FAA	1	2	HMPREF9463_00722;HMPREF9463_00723;		1
742722.PRJNA46367	Collinsella sp. 4_8_47FAA	742722.PRJNA46367:249_250	Collinsella sp. 4_8_47FAA:249_250	Collinsella_sp:117	Collinsella sp. 4_8_47FAA	1	1	HMPREF9463_01849;HMPREF9463_01850;		0
742722.PRJNA46367	Collinsella sp. 4_8_47FAA	742722.PRJNA46367:256_257	Collinsella sp. 4_8_47FAA:256_257	Collinsella_sp:118	Collinsella sp. 4_8_47FAA	1	1	HMPREF9463_01305;HMPREF9463_01306;		1
742722.PRJNA46367	Collinsella sp. 4_8_47FAA	742722.PRJNA46367:257_258	Collinsella sp. 4_8_47FAA:257_258	Collinsella_sp:119	Collinsella sp. 4_8_47FAA	1	1	HMPREF9463_01306;		1
742722.PRJNA46367	Collinsella sp. 4_8_47FAA	742722.PRJNA46367:262_283;692_694	Collinsella sp. 4_8_47FAA:262_283;692_694	Collinsella_sp:120	Collinsella sp. 4_8_47FAA	2	23	HMPREF9463_01753;HMPREF9463_01754;HMPREF9463_01754;HMPREF9463_01755;HMPREF9463_01756;HMPREF9463_01757;HMPREF9463_01758;HMPREF9463_01758;HMPREF9463_01759;HMPREF9463_01760;HMPREF9463_01761;HMPREF9463_01762;HMPREF9463_01763;HMPREF9463_01764;HMPREF9463_01765;HMPREF9463_01766;HMPREF9463_01745;		1
742722.PRJNA46367	Collinsella sp. 4_8_47FAA	742722.PRJNA46367:283_285	Collinsella sp. 4_8_47FAA:283_285	Collinsella_sp:122	Collinsella sp. 4_8_47FAA	1	2	HMPREF9463_01766;HMPREF9463_01767;HMPREF9463_01768;		1
742722.PRJNA46367	Collinsella sp. 4_8_47FAA	742722.PRJNA46367:285_288	Collinsella sp. 4_8_47FAA:285_288	Collinsella_sp:123	Collinsella sp. 4_8_47FAA	1	3	HMPREF9463_01768;HMPREF9463_01769;HMPREF9463_01770;		0
742722.PRJNA46367	Collinsella sp. 4_8_47FAA	742722.PRJNA46367:303_304	Collinsella sp. 4_8_47FAA:303_304	Collinsella_sp:124	Collinsella sp. 4_8_47FAA	1	1	HMPREF9463_01783;HMPREF9463_01784;		1
742722.PRJNA46367	Collinsella sp. 4_8_47FAA	742722.PRJNA46367:317_321;1223_1226	Collinsella sp. 4_8_47FAA:317_321;1223_1226	Collinsella_sp:125	Collinsella sp. 4_8_47FAA	2	7	HMPREF9463_02055;HMPREF9463_00174;HMPREF9463_00174;HMPREF9463_00181;HMPREF9463_00182;HMPREF9463_00183;HMPREF9463_00184;HMPREF9463_00185;		1
742722.PRJNA46367	Collinsella sp. 4_8_47FAA	742722.PRJNA46367:321_322	Collinsella sp. 4_8_47FAA:321_322	Collinsella_sp:126	Collinsella sp. 4_8_47FAA	1	1	HMPREF9463_00174;HMPREF9463_00175;HMPREF9463_00176;		1
742722.PRJNA46367	Collinsella sp. 4_8_47FAA	742722.PRJNA46367:324_325	Collinsella sp. 4_8_47FAA:324_325	Collinsella_sp:127	Collinsella sp. 4_8_47FAA	1	1	HMPREF9463_00070;		1
742722.PRJNA46367	Collinsella sp. 4_8_47FAA	742722.PRJNA46367:329_330	Collinsella sp. 4_8_47FAA:329_330	Collinsella_sp:128	Collinsella sp. 4_8_47FAA	1	1	HMPREF9463_00519;HMPREF9463_00520;		1
742722.PRJNA46367	Collinsella sp. 4_8_47FAA	742722.PRJNA46367:330_332	Collinsella sp. 4_8_47FAA:330_332	Collinsella_sp:129	Collinsella sp. 4_8_47FAA	1	2	HMPREF9463_00520;HMPREF9463_00521;HMPREF9463_00522;		0
742722.PRJNA46367	Collinsella sp. 4_8_47FAA	742722.PRJNA46367:351_353	Collinsella sp. 4_8_47FAA:351_353	Collinsella_sp:132	Collinsella sp. 4_8_47FAA	1	2	HMPREF9463_00534;HMPREF9463_00535;HMPREF9463_00536;		1
742722.PRJNA46367	Collinsella sp. 4_8_47FAA	742722.PRJNA46367:358_359	Collinsella sp. 4_8_47FAA:358_359	Collinsella_sp:133	Collinsella sp. 4_8_47FAA	1	1	HMPREF9463_00330;HMPREF9463_00331;		1
742722.PRJNA46367	Collinsella sp. 4_8_47FAA	742722.PRJNA46367:362_363	Collinsella sp. 4_8_47FAA:362_363	Collinsella_sp:134	Collinsella sp. 4_8_47FAA	1	1	HMPREF9463_00335;HMPREF9463_00336;		0
742722.PRJNA46367	Collinsella sp. 4_8_47FAA	742722.PRJNA46367:366_367	Collinsella sp. 4_8_47FAA:366_367	Collinsella_sp:135	Collinsella sp. 4_8_47FAA	1	1	HMPREF9463_00337;		1
742722.PRJNA46367	Collinsella sp. 4_8_47FAA	742722.PRJNA46367:384_385	Collinsella sp. 4_8_47FAA:384_385	Collinsella_sp:136	Collinsella sp. 4_8_47FAA	1	1	HMPREF9463_00349;HMPREF9463_00350;		1
742722.PRJNA46367	Collinsella sp. 4_8_47FAA	742722.PRJNA46367:386_387	Collinsella sp. 4_8_47FAA:386_387	Collinsella_sp:137	Collinsella sp. 4_8_47FAA	1	1	HMPREF9463_00351;HMPREF9463_00352;		1
742722.PRJNA46367	Collinsella sp. 4_8_47FAA	742722.PRJNA46367:415_416	Collinsella sp. 4_8_47FAA:415_416	Collinsella_sp:138	Collinsella sp. 4_8_47FAA	1	1	HMPREF9463_01864;HMPREF9463_01865;		1
742722.PRJNA46367	Collinsella sp. 4_8_47FAA	742722.PRJNA46367:434_437;584_585;694_695;996_997;1448_1449	Collinsella sp. 4_8_47FAA:434_437 and 4 segments	Collinsella_sp:140	Collinsella sp. 4_8_47FAA	5	7	HMPREF9463_01994;HMPREF9463_01995;HMPREF9463_01996;HMPREF9463_01096;HMPREF9463_01097;HMPREF9463_01437;HMPREF9463_01438;HMPREF9463_01745;HMPREF9463_01746;HMPREF9463_01747;HMPREF9463_01436;HMPREF9463_02040;HMPREF9463_02025;HMPREF9463_01229;HMPREF9463_01230;HMPREF9463_01739;		1
742722.PRJNA46367	Collinsella sp. 4_8_47FAA	742722.PRJNA46367:486_488	Collinsella sp. 4_8_47FAA:486_488	Collinsella_sp:143	Collinsella sp. 4_8_47FAA	1	2	HMPREF9463_01140;HMPREF9463_01141;HMPREF9463_01142;		1
742722.PRJNA46367	Collinsella sp. 4_8_47FAA	742722.PRJNA46367:490_491	Collinsella sp. 4_8_47FAA:490_491	Collinsella_sp:144	Collinsella sp. 4_8_47FAA	1	1	HMPREF9463_01143;HMPREF9463_01144;	;thymidylate kinase;	1
742722.PRJNA46367	Collinsella sp. 4_8_47FAA	742722.PRJNA46367:505_509	Collinsella sp. 4_8_47FAA:505_509	Collinsella_sp:145	Collinsella sp. 4_8_47FAA	1	4	HMPREF9463_01157;HMPREF9463_01158;HMPREF9463_01159;HMPREF9463_01160;HMPREF9463_01160;HMPREF9463_01161;		1
742722.PRJNA46367	Collinsella sp. 4_8_47FAA	742722.PRJNA46367:522_523;1002_1003;1018_1020	Collinsella sp. 4_8_47FAA:522_523 and 2 segments	Collinsella_sp:146	Collinsella sp. 4_8_47FAA	3	4	HMPREF9463_01172;HMPREF9463_00911;HMPREF9463_00741;HMPREF9463_02010;HMPREF9463_00694;HMPREF9463_01173;HMPREF9463_01174;		1
742722.PRJNA46367	Collinsella sp. 4_8_47FAA	742722.PRJNA46367:532_534;624_626;922_924;1204_1206;1208_1210;1216_1218;1281_1283;1331_1333;1475_1477;1767_1769;1843_1845;1851_1853;1960_1963;1975_1977	Collinsella sp. 4_8_47FAA:532_534 and 13 segments	Collinsella_sp:147	Collinsella sp. 4_8_47FAA	14	29	HMPREF9463_00926;HMPREF9463_00927;HMPREF9463_00928;HMPREF9463_00586;HMPREF9463_00587;HMPREF9463_00588;HMPREF9463_01376;HMPREF9463_01377;HMPREF9463_01378;HMPREF9463_01476;HMPREF9463_01477;HMPREF9463_01478;HMPREF9463_01481;HMPREF9463_01482;HMPREF9463_01486;HMPREF9463_01487;HMPREF9463_01488;HMPREF9463_00398;HMPREF9463_00399;HMPREF9463_00762;HMPREF9463_00763;HMPREF9463_01619;HMPREF9463_01620;HMPREF94…	signal recognition particle protein;;thymidylate synthase;;;phosphopantothenoylcysteine decarboxylase/phosphopantothenate-cysteine ligase;;50S ribosomal protein L13;30S ribosomal protein S9;formate-tetrahydrofolate ligase;Holliday junction DNA helicase RuvB;Holliday junction DNA helicase RuvA;	0
742722.PRJNA46367	Collinsella sp. 4_8_47FAA	742722.PRJNA46367:558_559	Collinsella sp. 4_8_47FAA:558_559	Collinsella_sp:149	Collinsella sp. 4_8_47FAA	1	1	HMPREF9463_00946;		1
742722.PRJNA46367	Collinsella sp. 4_8_47FAA	742722.PRJNA46367:562_563	Collinsella sp. 4_8_47FAA:562_563	Collinsella_sp:150	Collinsella sp. 4_8_47FAA	1	1	HMPREF9463_00950;HMPREF9463_00951;		1
742722.PRJNA46367	Collinsella sp. 4_8_47FAA	742722.PRJNA46367:571_572;1192_1193;1194_1195;1197_1198;1200_1201	Collinsella sp. 4_8_47FAA:571_572 and 4 segments	Collinsella_sp:151	Collinsella sp. 4_8_47FAA	5	5	HMPREF9463_00957;HMPREF9463_01465;HMPREF9463_01466;HMPREF9463_01467;HMPREF9463_01471;HMPREF9463_01472;HMPREF9463_01473;HMPREF9463_01474;	RsmD family RNA methyltransferase;pantetheine-phosphate adenylyltransferase;fatty acid/phospholipid synthesis protein PlsX;;ribonuclease III;chromosome segregation protein SMC;	1
742722.PRJNA46367	Collinsella sp. 4_8_47FAA	742722.PRJNA46367:574_575	Collinsella sp. 4_8_47FAA:574_575	Collinsella_sp:152	Collinsella sp. 4_8_47FAA	1	1	HMPREF9463_00958;HMPREF9463_00959;		1
742722.PRJNA46367	Collinsella sp. 4_8_47FAA	742722.PRJNA46367:579_580	Collinsella sp. 4_8_47FAA:579_580	Collinsella_sp:153	Collinsella sp. 4_8_47FAA	1	1	HMPREF9463_01989;HMPREF9463_01990;		1
742722.PRJNA46367	Collinsella sp. 4_8_47FAA	742722.PRJNA46367:590_591	Collinsella sp. 4_8_47FAA:590_591	Collinsella_sp:155	Collinsella sp. 4_8_47FAA	1	1	HMPREF9463_01445;		1
742722.PRJNA46367	Collinsella sp. 4_8_47FAA	742722.PRJNA46367:593_594	Collinsella sp. 4_8_47FAA:593_594	Collinsella_sp:156	Collinsella sp. 4_8_47FAA	1	1	HMPREF9463_01447;		1
742722.PRJNA46367	Collinsella sp. 4_8_47FAA	742722.PRJNA46367:594_595	Collinsella sp. 4_8_47FAA:594_595	Collinsella_sp:157	Collinsella sp. 4_8_47FAA	1	1	HMPREF9463_01447;HMPREF9463_01448;		1
742722.PRJNA46367	Collinsella sp. 4_8_47FAA	742722.PRJNA46367:606_608	Collinsella sp. 4_8_47FAA:606_608	Collinsella_sp:160	Collinsella sp. 4_8_47FAA	1	2	HMPREF9463_01456;HMPREF9463_01457;HMPREF9463_01458;	;;riboflavin biosynthesis protein RibF;	0
742722.PRJNA46367	Collinsella sp. 4_8_47FAA	742722.PRJNA46367:635_636	Collinsella sp. 4_8_47FAA:635_636	Collinsella_sp:161	Collinsella sp. 4_8_47FAA	1	1	HMPREF9463_00596;HMPREF9463_00597;HMPREF9463_01237;		1
742722.PRJNA46367	Collinsella sp. 4_8_47FAA	742722.PRJNA46367:638_639	Collinsella sp. 4_8_47FAA:638_639	Collinsella_sp:162	Collinsella sp. 4_8_47FAA	1	1	HMPREF9463_01242;HMPREF9463_01243;	;4-alpha-glucanotransferase;	1
742722.PRJNA46367	Collinsella sp. 4_8_47FAA	742722.PRJNA46367:670_671	Collinsella sp. 4_8_47FAA:670_671	Collinsella_sp:163	Collinsella sp. 4_8_47FAA	1	1	HMPREF9463_01826;		1
742722.PRJNA46367	Collinsella sp. 4_8_47FAA	742722.PRJNA46367:671_672	Collinsella sp. 4_8_47FAA:671_672	Collinsella_sp:164	Collinsella sp. 4_8_47FAA	1	1	HMPREF9463_01826;		1
742722.PRJNA46367	Collinsella sp. 4_8_47FAA	742722.PRJNA46367:673_674	Collinsella sp. 4_8_47FAA:673_674	Collinsella_sp:165	Collinsella sp. 4_8_47FAA	1	1	HMPREF9463_01827;HMPREF9463_01828;		1
742722.PRJNA46367	Collinsella sp. 4_8_47FAA	742722.PRJNA46367:688_689;883_884;1937_1938	Collinsella sp. 4_8_47FAA:688_689 and 2 segments	Collinsella_sp:166	Collinsella sp. 4_8_47FAA	3	3	HMPREF9463_01835;HMPREF9463_02042;HMPREF9463_02003;HMPREF9463_02021;HMPREF9463_02009;HMPREF9463_02000;HMPREF9463_02001;	;;"dTDP-glucose 4,6-dehydratase";	1
742722.PRJNA46367	Collinsella sp. 4_8_47FAA	742722.PRJNA46367:695_697;1335_1336;1948_1949	Collinsella sp. 4_8_47FAA:695_697 and 2 segments	Collinsella_sp:167	Collinsella sp. 4_8_47FAA	3	4	HMPREF9463_02013;HMPREF9463_00623;HMPREF9463_00765;HMPREF9463_01889;HMPREF9463_01890;HMPREF9463_00157;HMPREF9463_00766;HMPREF9463_00767;		1
742722.PRJNA46367	Collinsella sp. 4_8_47FAA	742722.PRJNA46367:703_704	Collinsella sp. 4_8_47FAA:703_704	Collinsella_sp:168	Collinsella sp. 4_8_47FAA	1	1	HMPREF9463_00629;HMPREF9463_00630;		1
742722.PRJNA46367	Collinsella sp. 4_8_47FAA	742722.PRJNA46367:737_738	Collinsella sp. 4_8_47FAA:737_738	Collinsella_sp:169	Collinsella sp. 4_8_47FAA	1	1	HMPREF9463_00656;HMPREF9463_00657;		0
742722.PRJNA46367	Collinsella sp. 4_8_47FAA	742722.PRJNA46367:770_772	Collinsella sp. 4_8_47FAA:770_772	Collinsella_sp:170	Collinsella sp. 4_8_47FAA	1	2	HMPREF9463_00410;HMPREF9463_00411;		0
742722.PRJNA46367	Collinsella sp. 4_8_47FAA	742722.PRJNA46367:777_779;1246_1247	Collinsella sp. 4_8_47FAA:777_779;1246_1247	Collinsella_sp:171	Collinsella sp. 4_8_47FAA	2	3	HMPREF9463_00668;HMPREF9463_00669;HMPREF9463_02026;HMPREF9463_02027;HMPREF9463_00371;		0
742722.PRJNA46367	Collinsella sp. 4_8_47FAA	742722.PRJNA46367:779_780	Collinsella sp. 4_8_47FAA:779_780	Collinsella_sp:172	Collinsella sp. 4_8_47FAA	1	1	HMPREF9463_00669;HMPREF9463_01491;HMPREF9463_01492;HMPREF9463_01493;		0
742722.PRJNA46367	Collinsella sp. 4_8_47FAA	742722.PRJNA46367:844_845	Collinsella sp. 4_8_47FAA:844_845	Collinsella_sp:173	Collinsella sp. 4_8_47FAA	1	1	HMPREF9463_01551;		1
742722.PRJNA46367	Collinsella sp. 4_8_47FAA	742722.PRJNA46367:845_846	Collinsella sp. 4_8_47FAA:845_846	Collinsella_sp:174	Collinsella sp. 4_8_47FAA	1	1	HMPREF9463_01551;		1
742722.PRJNA46367	Collinsella sp. 4_8_47FAA	742722.PRJNA46367:847_848	Collinsella sp. 4_8_47FAA:847_848	Collinsella_sp:175	Collinsella sp. 4_8_47FAA	1	1	HMPREF9463_01553;	methionyl-tRNA formyltransferase;	1
742722.PRJNA46367	Collinsella sp. 4_8_47FAA	742722.PRJNA46367:848_849	Collinsella sp. 4_8_47FAA:848_849	Collinsella_sp:176	Collinsella sp. 4_8_47FAA	1	1	HMPREF9463_01553;HMPREF9463_01554;		1
742722.PRJNA46367	Collinsella sp. 4_8_47FAA	742722.PRJNA46367:851_854	Collinsella sp. 4_8_47FAA:851_854	Collinsella_sp:177	Collinsella sp. 4_8_47FAA	1	3	HMPREF9463_01556;HMPREF9463_01556;HMPREF9463_01557;		0
742722.PRJNA46367	Collinsella sp. 4_8_47FAA	742722.PRJNA46367:864_865	Collinsella sp. 4_8_47FAA:864_865	Collinsella_sp:178	Collinsella sp. 4_8_47FAA	1	1	HMPREF9463_01562;HMPREF9463_01563;HMPREF9463_02086;	;thiamine pyrophosphokinase;tRNA-Ala;	1
742722.PRJNA46367	Collinsella sp. 4_8_47FAA	742722.PRJNA46367:880_882	Collinsella sp. 4_8_47FAA:880_882	Collinsella_sp:179	Collinsella sp. 4_8_47FAA	1	2	HMPREF9463_01576;HMPREF9463_01577;HMPREF9463_01578;	;;glucose-1-phosphate thymidylyltransferase 1;	0
742722.PRJNA46367	Collinsella sp. 4_8_47FAA	742722.PRJNA46367:882_883	Collinsella sp. 4_8_47FAA:882_883	Collinsella_sp:180	Collinsella sp. 4_8_47FAA	1	1	HMPREF9463_01578;HMPREF9463_02031;		0
742722.PRJNA46367	Collinsella sp. 4_8_47FAA	742722.PRJNA46367:885_886	Collinsella sp. 4_8_47FAA:885_886	Collinsella_sp:181	Collinsella sp. 4_8_47FAA	1	1	HMPREF9463_02020;HMPREF9463_00964;HMPREF9463_00965;		1
742722.PRJNA46367	Collinsella sp. 4_8_47FAA	742722.PRJNA46367:887_888	Collinsella sp. 4_8_47FAA:887_888	Collinsella_sp:182	Collinsella sp. 4_8_47FAA	1	1	HMPREF9463_01347;HMPREF9463_01348;	;phosphomethylpyrimidine kinase;	1
742722.PRJNA46367	Collinsella sp. 4_8_47FAA	742722.PRJNA46367:890_891	Collinsella sp. 4_8_47FAA:890_891	Collinsella_sp:183	Collinsella sp. 4_8_47FAA	1	1	HMPREF9463_01350;HMPREF9463_01351;		1
742722.PRJNA46367	Collinsella sp. 4_8_47FAA	742722.PRJNA46367:894_895	Collinsella sp. 4_8_47FAA:894_895	Collinsella_sp:184	Collinsella sp. 4_8_47FAA	1	1	HMPREF9463_01353;		0
742722.PRJNA46367	Collinsella sp. 4_8_47FAA	742722.PRJNA46367:919_920	Collinsella sp. 4_8_47FAA:919_920	Collinsella_sp:185	Collinsella sp. 4_8_47FAA	1	1	HMPREF9463_01374;HMPREF9463_01375;		0
742722.PRJNA46367	Collinsella sp. 4_8_47FAA	742722.PRJNA46367:927_928	Collinsella sp. 4_8_47FAA:927_928	Collinsella_sp:186	Collinsella sp. 4_8_47FAA	1	1	HMPREF9463_01382;HMPREF9463_01383;	cysteine desulfurase;branched-chain amino acid transport system II carrier protein;	1
742722.PRJNA46367	Collinsella sp. 4_8_47FAA	742722.PRJNA46367:935_942	Collinsella sp. 4_8_47FAA:935_942	Collinsella_sp:187	Collinsella sp. 4_8_47FAA	1	7	HMPREF9463_01390;HMPREF9463_01391;HMPREF9463_01391;HMPREF9463_01392;HMPREF9463_01393;HMPREF9463_01393;HMPREF9463_01394;HMPREF9463_01395;HMPREF9463_01395;		0
742722.PRJNA46367	Collinsella sp. 4_8_47FAA	742722.PRJNA46367:948_949	Collinsella sp. 4_8_47FAA:948_949	Collinsella_sp:188	Collinsella sp. 4_8_47FAA	1	1	HMPREF9463_01402;		1
742722.PRJNA46367	Collinsella sp. 4_8_47FAA	742722.PRJNA46367:949_950	Collinsella sp. 4_8_47FAA:949_950	Collinsella_sp:189	Collinsella sp. 4_8_47FAA	1	1	HMPREF9463_01402;HMPREF9463_01403;	;L-seryl-tRNA selenium transferase;	0
742722.PRJNA46367	Collinsella sp. 4_8_47FAA	742722.PRJNA46367:950_951	Collinsella sp. 4_8_47FAA:950_951	Collinsella_sp:190	Collinsella sp. 4_8_47FAA	1	1	HMPREF9463_01403;	L-seryl-tRNA selenium transferase;	1
742722.PRJNA46367	Collinsella sp. 4_8_47FAA	742722.PRJNA46367:951_952	Collinsella sp. 4_8_47FAA:951_952	Collinsella_sp:191	Collinsella sp. 4_8_47FAA	1	1	HMPREF9463_01403;HMPREF9463_01404;	L-seryl-tRNA selenium transferase;selenocysteine-specific translation elongation factor;	1
742722.PRJNA46367	Collinsella sp. 4_8_47FAA	742722.PRJNA46367:952_953	Collinsella sp. 4_8_47FAA:952_953	Collinsella_sp:192	Collinsella sp. 4_8_47FAA	1	1	HMPREF9463_01404;	selenocysteine-specific translation elongation factor;	1
742722.PRJNA46367	Collinsella sp. 4_8_47FAA	742722.PRJNA46367:967_968	Collinsella sp. 4_8_47FAA:967_968	Collinsella_sp:193	Collinsella sp. 4_8_47FAA	1	1	HMPREF9463_01414;		1
742722.PRJNA46367	Collinsella sp. 4_8_47FAA	742722.PRJNA46367:968_969	Collinsella sp. 4_8_47FAA:968_969	Collinsella_sp:194	Collinsella sp. 4_8_47FAA	1	1	HMPREF9463_01414;HMPREF9463_01415;		1
742722.PRJNA46367	Collinsella sp. 4_8_47FAA	742722.PRJNA46367:975_976	Collinsella sp. 4_8_47FAA:975_976	Collinsella_sp:195	Collinsella sp. 4_8_47FAA	1	1	HMPREF9463_01417;		1
742722.PRJNA46367	Collinsella sp. 4_8_47FAA	742722.PRJNA46367:976_977	Collinsella sp. 4_8_47FAA:976_977	Collinsella_sp:196	Collinsella sp. 4_8_47FAA	1	1	HMPREF9463_01417;HMPREF9463_01418;		1
742722.PRJNA46367	Collinsella sp. 4_8_47FAA	742722.PRJNA46367:977_978	Collinsella sp. 4_8_47FAA:977_978	Collinsella_sp:197	Collinsella sp. 4_8_47FAA	1	1	HMPREF9463_01418;HMPREF9463_01419;		1
742722.PRJNA46367	Collinsella sp. 4_8_47FAA	742722.PRJNA46367:978_979	Collinsella sp. 4_8_47FAA:978_979	Collinsella_sp:198	Collinsella sp. 4_8_47FAA	1	1	HMPREF9463_01419;HMPREF9463_01420;		1
742722.PRJNA46367	Collinsella sp. 4_8_47FAA	742722.PRJNA46367:979_980	Collinsella sp. 4_8_47FAA:979_980	Collinsella_sp:199	Collinsella sp. 4_8_47FAA	1	1	HMPREF9463_01420;		1
742722.PRJNA46367	Collinsella sp. 4_8_47FAA	742722.PRJNA46367:983_984	Collinsella sp. 4_8_47FAA:983_984	Collinsella_sp:200	Collinsella sp. 4_8_47FAA	1	1	HMPREF9463_01423;HMPREF9463_01424;		1
742722.PRJNA46367	Collinsella sp. 4_8_47FAA	742722.PRJNA46367:1024_1025	Collinsella sp. 4_8_47FAA:1024_1025	Collinsella_sp:1	Collinsella sp. 4_8_47FAA	1	1	HMPREF9463_01176;HMPREF9463_01177;HMPREF9463_01178;		1
742722.PRJNA46367	Collinsella sp. 4_8_47FAA	742722.PRJNA46367:1026_1027	Collinsella sp. 4_8_47FAA:1026_1027	Collinsella_sp:2	Collinsella sp. 4_8_47FAA	1	1	HMPREF9463_01179;HMPREF9463_01180;		0
742722.PRJNA46367	Collinsella sp. 4_8_47FAA	742722.PRJNA46367:1038_1039	Collinsella sp. 4_8_47FAA:1038_1039	Collinsella_sp:3	Collinsella sp. 4_8_47FAA	1	1	HMPREF9463_01192;HMPREF9463_01193;		1
742722.PRJNA46367	Collinsella sp. 4_8_47FAA	742722.PRJNA46367:1043_1044	Collinsella sp. 4_8_47FAA:1043_1044	Collinsella_sp:4	Collinsella sp. 4_8_47FAA	1	1	HMPREF9463_01199;HMPREF9463_01200;	imidazoleglycerol-phosphate dehydratase;histidinol-phosphate aminotransferase;	1
742722.PRJNA46367	Collinsella sp. 4_8_47FAA	742722.PRJNA46367:1066_1067	Collinsella sp. 4_8_47FAA:1066_1067	Collinsella_sp:5	Collinsella sp. 4_8_47FAA	1	1	HMPREF9463_00984;HMPREF9463_00985;		1
742722.PRJNA46367	Collinsella sp. 4_8_47FAA	742722.PRJNA46367:1089_1091;1092_1095	Collinsella sp. 4_8_47FAA:1089_1091;1092_1095	Collinsella_sp:6	Collinsella sp. 4_8_47FAA	2	5	HMPREF9463_01002;HMPREF9463_01003;HMPREF9463_01003;HMPREF9463_01004;HMPREF9463_02075;HMPREF9463_01005;		1
742722.PRJNA46367	Collinsella sp. 4_8_47FAA	742722.PRJNA46367:1091_1092	Collinsella sp. 4_8_47FAA:1091_1092	Collinsella_sp:8	Collinsella sp. 4_8_47FAA	1	1	HMPREF9463_01003;		0
742722.PRJNA46367	Collinsella sp. 4_8_47FAA	742722.PRJNA46367:1095_1097	Collinsella sp. 4_8_47FAA:1095_1097	Collinsella_sp:9	Collinsella sp. 4_8_47FAA	1	2	HMPREF9463_01005;HMPREF9463_01006;		0
742722.PRJNA46367	Collinsella sp. 4_8_47FAA	742722.PRJNA46367:1097_1100	Collinsella sp. 4_8_47FAA:1097_1100	Collinsella_sp:10	Collinsella sp. 4_8_47FAA	1	3	HMPREF9463_01006;HMPREF9463_01007;HMPREF9463_01008;	;ArgJ family protein;N-acetyl-gamma-glutamyl-phosphate reductase;	1
742722.PRJNA46367	Collinsella sp. 4_8_47FAA	742722.PRJNA46367:1100_1101	Collinsella sp. 4_8_47FAA:1100_1101	Collinsella_sp:11	Collinsella sp. 4_8_47FAA	1	1	HMPREF9463_01009;HMPREF9463_01010;HMPREF9463_01011;		1
742722.PRJNA46367	Collinsella sp. 4_8_47FAA	742722.PRJNA46367:1102_1103	Collinsella sp. 4_8_47FAA:1102_1103	Collinsella_sp:12	Collinsella sp. 4_8_47FAA	1	1	HMPREF9463_01013;		1
742722.PRJNA46367	Collinsella sp. 4_8_47FAA	742722.PRJNA46367:1103_1104	Collinsella sp. 4_8_47FAA:1103_1104	Collinsella_sp:13	Collinsella sp. 4_8_47FAA	1	1	HMPREF9463_01013;HMPREF9463_01014;		1
742722.PRJNA46367	Collinsella sp. 4_8_47FAA	742722.PRJNA46367:1108_1109	Collinsella sp. 4_8_47FAA:1108_1109	Collinsella_sp:14	Collinsella sp. 4_8_47FAA	1	1	HMPREF9463_01017;		1
742722.PRJNA46367	Collinsella sp. 4_8_47FAA	742722.PRJNA46367:1111_1113	Collinsella sp. 4_8_47FAA:1111_1113	Collinsella_sp:15	Collinsella sp. 4_8_47FAA	1	2	HMPREF9463_01018;HMPREF9463_01019;HMPREF9463_01020;HMPREF9463_01021;		0
742722.PRJNA46367	Collinsella sp. 4_8_47FAA	742722.PRJNA46367:1113_1115	Collinsella sp. 4_8_47FAA:1113_1115	Collinsella_sp:17	Collinsella sp. 4_8_47FAA	1	2	HMPREF9463_01021;HMPREF9463_01022;		1
742722.PRJNA46367	Collinsella sp. 4_8_47FAA	742722.PRJNA46367:1125_1126	Collinsella sp. 4_8_47FAA:1125_1126	Collinsella_sp:18	Collinsella sp. 4_8_47FAA	1	1	HMPREF9463_01032;HMPREF9463_01033;		1
742722.PRJNA46367	Collinsella sp. 4_8_47FAA	742722.PRJNA46367:1127_1128	Collinsella sp. 4_8_47FAA:1127_1128	Collinsella_sp:19	Collinsella sp. 4_8_47FAA	1	1	HMPREF9463_01035;HMPREF9463_01036;		1
742722.PRJNA46367	Collinsella sp. 4_8_47FAA	742722.PRJNA46367:1128_1129	Collinsella sp. 4_8_47FAA:1128_1129	Collinsella_sp:20	Collinsella sp. 4_8_47FAA	1	1	HMPREF9463_01036;HMPREF9463_01037;		1
742722.PRJNA46367	Collinsella sp. 4_8_47FAA	742722.PRJNA46367:1137_1139	Collinsella sp. 4_8_47FAA:1137_1139	Collinsella_sp:21	Collinsella sp. 4_8_47FAA	1	2	HMPREF9463_01041;HMPREF9463_01042;HMPREF9463_01043;		1
742722.PRJNA46367	Collinsella sp. 4_8_47FAA	742722.PRJNA46367:1139_1140	Collinsella sp. 4_8_47FAA:1139_1140	Collinsella_sp:22	Collinsella sp. 4_8_47FAA	1	1	HMPREF9463_01043;HMPREF9463_01044;HMPREF9463_01045;		1
742722.PRJNA46367	Collinsella sp. 4_8_47FAA	742722.PRJNA46367:1156_1157	Collinsella sp. 4_8_47FAA:1156_1157	Collinsella_sp:23	Collinsella sp. 4_8_47FAA	1	1	HMPREF9463_01058;HMPREF9463_01059;		0
742722.PRJNA46367	Collinsella sp. 4_8_47FAA	742722.PRJNA46367:1164_1165	Collinsella sp. 4_8_47FAA:1164_1165	Collinsella_sp:24	Collinsella sp. 4_8_47FAA	1	1	HMPREF9463_01063;HMPREF9463_01064;		1
742722.PRJNA46367	Collinsella sp. 4_8_47FAA	742722.PRJNA46367:1165_1166	Collinsella sp. 4_8_47FAA:1165_1166	Collinsella_sp:25	Collinsella sp. 4_8_47FAA	1	1	HMPREF9463_01064;HMPREF9463_01065;		1
742722.PRJNA46367	Collinsella sp. 4_8_47FAA	742722.PRJNA46367:1166_1167	Collinsella sp. 4_8_47FAA:1166_1167	Collinsella_sp:26	Collinsella sp. 4_8_47FAA	1	1	HMPREF9463_01065;HMPREF9463_01066;		1
742722.PRJNA46367	Collinsella sp. 4_8_47FAA	742722.PRJNA46367:1187_1188	Collinsella sp. 4_8_47FAA:1187_1188	Collinsella_sp:27	Collinsella sp. 4_8_47FAA	1	1	HMPREF9463_01843;HMPREF9463_02033;		1
742722.PRJNA46367	Collinsella sp. 4_8_47FAA	742722.PRJNA46367:1188_1189	Collinsella sp. 4_8_47FAA:1188_1189	Collinsella_sp:28	Collinsella sp. 4_8_47FAA	1	1	HMPREF9463_02033;HMPREF9463_02038;HMPREF9463_01462;		1
742722.PRJNA46367	Collinsella sp. 4_8_47FAA	742722.PRJNA46367:1193_1194	Collinsella sp. 4_8_47FAA:1193_1194	Collinsella_sp:29	Collinsella sp. 4_8_47FAA	1	1	HMPREF9463_01465;HMPREF9463_01466;	;RsmD family RNA methyltransferase;	1
742722.PRJNA46367	Collinsella sp. 4_8_47FAA	742722.PRJNA46367:1206_1207	Collinsella sp. 4_8_47FAA:1206_1207	Collinsella_sp:30	Collinsella sp. 4_8_47FAA	1	1	HMPREF9463_01478;HMPREF9463_01479;	thymidylate synthase;dihydrofolate reductase;	1
742722.PRJNA46367	Collinsella sp. 4_8_47FAA	742722.PRJNA46367:1207_1208	Collinsella sp. 4_8_47FAA:1207_1208	Collinsella_sp:31	Collinsella sp. 4_8_47FAA	1	1	HMPREF9463_01480;		1
742722.PRJNA46367	Collinsella sp. 4_8_47FAA	742722.PRJNA46367:1220_1221	Collinsella sp. 4_8_47FAA:1220_1221	Collinsella_sp:32	Collinsella sp. 4_8_47FAA	1	1	HMPREF9463_01489;HMPREF9463_01490;HMPREF9463_00177;		1
742722.PRJNA46367	Collinsella sp. 4_8_47FAA	742722.PRJNA46367:1228_1230	Collinsella sp. 4_8_47FAA:1228_1230	Collinsella_sp:33	Collinsella sp. 4_8_47FAA	1	2	HMPREF9463_00188;HMPREF9463_00189;HMPREF9463_00190;		0
742722.PRJNA46367	Collinsella sp. 4_8_47FAA	742722.PRJNA46367:1230_1232;1233_1235;1638_1643	Collinsella sp. 4_8_47FAA:1230_1232 and 2 segments	Collinsella_sp:34	Collinsella sp. 4_8_47FAA	3	9	HMPREF9463_00190;HMPREF9463_00191;HMPREF9463_00192;HMPREF9463_00193;HMPREF9463_00197;HMPREF9463_00198;HMPREF9463_00199;HMPREF9463_00200;HMPREF9463_00201;HMPREF9463_00259;HMPREF9463_00260;HMPREF9463_00261;HMPREF9463_00262;HMPREF9463_00262;HMPREF9463_00263;HMPREF9463_00264;HMPREF9463_00265;HMPREF9463_00266;HMPREF9463_00267;		1
742722.PRJNA46367	Collinsella sp. 4_8_47FAA	742722.PRJNA46367:1245_1246;1617_1618;1706_1708	Collinsella sp. 4_8_47FAA:1245_1246 and 2 segments	Collinsella_sp:35	Collinsella sp. 4_8_47FAA	3	4	HMPREF9463_00228;HMPREF9463_00229;HMPREF9463_02026;HMPREF9463_00230;HMPREF9463_00231;HMPREF9463_00314;HMPREF9463_02012;HMPREF9463_01076;		1
742722.PRJNA46367	Collinsella sp. 4_8_47FAA	742722.PRJNA46367:1262_1263	Collinsella sp. 4_8_47FAA:1262_1263	Collinsella_sp:36	Collinsella sp. 4_8_47FAA	1	1	HMPREF9463_00383;HMPREF9463_00384;		1
742722.PRJNA46367	Collinsella sp. 4_8_47FAA	742722.PRJNA46367:1263_1264	Collinsella sp. 4_8_47FAA:1263_1264	Collinsella_sp:37	Collinsella sp. 4_8_47FAA	1	1	HMPREF9463_00384;HMPREF9463_02063;HMPREF9463_00385;		0
742722.PRJNA46367	Collinsella sp. 4_8_47FAA	742722.PRJNA46367:1264_1265	Collinsella sp. 4_8_47FAA:1264_1265	Collinsella_sp:38	Collinsella sp. 4_8_47FAA	1	1	HMPREF9463_00385;		1
742722.PRJNA46367	Collinsella sp. 4_8_47FAA	742722.PRJNA46367:1278_1279	Collinsella sp. 4_8_47FAA:1278_1279	Collinsella_sp:39	Collinsella sp. 4_8_47FAA	1	1	HMPREF9463_00397;		1
742722.PRJNA46367	Collinsella sp. 4_8_47FAA	742722.PRJNA46367:1285_1286	Collinsella sp. 4_8_47FAA:1285_1286	Collinsella_sp:41	Collinsella sp. 4_8_47FAA	1	1	HMPREF9463_01284;		1
742722.PRJNA46367	Collinsella sp. 4_8_47FAA	742722.PRJNA46367:1286_1288	Collinsella sp. 4_8_47FAA:1286_1288	Collinsella_sp:42	Collinsella sp. 4_8_47FAA	1	2	HMPREF9463_01285;		1
742722.PRJNA46367	Collinsella sp. 4_8_47FAA	742722.PRJNA46367:1288_1289	Collinsella sp. 4_8_47FAA:1288_1289	Collinsella_sp:43	Collinsella sp. 4_8_47FAA	1	1	HMPREF9463_01285;HMPREF9463_01286;HMPREF9463_01287;		1
742722.PRJNA46367	Collinsella sp. 4_8_47FAA	742722.PRJNA46367:1290_1291	Collinsella sp. 4_8_47FAA:1290_1291	Collinsella_sp:44	Collinsella sp. 4_8_47FAA	1	1	HMPREF9463_01288;HMPREF9463_01289;		1
742722.PRJNA46367	Collinsella sp. 4_8_47FAA	742722.PRJNA46367:1300_1301	Collinsella sp. 4_8_47FAA:1300_1301	Collinsella_sp:45	Collinsella sp. 4_8_47FAA	1	1	HMPREF9463_01298;		1
742722.PRJNA46367	Collinsella sp. 4_8_47FAA	742722.PRJNA46367:1303_1304	Collinsella sp. 4_8_47FAA:1303_1304	Collinsella_sp:46	Collinsella sp. 4_8_47FAA	1	1	HMPREF9463_01301;HMPREF9463_01302;	23S rRNA (uracil-5-)-methyltransferase RumA;polyphosphate kinase;	1
742722.PRJNA46367	Collinsella sp. 4_8_47FAA	742722.PRJNA46367:1309_1310	Collinsella sp. 4_8_47FAA:1309_1310	Collinsella_sp:47	Collinsella sp. 4_8_47FAA	1	1	HMPREF9463_00743;HMPREF9463_00744;	S-adenosylmethionine:tRNA ribosyltransferase-isomerase;"ornithine carbamoyltransferase, catabolic";	1
742722.PRJNA46367	Collinsella sp. 4_8_47FAA	742722.PRJNA46367:1310_1315	Collinsella sp. 4_8_47FAA:1310_1315	Collinsella_sp:48	Collinsella sp. 4_8_47FAA	1	5	HMPREF9463_00744;HMPREF9463_00745;HMPREF9463_00746;HMPREF9463_00747;HMPREF9463_00748;		1
742722.PRJNA46367	Collinsella sp. 4_8_47FAA	742722.PRJNA46367:1358_1361	Collinsella sp. 4_8_47FAA:1358_1361	Collinsella_sp:50	Collinsella sp. 4_8_47FAA	1	3	HMPREF9463_01911;HMPREF9463_01912;HMPREF9463_01913;		0
742722.PRJNA46367	Collinsella sp. 4_8_47FAA	742722.PRJNA46367:1368_1369	Collinsella sp. 4_8_47FAA:1368_1369	Collinsella_sp:51	Collinsella sp. 4_8_47FAA	1	1	HMPREF9463_01921;		1
742722.PRJNA46367	Collinsella sp. 4_8_47FAA	742722.PRJNA46367:1405_1406	Collinsella sp. 4_8_47FAA:1405_1406	Collinsella_sp:53	Collinsella sp. 4_8_47FAA	1	1	HMPREF9463_01953;HMPREF9463_01954;		1
742722.PRJNA46367	Collinsella sp. 4_8_47FAA	742722.PRJNA46367:1474_1475	Collinsella sp. 4_8_47FAA:1474_1475	Collinsella_sp:54	Collinsella sp. 4_8_47FAA	1	1	HMPREF9463_01618;HMPREF9463_01619;		1
742722.PRJNA46367	Collinsella sp. 4_8_47FAA	742722.PRJNA46367:1518_1519	Collinsella sp. 4_8_47FAA:1518_1519	Collinsella_sp:55	Collinsella sp. 4_8_47FAA	1	1	HMPREF9463_01661;HMPREF9463_01662;		1
742722.PRJNA46367	Collinsella sp. 4_8_47FAA	742722.PRJNA46367:1519_1520	Collinsella sp. 4_8_47FAA:1519_1520	Collinsella_sp:56	Collinsella sp. 4_8_47FAA	1	1	HMPREF9463_01662;		1
742722.PRJNA46367	Collinsella sp. 4_8_47FAA	742722.PRJNA46367:1596_1597	Collinsella sp. 4_8_47FAA:1596_1597	Collinsella_sp:57	Collinsella sp. 4_8_47FAA	1	1	HMPREF9463_01733;HMPREF9463_01734;HMPREF9463_02093;	3-dehydroquinate dehydratase, type II;;tRNA-Arg;	1
742722.PRJNA46367	Collinsella sp. 4_8_47FAA	742722.PRJNA46367:1600_1601	Collinsella sp. 4_8_47FAA:1600_1601	Collinsella_sp:58	Collinsella sp. 4_8_47FAA	1	1	HMPREF9463_01738;		0
742722.PRJNA46367	Collinsella sp. 4_8_47FAA	742722.PRJNA46367:1601_1602	Collinsella sp. 4_8_47FAA:1601_1602	Collinsella_sp:59	Collinsella sp. 4_8_47FAA	1	1	HMPREF9463_01738;HMPREF9463_01579;		1
742722.PRJNA46367	Collinsella sp. 4_8_47FAA	742722.PRJNA46367:1609_1611	Collinsella sp. 4_8_47FAA:1609_1611	Collinsella_sp:60	Collinsella sp. 4_8_47FAA	1	2	HMPREF9463_01588;HMPREF9463_01589;		1
742722.PRJNA46367	Collinsella sp. 4_8_47FAA	742722.PRJNA46367:1613_1616	Collinsella sp. 4_8_47FAA:1613_1616	Collinsella_sp:61	Collinsella sp. 4_8_47FAA	1	3	HMPREF9463_01592;HMPREF9463_01593;HMPREF9463_01593;HMPREF9463_01594;HMPREF9463_01595;HMPREF9463_01596;		0
742722.PRJNA46367	Collinsella sp. 4_8_47FAA	742722.PRJNA46367:1616_1617	Collinsella sp. 4_8_47FAA:1616_1617	Collinsella_sp:62	Collinsella sp. 4_8_47FAA	1	1	HMPREF9463_01596;HMPREF9463_01597;HMPREF9463_00230;		1
742722.PRJNA46367	Collinsella sp. 4_8_47FAA	742722.PRJNA46367:1694_1695	Collinsella sp. 4_8_47FAA:1694_1695	Collinsella_sp:64	Collinsella sp. 4_8_47FAA	1	1	HMPREF9463_00305;HMPREF9463_00306;		1
742722.PRJNA46367	Collinsella sp. 4_8_47FAA	742722.PRJNA46367:1724_1727	Collinsella sp. 4_8_47FAA:1724_1727	Collinsella_sp:65	Collinsella sp. 4_8_47FAA	1	3	HMPREF9463_01087;HMPREF9463_01088;		1
742722.PRJNA46367	Collinsella sp. 4_8_47FAA	742722.PRJNA46367:1750_1751	Collinsella sp. 4_8_47FAA:1750_1751	Collinsella_sp:66	Collinsella sp. 4_8_47FAA	1	1	HMPREF9463_00550;HMPREF9463_00551;		1
742722.PRJNA46367	Collinsella sp. 4_8_47FAA	742722.PRJNA46367:1761_1762	Collinsella sp. 4_8_47FAA:1761_1762	Collinsella_sp:67	Collinsella sp. 4_8_47FAA	1	1	HMPREF9463_00561;HMPREF9463_00562;HMPREF9463_00563;		1
742722.PRJNA46367	Collinsella sp. 4_8_47FAA	742722.PRJNA46367:1774_1775	Collinsella sp. 4_8_47FAA:1774_1775	Collinsella_sp:68	Collinsella sp. 4_8_47FAA	1	1	HMPREF9463_00574;HMPREF9463_00575;HMPREF9463_00415;		1
742722.PRJNA46367	Collinsella sp. 4_8_47FAA	742722.PRJNA46367:1780_1788	Collinsella sp. 4_8_47FAA:1780_1788	Collinsella_sp:69	Collinsella sp. 4_8_47FAA	1	8	HMPREF9463_00421;HMPREF9463_00422;HMPREF9463_00423;HMPREF9463_00424;HMPREF9463_00425;HMPREF9463_00426;	;;"K+-transporting ATPase, A subunit";;;"K+-transporting ATPase, C subunit";	1
742722.PRJNA46367	Collinsella sp. 4_8_47FAA	742722.PRJNA46367:1792_1798	Collinsella sp. 4_8_47FAA:1792_1798	Collinsella_sp:70	Collinsella sp. 4_8_47FAA	1	6	HMPREF9463_00429;HMPREF9463_00430;HMPREF9463_00431;HMPREF9463_00431;HMPREF9463_00432;HMPREF9463_00433;HMPREF9463_00434;HMPREF9463_00435;HMPREF9463_00436;		1
742722.PRJNA46367	Collinsella sp. 4_8_47FAA	742722.PRJNA46367:1811_1812	Collinsella sp. 4_8_47FAA:1811_1812	Collinsella_sp:71	Collinsella sp. 4_8_47FAA	1	1	HMPREF9463_00446;HMPREF9463_00447;HMPREF9463_00448;		1
742722.PRJNA46367	Collinsella sp. 4_8_47FAA	742722.PRJNA46367:1863_1864	Collinsella sp. 4_8_47FAA:1863_1864	Collinsella_sp:73	Collinsella sp. 4_8_47FAA	1	1	HMPREF9463_00485;		1
742722.PRJNA46367	Collinsella sp. 4_8_47FAA	742722.PRJNA46367:1877_1879	Collinsella sp. 4_8_47FAA:1877_1879	Collinsella_sp:74	Collinsella sp. 4_8_47FAA	1	2	HMPREF9463_00497;HMPREF9463_00498;		0
742722.PRJNA46367	Collinsella sp. 4_8_47FAA	742722.PRJNA46367:1880_1881	Collinsella sp. 4_8_47FAA:1880_1881	Collinsella_sp:75	Collinsella sp. 4_8_47FAA	1	1	HMPREF9463_00500;		1
742722.PRJNA46367	Collinsella sp. 4_8_47FAA	742722.PRJNA46367:1884_1885	Collinsella sp. 4_8_47FAA:1884_1885	Collinsella_sp:76	Collinsella sp. 4_8_47FAA	1	1	HMPREF9463_00504;HMPREF9463_01598;HMPREF9463_01599;		0
742722.PRJNA46367	Collinsella sp. 4_8_47FAA	742722.PRJNA46367:1885_1886	Collinsella sp. 4_8_47FAA:1885_1886	Collinsella_sp:77	Collinsella sp. 4_8_47FAA	1	1	HMPREF9463_01599;HMPREF9463_02087;HMPREF9463_01600;		1
742722.PRJNA46367	Collinsella sp. 4_8_47FAA	742722.PRJNA46367:1886_1887	Collinsella sp. 4_8_47FAA:1886_1887	Collinsella_sp:78	Collinsella sp. 4_8_47FAA	1	1	HMPREF9463_01600;		1
742722.PRJNA46367	Collinsella sp. 4_8_47FAA	742722.PRJNA46367:1888_1889	Collinsella sp. 4_8_47FAA:1888_1889	Collinsella_sp:79	Collinsella sp. 4_8_47FAA	1	1	HMPREF9463_01601;		0
742722.PRJNA46367	Collinsella sp. 4_8_47FAA	742722.PRJNA46367:1889_1890	Collinsella sp. 4_8_47FAA:1889_1890	Collinsella_sp:80	Collinsella sp. 4_8_47FAA	1	1	HMPREF9463_01602;HMPREF9463_00072;		1
742722.PRJNA46367	Collinsella sp. 4_8_47FAA	742722.PRJNA46367:1890_1891	Collinsella sp. 4_8_47FAA:1890_1891	Collinsella_sp:81	Collinsella sp. 4_8_47FAA	1	1			1
742722.PRJNA46367	Collinsella sp. 4_8_47FAA	742722.PRJNA46367:1891_1892	Collinsella sp. 4_8_47FAA:1891_1892	Collinsella_sp:82	Collinsella sp. 4_8_47FAA	1	1	HMPREF9463_00073;HMPREF9463_00074;		1
742722.PRJNA46367	Collinsella sp. 4_8_47FAA	742722.PRJNA46367:1892_1899	Collinsella sp. 4_8_47FAA:1892_1899	Collinsella_sp:83	Collinsella sp. 4_8_47FAA	1	7	HMPREF9463_00074;HMPREF9463_00075;HMPREF9463_00075;		1
742722.PRJNA46367	Collinsella sp. 4_8_47FAA	742722.PRJNA46367:1903_1904	Collinsella sp. 4_8_47FAA:1903_1904	Collinsella_sp:84	Collinsella sp. 4_8_47FAA	1	1	HMPREF9463_00079;		1
742722.PRJNA46367	Collinsella sp. 4_8_47FAA	742722.PRJNA46367:1950_1951	Collinsella sp. 4_8_47FAA:1950_1951	Collinsella_sp:85	Collinsella sp. 4_8_47FAA	1	1	HMPREF9463_00768;HMPREF9463_00769;		1
742722.PRJNA46367	Collinsella sp. 4_8_47FAA	742722.PRJNA46367:1952_1954	Collinsella sp. 4_8_47FAA:1952_1954	Collinsella_sp:86	Collinsella sp. 4_8_47FAA	1	2	HMPREF9463_00771;HMPREF9463_00772;HMPREF9463_00773;HMPREF9463_00774;HMPREF9463_00775;		0
742722.PRJNA46367	Collinsella sp. 4_8_47FAA	742722.PRJNA46367:1956_1958	Collinsella sp. 4_8_47FAA:1956_1958	Collinsella_sp:87	Collinsella sp. 4_8_47FAA	1	2	HMPREF9463_00778;HMPREF9463_00779;		1
742722.PRJNA46367	Collinsella sp. 4_8_47FAA	742722.PRJNA46367:1958_1960	Collinsella sp. 4_8_47FAA:1958_1960	Collinsella_sp:88	Collinsella sp. 4_8_47FAA	1	2	HMPREF9463_00779;HMPREF9463_00780;HMPREF9463_00781;HMPREF9463_00782;	;;;formate-tetrahydrofolate ligase;	1
742722.PRJNA46367	Collinsella sp. 4_8_47FAA	742722.PRJNA46367:1967_1969	Collinsella sp. 4_8_47FAA:1967_1969	Collinsella_sp:89	Collinsella sp. 4_8_47FAA	1	2	HMPREF9463_00788;		0
742722.PRJNA46367	Collinsella sp. 4_8_47FAA	742722.PRJNA46367:1969_1970	Collinsella sp. 4_8_47FAA:1969_1970	Collinsella_sp:90	Collinsella sp. 4_8_47FAA	1	1	HMPREF9463_00788;		1
742722.PRJNA46367	Collinsella sp. 4_8_47FAA	742722.PRJNA46367:1979_1980	Collinsella sp. 4_8_47FAA:1979_1980	Collinsella_sp:91	Collinsella sp. 4_8_47FAA	1	1	HMPREF9463_00791;		0
742722.PRJNA46367	Collinsella sp. 4_8_47FAA	742722.PRJNA46367:1980_1981	Collinsella sp. 4_8_47FAA:1980_1981	Collinsella_sp:92	Collinsella sp. 4_8_47FAA	1	1	HMPREF9463_00791;		1
742722.PRJNA46367	Collinsella sp. 4_8_47FAA	742722.PRJNA46367:1985_1986	Collinsella sp. 4_8_47FAA:1985_1986	Collinsella_sp:93	Collinsella sp. 4_8_47FAA	1	1	HMPREF9463_00796;HMPREF9463_00797;		0
742722.PRJNA46367	Collinsella sp. 4_8_47FAA	742722.PRJNA46367:1991_1992	Collinsella sp. 4_8_47FAA:1991_1992	Collinsella_sp:94	Collinsella sp. 4_8_47FAA	1	1	HMPREF9463_00800;HMPREF9463_00801;		0
742722.PRJNA46367	Collinsella sp. 4_8_47FAA	742722.PRJNA46367:1992_1996	Collinsella sp. 4_8_47FAA:1992_1996	Collinsella_sp:95	Collinsella sp. 4_8_47FAA	1	4	HMPREF9463_00801;HMPREF9463_00802;HMPREF9463_00803;HMPREF9463_00804;		1
742722.PRJNA46367	Collinsella sp. 4_8_47FAA	742722.PRJNA46367:1997_1998	Collinsella sp. 4_8_47FAA:1997_1998	Collinsella_sp:96	Collinsella sp. 4_8_47FAA	1	1	HMPREF9463_00806;		0
742722.PRJNA46367	Collinsella sp. 4_8_47FAA	742722.PRJNA46367:1998_1999	Collinsella sp. 4_8_47FAA:1998_1999	Collinsella_sp:97	Collinsella sp. 4_8_47FAA	1	1	HMPREF9463_00806;HMPREF9463_00807;		1
742722.PRJNA46367	Collinsella sp. 4_8_47FAA	742722.PRJNA46367:1999_2001	Collinsella sp. 4_8_47FAA:1999_2001	Collinsella_sp:98	Collinsella sp. 4_8_47FAA	1	2	HMPREF9463_00807;HMPREF9463_00808;		1
742722.PRJNA46367	Collinsella sp. 4_8_47FAA	742722.PRJNA46367:2008_2010	Collinsella sp. 4_8_47FAA:2008_2010	Collinsella_sp:99	Collinsella sp. 4_8_47FAA	1	2	HMPREF9463_00814;HMPREF9463_00815;		0
742722.PRJNA46367	Collinsella sp. 4_8_47FAA	742722.PRJNA46367:2015_2017;2021_2023	Collinsella sp. 4_8_47FAA:2015_2017;2021_2023	Collinsella_sp:100	Collinsella sp. 4_8_47FAA	2	4	HMPREF9463_00817;HMPREF9463_00818;HMPREF9463_00822;HMPREF9463_00823;HMPREF9463_00824;		0
742722.PRJNA46367	Collinsella sp. 4_8_47FAA	742722.PRJNA46367:2024_2025	Collinsella sp. 4_8_47FAA:2024_2025	Collinsella_sp:101	Collinsella sp. 4_8_47FAA	1	1	HMPREF9463_00825;		1
742722.PRJNA46367	Collinsella sp. 4_8_47FAA	742722.PRJNA46367:2099_2100	Collinsella sp. 4_8_47FAA:2099_2100	Collinsella_sp:102	Collinsella sp. 4_8_47FAA	1	1	HMPREF9463_00896;HMPREF9463_00897;		1
742722.PRJNA46367	Collinsella sp. 4_8_47FAA	742722.PRJNA46367:2100_2101	Collinsella sp. 4_8_47FAA:2100_2101	Collinsella_sp:103	Collinsella sp. 4_8_47FAA	1	1	HMPREF9463_00897;HMPREF9463_00898;HMPREF9463_00899;		1
742722.PRJNA46367	Collinsella sp. 4_8_47FAA	742722.PRJNA46367:2103_2104	Collinsella sp. 4_8_47FAA:2103_2104	Collinsella_sp:104	Collinsella sp. 4_8_47FAA	1	1	HMPREF9463_00900;		1
742722.PRJNA46367	Collinsella sp. 4_8_47FAA	742722.PRJNA46367:2117_2118	Collinsella sp. 4_8_47FAA:2117_2118	Collinsella_sp:105	Collinsella sp. 4_8_47FAA	1	1	HMPREF9463_00908;		0
742722.PRJNA46367	Collinsella sp. 4_8_47FAA	742722.PRJNA46367:2136_2138	Collinsella sp. 4_8_47FAA:2136_2138	Collinsella_sp:107	Collinsella sp. 4_8_47FAA	1	2	HMPREF9463_01803;		1
742722.PRJNA46367	Collinsella sp. 4_8_47FAA	742722.PRJNA46367:2142_2143	Collinsella sp. 4_8_47FAA:2142_2143	Collinsella_sp:108	Collinsella sp. 4_8_47FAA	1	1	HMPREF9463_02028;		1
742722.PRJNA46367	Collinsella sp. 4_8_47FAA	742722.PRJNA46367:2143_2144	Collinsella sp. 4_8_47FAA:2143_2144	Collinsella_sp:109	Collinsella sp. 4_8_47FAA	1	1	HMPREF9463_02028;HMPREF9463_00158;		1
742722.PRJNA46367	Collinsella sp. 4_8_47FAA	742722.PRJNA46367:2149_2150	Collinsella sp. 4_8_47FAA:2149_2150	Collinsella_sp:110	Collinsella sp. 4_8_47FAA	1	1	HMPREF9463_00162;HMPREF9463_00163;		1
742722.PRJNA46367	Collinsella sp. 4_8_47FAA	742722.PRJNA46367:2156_2157	Collinsella sp. 4_8_47FAA:2156_2157	Collinsella_sp:111	Collinsella sp. 4_8_47FAA	1	1	HMPREF9463_00167;HMPREF9463_00168;HMPREF9463_00505;		1
742722.PRJNA46367	Collinsella sp. 4_8_47FAA	742722.PRJNA46367:2160_2161	Collinsella sp. 4_8_47FAA:2160_2161	Collinsella_sp:112	Collinsella sp. 4_8_47FAA	1	1	HMPREF9463_00510;HMPREF9463_00511;		1
742722.PRJNA46367	Collinsella sp. 4_8_47FAA	742722.PRJNA46367:2161_2163	Collinsella sp. 4_8_47FAA:2161_2163	Collinsella_sp:113	Collinsella sp. 4_8_47FAA	1	2	HMPREF9463_00511;HMPREF9463_00512;HMPREF9463_00513;HMPREF9463_00514;HMPREF9463_00515;		1
742722.PRJNA46367	Collinsella sp. 4_8_47FAA	742722.PRJNA46367:2166_2167	Collinsella sp. 4_8_47FAA:2166_2167	Collinsella_sp:114	Collinsella sp. 4_8_47FAA	1	1	HMPREF9463_00698;HMPREF9463_00098;HMPREF9463_00099;		1
742722.PRJNA46367	Collinsella sp. 4_8_47FAA	742722.PRJNA46367:2196_2197	Collinsella sp. 4_8_47FAA:2196_2197	Collinsella_sp:115	Collinsella sp. 4_8_47FAA	1	1	HMPREF9463_00122;		1
411473.PRJNA18185	Ruminococcus callidus ATCC 27760	411473.PRJNA18185:45_55	Ruminococcus callidus ATCC 27760:45_55	R.callidus:82	Ruminococcus callidus ATCC 27760	1	10	RUMCAL_00155;RUMCAL_00156;RUMCAL_00157;RUMCAL_00158;RUMCAL_00159;RUMCAL_00160;RUMCAL_00161;RUMCAL_00162;RUMCAL_00162;RUMCAL_00163;RUMCAL_00164;RUMCAL_00165;	;"putative 2,3-diaminopropionate biosynthesis protein SbnA";tetratricopeptide repeat protein;ATP-grasp domain protein;	0
411473.PRJNA18185	Ruminococcus callidus ATCC 27760	411473.PRJNA18185:55_65;84_86;91_92;112_114	Ruminococcus callidus ATCC 27760:55_65 and 3 segments	R.callidus:85	Ruminococcus callidus ATCC 27760	4	15	RUMCAL_00165;RUMCAL_00166;RUMCAL_00167;RUMCAL_00167;RUMCAL_00167;RUMCAL_00168;RUMCAL_00169;RUMCAL_00170;RUMCAL_00170;RUMCAL_00171;RUMCAL_00172;RUMCAL_00173;RUMCAL_00192;RUMCAL_00193;RUMCAL_00194;RUMCAL_00195;RUMCAL_00202;RUMCAL_00221;RUMCAL_00222;	;;;dockerin type I repeat-containing domain protein;;;"sigma-70, region 4";DNA-binding helix-turn-helix protein;RHS repeat-associated core domain protein;	0
411473.PRJNA18185	Ruminococcus callidus ATCC 27760	411473.PRJNA18185:74_78	Ruminococcus callidus ATCC 27760:74_78	R.callidus:90	Ruminococcus callidus ATCC 27760	1	4	RUMCAL_00182;RUMCAL_00183;RUMCAL_00184;RUMCAL_00184;RUMCAL_00185;RUMCAL_00186;	;;DnaB-like helicase protein;	0
411473.PRJNA18185	Ruminococcus callidus ATCC 27760	411473.PRJNA18185:86_87	Ruminococcus callidus ATCC 27760:86_87	R.callidus:92	Ruminococcus callidus ATCC 27760	1	1	RUMCAL_00196;RUMCAL_00197;		0
411473.PRJNA18185	Ruminococcus callidus ATCC 27760	411473.PRJNA18185:87_89;2792_2794;2799_2801	Ruminococcus callidus ATCC 27760:87_89 and 2 segments	R.callidus:94	Ruminococcus callidus ATCC 27760	3	6	RUMCAL_00197;RUMCAL_00198;RUMCAL_00199;RUMCAL_00200;RUMCAL_02011;RUMCAL_02002;RUMCAL_02003;RUMCAL_02006;RUMCAL_02007;RUMCAL_02008;RUMCAL_02009;	;RHS repeat-associated core domain protein;;RHS repeat-associated core domain protein;;;ATPase family protein;	0
411473.PRJNA18185	Ruminococcus callidus ATCC 27760	411473.PRJNA18185:89_90	Ruminococcus callidus ATCC 27760:89_90	R.callidus:97	Ruminococcus callidus ATCC 27760	1	1	RUMCAL_00200;	RHS repeat-associated core domain protein;	0
411473.PRJNA18185	Ruminococcus callidus ATCC 27760	411473.PRJNA18185:90_91	Ruminococcus callidus ATCC 27760:90_91	R.callidus:98	Ruminococcus callidus ATCC 27760	1	1	RUMCAL_00200;RUMCAL_00201;RUMCAL_00202;	RHS repeat-associated core domain protein;;RHS repeat-associated core domain protein;	0
411473.PRJNA18185	Ruminococcus callidus ATCC 27760	411473.PRJNA18185:179_181;514_515;912_913;972_973;975_977;983_984;1775_1776;2266_2267;2934_2935;3028_3029	Ruminococcus callidus ATCC 27760:179_181 and 9 segments	R.callidus:29	Ruminococcus callidus ATCC 27760	10	12	RUMCAL_01230;RUMCAL_01160;RUMCAL_01156;RUMCAL_02150;RUMCAL_02151;RUMCAL_02146;RUMCAL_00615;RUMCAL_00616;RUMCAL_00617;RUMCAL_01614;RUMCAL_01615;RUMCAL_01616;RUMCAL_01617;RUMCAL_01621;RUMCAL_01622;RUMCAL_01623;RUMCAL_01624;RUMCAL_01635;RUMCAL_01567;RUMCAL_01568;RUMCAL_02954;RUMCAL_02955;RUMCAL_00147;RUMCAL_00154;RUMCAL_03130;RUMCAL_00591;RUMCAL_02608;RUMCAL_02609;RUMCAL_02610;RUMCAL_03427;RUMCAL_03…	ribulose-phosphate 3-epimerase;"phage tail tape measure protein, TP901 family";UDP-galactopyranose mutase;putative phage head-tail adaptor;phage DNA packaging protein;"phage major capsid protein, HK97 family";endopeptidase Clp;;;"DNA binding domain, excisionase family";	0
411473.PRJNA18185	Ruminococcus callidus ATCC 27760	411473.PRJNA18185:182_183;586_587	Ruminococcus callidus ATCC 27760:182_183;586_587	R.callidus:30	Ruminococcus callidus ATCC 27760	2	2	RUMCAL_01158;RUMCAL_02228;RUMCAL_02229;RUMCAL_02230;		0
411473.PRJNA18185	Ruminococcus callidus ATCC 27760	411473.PRJNA18185:188_189	Ruminococcus callidus ATCC 27760:188_189	R.callidus:31	Ruminococcus callidus ATCC 27760	1	1	RUMCAL_01154;RUMCAL_01155;RUMCAL_01146;		0
411473.PRJNA18185	Ruminococcus callidus ATCC 27760	411473.PRJNA18185:190_192;2127_2134;2671_2678	Ruminococcus callidus ATCC 27760:190_192 and 2 segments	R.callidus:32	Ruminococcus callidus ATCC 27760	3	16	RUMCAL_00598;RUMCAL_03461;RUMCAL_01758;RUMCAL_01759;RUMCAL_01760;RUMCAL_01761;RUMCAL_01762;RUMCAL_01763;RUMCAL_01764;RUMCAL_03319;RUMCAL_03320;RUMCAL_03321;RUMCAL_03322;RUMCAL_03323;RUMCAL_03324;	;TMP repeat protein;class II glutamine amidotransferase;;;"phage/plasmid primase, P4 family domain protein";"type III restriction enzyme, res subunit";;"site-specific recombinase, phage integrase family";	0
411473.PRJNA18185	Ruminococcus callidus ATCC 27760	411473.PRJNA18185:192_193	Ruminococcus callidus ATCC 27760:192_193	R.callidus:35	Ruminococcus callidus ATCC 27760	1	1	RUMCAL_03461;RUMCAL_03462;RUMCAL_02558;	TMP repeat protein;;PAP2 family protein;	0
411473.PRJNA18185	Ruminococcus callidus ATCC 27760	411473.PRJNA18185:214_215	Ruminococcus callidus ATCC 27760:214_215	R.callidus:41	Ruminococcus callidus ATCC 27760	1	1	RUMCAL_02582;RUMCAL_02583;	dockerin type I repeat-containing domain protein;putative Tat pathway signal sequence domain protein;	0
411473.PRJNA18185	Ruminococcus callidus ATCC 27760	411473.PRJNA18185:215_216	Ruminococcus callidus ATCC 27760:215_216	R.callidus:42	Ruminococcus callidus ATCC 27760	1	1	RUMCAL_02583;RUMCAL_02584;		0
411473.PRJNA18185	Ruminococcus callidus ATCC 27760	411473.PRJNA18185:238_241;405_406;446_448;1382_1389;2324_2325	Ruminococcus callidus ATCC 27760:238_241 and 4 segments	R.callidus:48	Ruminococcus callidus ATCC 27760	5	14	RUMCAL_02506;RUMCAL_02506;RUMCAL_02507;RUMCAL_02486;RUMCAL_03486;RUMCAL_00236;RUMCAL_00237;RUMCAL_01814;RUMCAL_00506;RUMCAL_00506;RUMCAL_00507;RUMCAL_00508;RUMCAL_00509;RUMCAL_00511;RUMCAL_00510;RUMCAL_00512;RUMCAL_03117;RUMCAL_03118;	;;integrase core domain protein;O-methyltransferase;metallo-beta-lactamase domain protein;	0
411473.PRJNA18185	Ruminococcus callidus ATCC 27760	411473.PRJNA18185:275_282	Ruminococcus callidus ATCC 27760:275_282	R.callidus:68	Ruminococcus callidus ATCC 27760	1	7	RUMCAL_00130;RUMCAL_00131;RUMCAL_00132;RUMCAL_00133;RUMCAL_00133;RUMCAL_00134;RUMCAL_00135;RUMCAL_00136;RUMCAL_00238;	dockerin type I repeat-containing domain protein;;LytTr DNA-binding domain protein;transposase;	0
411473.PRJNA18185	Ruminococcus callidus ATCC 27760	411473.PRJNA18185:319_320	Ruminococcus callidus ATCC 27760:319_320	R.callidus:78	Ruminococcus callidus ATCC 27760	1	1	RUMCAL_02384;RUMCAL_02385;	;putative dockerin type I repeat-containing domain protein;	0
411473.PRJNA18185	Ruminococcus callidus ATCC 27760	411473.PRJNA18185:327_329;875_876;996_998;1058_1060;1127_1128;1131_1133;1333_1335;1487_1489;2403_2405;2590_2592	Ruminococcus callidus ATCC 27760:327_329 and 9 segments	R.callidus:79	Ruminococcus callidus ATCC 27760	10	18	RUMCAL_02391;RUMCAL_00111;RUMCAL_00112;RUMCAL_00113;RUMCAL_01681;RUMCAL_00433;RUMCAL_00434;RUMCAL_01331;RUMCAL_01332;RUMCAL_01473;RUMCAL_01475;RUMCAL_01478;RUMCAL_01340;RUMCAL_01341;RUMCAL_00501;RUMCAL_00502;RUMCAL_00503;RUMCAL_00769;RUMCAL_00770;RUMCAL_00771;RUMCAL_00772;RUMCAL_00592;RUMCAL_03202;RUMCAL_03131;RUMCAL_03132;RUMCAL_03384;RUMCAL_03385;RUMCAL_03386;RUMCAL_03387;	prepilin-type cleavage/methylation protein;;isochorismatase family protein;"acetyltransferase, GNAT family";repeat protein;;"alpha amylase, catalytic domain protein";;;"protein, SNF2 family";restriction endonuclease;imidazoleglycerol-phosphate dehydratase;"imidazole glycerol phosphate synthase, glutamine amidotransferase subunit";1-(5-phosphoribosyl)-5-[(5- phosphoribosylamino)methylideneamino]im…	0
411473.PRJNA18185	Ruminococcus callidus ATCC 27760	411473.PRJNA18185:339_340	Ruminococcus callidus ATCC 27760:339_340	R.callidus:80	Ruminococcus callidus ATCC 27760	1	1	RUMCAL_02403;RUMCAL_02404;RUMCAL_02405;		0
411473.PRJNA18185	Ruminococcus callidus ATCC 27760	411473.PRJNA18185:413_415;908_910;1008_1010;2424_2425	Ruminococcus callidus ATCC 27760:413_415 and 3 segments	R.callidus:81	Ruminococcus callidus ATCC 27760	4	7	RUMCAL_02490;RUMCAL_00018;RUMCAL_00019;RUMCAL_03530;RUMCAL_03531;RUMCAL_03532;RUMCAL_01692;RUMCAL_01693;RUMCAL_03160;	resolvase protein;	0
411473.PRJNA18185	Ruminococcus callidus ATCC 27760	411473.PRJNA18185:513_514	Ruminococcus callidus ATCC 27760:513_514	R.callidus:83	Ruminococcus callidus ATCC 27760	1	1	RUMCAL_02149;RUMCAL_02150;		0
411473.PRJNA18185	Ruminococcus callidus ATCC 27760	411473.PRJNA18185:515_516	Ruminococcus callidus ATCC 27760:515_516	R.callidus:84	Ruminococcus callidus ATCC 27760	1	1	RUMCAL_02146;RUMCAL_02147;RUMCAL_00430;		0
411473.PRJNA18185	Ruminococcus callidus ATCC 27760	411473.PRJNA18185:610_611;2982_2986	Ruminococcus callidus ATCC 27760:610_611;2982_2986	R.callidus:86	Ruminococcus callidus ATCC 27760	2	5	RUMCAL_00535;RUMCAL_02651;RUMCAL_02652;RUMCAL_02653;RUMCAL_02654;RUMCAL_02655;RUMCAL_02656;	integrase core domain protein;DNA-binding helix-turn-helix protein;;"site-specific recombinase, phage integrase family";;;plasmid recombination enzyme;	0
411473.PRJNA18185	Ruminococcus callidus ATCC 27760	411473.PRJNA18185:622_623	Ruminococcus callidus ATCC 27760:622_623	R.callidus:87	Ruminococcus callidus ATCC 27760	1	1	RUMCAL_02325;RUMCAL_02326;RUMCAL_02327;		0
411473.PRJNA18185	Ruminococcus callidus ATCC 27760	411473.PRJNA18185:623_624	Ruminococcus callidus ATCC 27760:623_624	R.callidus:88	Ruminococcus callidus ATCC 27760	1	1	RUMCAL_02327;RUMCAL_02328;RUMCAL_02329;		0
411473.PRJNA18185	Ruminococcus callidus ATCC 27760	411473.PRJNA18185:663_664;1210_1212	Ruminococcus callidus ATCC 27760:663_664;1210_1212	R.callidus:89	Ruminococcus callidus ATCC 27760	2	3	RUMCAL_02319;RUMCAL_02320;RUMCAL_01434;RUMCAL_01435;RUMCAL_01436;RUMCAL_01437;RUMCAL_01438;	;DEAD/DEAH box helicase;	0
411473.PRJNA18185	Ruminococcus callidus ATCC 27760	411473.PRJNA18185:858_859	Ruminococcus callidus ATCC 27760:858_859	R.callidus:91	Ruminococcus callidus ATCC 27760	1	1	RUMCAL_00087;RUMCAL_00088;RUMCAL_00089;		0
411473.PRJNA18185	Ruminococcus callidus ATCC 27760	411473.PRJNA18185:873_874	Ruminococcus callidus ATCC 27760:873_874	R.callidus:93	Ruminococcus callidus ATCC 27760	1	1	RUMCAL_00107;RUMCAL_00108;RUMCAL_00109;		0
411473.PRJNA18185	Ruminococcus callidus ATCC 27760	411473.PRJNA18185:889_895;1015_1017;2476_2483	Ruminococcus callidus ATCC 27760:889_895 and 2 segments	R.callidus:95	Ruminococcus callidus ATCC 27760	3	15	RUMCAL_00001;RUMCAL_00002;RUMCAL_00003;RUMCAL_00004;RUMCAL_01699;RUMCAL_01700;RUMCAL_01701;RUMCAL_01702;RUMCAL_01703;RUMCAL_02103;RUMCAL_02104;RUMCAL_02105;RUMCAL_02106;RUMCAL_02107;RUMCAL_02108;RUMCAL_02109;RUMCAL_02110;		0
411473.PRJNA18185	Ruminococcus callidus ATCC 27760	411473.PRJNA18185:896_908;1010_1015	Ruminococcus callidus ATCC 27760:896_908;1010_1015	R.callidus:96	Ruminococcus callidus ATCC 27760	2	17	RUMCAL_00007;RUMCAL_00008;RUMCAL_00009;RUMCAL_00010;RUMCAL_00011;RUMCAL_00012;RUMCAL_00013;RUMCAL_00014;RUMCAL_00015;RUMCAL_00016;RUMCAL_00017;RUMCAL_00018;RUMCAL_01694;RUMCAL_01695;RUMCAL_01696;RUMCAL_01697;RUMCAL_01698;RUMCAL_01699;	capsular biosynthesis protein;"glycosyltransferase, group 1 family protein";LICD family protein;putative 2-C-methyl-D-erythritol 4-phosphate cytidylyltransferase;NAD dependent epimerase/dehydratase family protein;;;;polysaccharide biosynthesis protein;LICD family protein;putative glycerol-3-phosphate cytidylyltransferase;acyltransferase;	0
411473.PRJNA18185	Ruminococcus callidus ATCC 27760	411473.PRJNA18185:910_912	Ruminococcus callidus ATCC 27760:910_912	R.callidus:99	Ruminococcus callidus ATCC 27760	1	2	RUMCAL_03532;RUMCAL_00612;RUMCAL_00613;RUMCAL_00614;RUMCAL_00615;		0
411473.PRJNA18185	Ruminococcus callidus ATCC 27760	411473.PRJNA18185:914_917;1589_1590;1993_1994	Ruminococcus callidus ATCC 27760:914_917 and 2 segments	R.callidus:100	Ruminococcus callidus ATCC 27760	3	5	RUMCAL_00619;RUMCAL_00620;RUMCAL_00621;RUMCAL_00465;RUMCAL_00906;RUMCAL_00907;RUMCAL_00908;RUMCAL_00909;	;resolvase protein;resolvase protein;resolvase protein;	0
411473.PRJNA18185	Ruminococcus callidus ATCC 27760	411473.PRJNA18185:917_918;1984_1985;1987_1992	Ruminococcus callidus ATCC 27760:917_918 and 2 segments	R.callidus:101	Ruminococcus callidus ATCC 27760	3	7	RUMCAL_00621;RUMCAL_00622;RUMCAL_00897;RUMCAL_00898;RUMCAL_00901;RUMCAL_00902;RUMCAL_00903;RUMCAL_00904;RUMCAL_00904;RUMCAL_00905;RUMCAL_00906;	;"protein, SNF2 family";"phage/plasmid primase, P4 family domain protein";;;DNA-directed DNA polymerase;	0
411473.PRJNA18185	Ruminococcus callidus ATCC 27760	411473.PRJNA18185:918_920	Ruminococcus callidus ATCC 27760:918_920	R.callidus:102	Ruminococcus callidus ATCC 27760	1	2	RUMCAL_00623;RUMCAL_00624;	;plasmid recombination enzyme;	0
411473.PRJNA18185	Ruminococcus callidus ATCC 27760	411473.PRJNA18185:924_928;1893_1895	Ruminococcus callidus ATCC 27760:924_928;1893_1895	R.callidus:103	Ruminococcus callidus ATCC 27760	2	6	RUMCAL_00629;RUMCAL_00630;RUMCAL_00630;RUMCAL_00631;RUMCAL_00632;RUMCAL_00633;RUMCAL_00025;RUMCAL_00026;	;response regulator receiver domain protein;	0
411473.PRJNA18185	Ruminococcus callidus ATCC 27760	411473.PRJNA18185:973_974	Ruminococcus callidus ATCC 27760:973_974	R.callidus:104	Ruminococcus callidus ATCC 27760	1	1	RUMCAL_01617;RUMCAL_01618;RUMCAL_01619;		0
411473.PRJNA18185	Ruminococcus callidus ATCC 27760	411473.PRJNA18185:974_975	Ruminococcus callidus ATCC 27760:974_975	R.callidus:105	Ruminococcus callidus ATCC 27760	1	1	RUMCAL_01619;RUMCAL_01620;RUMCAL_01621;	;;putative phage head-tail adaptor;	0
411473.PRJNA18185	Ruminococcus callidus ATCC 27760	411473.PRJNA18185:980_981	Ruminococcus callidus ATCC 27760:980_981	R.callidus:106	Ruminococcus callidus ATCC 27760	1	1	RUMCAL_01628;	putative phage terminase, large subunit;	0
411473.PRJNA18185	Ruminococcus callidus ATCC 27760	411473.PRJNA18185:981_982;2452_2454	Ruminococcus callidus ATCC 27760:981_982;2452_2454	R.callidus:107	Ruminococcus callidus ATCC 27760	2	3	RUMCAL_01628;RUMCAL_01629;RUMCAL_01630;RUMCAL_01631;RUMCAL_03193;RUMCAL_03194;	phage capsid family protein;group II intron-encoded protein LtrA;	0
411473.PRJNA18185	Ruminococcus callidus ATCC 27760	411473.PRJNA18185:982_983	Ruminococcus callidus ATCC 27760:982_983	R.callidus:108	Ruminococcus callidus ATCC 27760	1	1	RUMCAL_01631;RUMCAL_01633;RUMCAL_01632;RUMCAL_01634;		0
411473.PRJNA18185	Ruminococcus callidus ATCC 27760	411473.PRJNA18185:984_986	Ruminococcus callidus ATCC 27760:984_986	R.callidus:109	Ruminococcus callidus ATCC 27760	1	2	RUMCAL_01568;RUMCAL_01569;	;"putative phage terminase, large subunit";	0
411473.PRJNA18185	Ruminococcus callidus ATCC 27760	411473.PRJNA18185:986_987;2351_2352	Ruminococcus callidus ATCC 27760:986_987;2351_2352	R.callidus:110	Ruminococcus callidus ATCC 27760	2	2	RUMCAL_01569;RUMCAL_01570;RUMCAL_01571;RUMCAL_02699;RUMCAL_02700;RUMCAL_02701;		0
411473.PRJNA18185	Ruminococcus callidus ATCC 27760	411473.PRJNA18185:1061_1062	Ruminococcus callidus ATCC 27760:1061_1062	R.callidus:1	Ruminococcus callidus ATCC 27760	1	1	RUMCAL_00432;	prepilin-type cleavage/methylation protein;	0
411473.PRJNA18185	Ruminococcus callidus ATCC 27760	411473.PRJNA18185:1088_1089	Ruminococcus callidus ATCC 27760:1088_1089	R.callidus:2	Ruminococcus callidus ATCC 27760	1	1	RUMCAL_00658;RUMCAL_00659;RUMCAL_00660;		0
411473.PRJNA18185	Ruminococcus callidus ATCC 27760	411473.PRJNA18185:1092_1093;2254_2255	Ruminococcus callidus ATCC 27760:1092_1093;2254_2255	R.callidus:3	Ruminococcus callidus ATCC 27760	2	2	RUMCAL_00669;RUMCAL_00666;RUMCAL_00677;RUMCAL_00154;	putative phage head-tail adaptor;	0
411473.PRJNA18185	Ruminococcus callidus ATCC 27760	411473.PRJNA18185:1114_1117;1250_1255;1257_1260	Ruminococcus callidus ATCC 27760:1114_1117 and 2 segments	R.callidus:4	Ruminococcus callidus ATCC 27760	3	11	RUMCAL_00460;RUMCAL_00021;RUMCAL_00022;RUMCAL_00023;RUMCAL_01472;RUMCAL_01497;RUMCAL_01498;RUMCAL_01499;RUMCAL_01499;RUMCAL_01500;RUMCAL_01501;RUMCAL_01502;RUMCAL_01503;RUMCAL_01504;RUMCAL_01505;RUMCAL_01506;RUMCAL_01507;RUMCAL_01507;RUMCAL_01508;	;LytTr DNA-binding domain protein;ATPase/histidine kinase/DNA gyrase B/HSP90 domain protein;accessory protein regulator protein B;	0
411473.PRJNA18185	Ruminococcus callidus ATCC 27760	411473.PRJNA18185:1128_1130;1915_1916	Ruminococcus callidus ATCC 27760:1128_1130;1915_1916	R.callidus:5	Ruminococcus callidus ATCC 27760	2	3	RUMCAL_01475;RUMCAL_01474;RUMCAL_01476;RUMCAL_01477;RUMCAL_01087;RUMCAL_01088;RUMCAL_01089;RUMCAL_01090;	;;class II glutamine amidotransferase;resolvase protein;;;;Fic family protein;	0
411473.PRJNA18185	Ruminococcus callidus ATCC 27760	411473.PRJNA18185:1130_1131	Ruminococcus callidus ATCC 27760:1130_1131	R.callidus:6	Ruminococcus callidus ATCC 27760	1	1	RUMCAL_01477;RUMCAL_01478;	resolvase protein;"site-specific recombinase, phage integrase family";	0
411473.PRJNA18185	Ruminococcus callidus ATCC 27760	411473.PRJNA18185:1134_1135	Ruminococcus callidus ATCC 27760:1134_1135	R.callidus:7	Ruminococcus callidus ATCC 27760	1	1	RUMCAL_01343;RUMCAL_01344;RUMCAL_01345;		0
411473.PRJNA18185	Ruminococcus callidus ATCC 27760	411473.PRJNA18185:1196_1197	Ruminococcus callidus ATCC 27760:1196_1197	R.callidus:8	Ruminococcus callidus ATCC 27760	1	1	RUMCAL_01418;RUMCAL_01419;		0
411473.PRJNA18185	Ruminococcus callidus ATCC 27760	411473.PRJNA18185:1212_1214;1216_1218;1226_1236;1888_1890	Ruminococcus callidus ATCC 27760:1212_1214 and 3 segments	R.callidus:9	Ruminococcus callidus ATCC 27760	4	16	RUMCAL_01438;RUMCAL_01439;RUMCAL_01440;RUMCAL_01441;RUMCAL_01443;RUMCAL_01444;RUMCAL_01445;RUMCAL_01446;RUMCAL_01451;RUMCAL_01452;RUMCAL_01453;RUMCAL_01454;RUMCAL_01455;RUMCAL_01456;RUMCAL_01457;RUMCAL_01458;RUMCAL_01458;RUMCAL_01459;RUMCAL_01303;RUMCAL_01304;RUMCAL_01305;	;DNA-binding helix-turn-helix protein;;;;"phage/plasmid primase, P4 family domain protein";;tetratricopeptide repeat protein;tetratricopeptide repeat protein;divergent AAA domain protein;	0
411473.PRJNA18185	Ruminococcus callidus ATCC 27760	411473.PRJNA18185:1214_1215	Ruminococcus callidus ATCC 27760:1214_1215	R.callidus:10	Ruminococcus callidus ATCC 27760	1	1	RUMCAL_01441;RUMCAL_01442;	;class II glutamine amidotransferase;	0
411473.PRJNA18185	Ruminococcus callidus ATCC 27760	411473.PRJNA18185:1215_1216	Ruminococcus callidus ATCC 27760:1215_1216	R.callidus:11	Ruminococcus callidus ATCC 27760	1	1	RUMCAL_01442;RUMCAL_01443;		0
411473.PRJNA18185	Ruminococcus callidus ATCC 27760	411473.PRJNA18185:1236_1238	Ruminococcus callidus ATCC 27760:1236_1238	R.callidus:12	Ruminococcus callidus ATCC 27760	1	2	RUMCAL_01459;RUMCAL_01460;RUMCAL_01461;RUMCAL_01462;		0
411473.PRJNA18185	Ruminococcus callidus ATCC 27760	411473.PRJNA18185:1238_1242;1244_1250	Ruminococcus callidus ATCC 27760:1238_1242;1244_1250	R.callidus:13	Ruminococcus callidus ATCC 27760	2	10	RUMCAL_01462;RUMCAL_01463;RUMCAL_01463;RUMCAL_01464;RUMCAL_01465;RUMCAL_01467;RUMCAL_01468;RUMCAL_01469;RUMCAL_01470;RUMCAL_01470;RUMCAL_01471;RUMCAL_01472;	;N-6 DNA Methylase;N-6 DNA Methylase;;type I restriction modification DNA specificity domain protein;;;;"type III restriction enzyme, res subunit";"type III restriction enzyme, res subunit";	0
411473.PRJNA18185	Ruminococcus callidus ATCC 27760	411473.PRJNA18185:1397_1398	Ruminococcus callidus ATCC 27760:1397_1398	R.callidus:14	Ruminococcus callidus ATCC 27760	1	1	RUMCAL_00517;RUMCAL_00518;	;accessory protein regulator protein B;	0
411473.PRJNA18185	Ruminococcus callidus ATCC 27760	411473.PRJNA18185:1403_1405	Ruminococcus callidus ATCC 27760:1403_1405	R.callidus:15	Ruminococcus callidus ATCC 27760	1	2	RUMCAL_00461;RUMCAL_00462;RUMCAL_00463;	;DNA (cytosine-5-)-methyltransferase;AP2 domain protein;	0
411473.PRJNA18185	Ruminococcus callidus ATCC 27760	411473.PRJNA18185:1570_1571	Ruminococcus callidus ATCC 27760:1570_1571	R.callidus:16	Ruminococcus callidus ATCC 27760	1	1	RUMCAL_00849;RUMCAL_00850;	;putative 5-nitroimidazole antibiotic resistance protein NimB;	0
411473.PRJNA18185	Ruminococcus callidus ATCC 27760	411473.PRJNA18185:1572_1573	Ruminococcus callidus ATCC 27760:1572_1573	R.callidus:17	Ruminococcus callidus ATCC 27760	1	1	RUMCAL_00851;RUMCAL_00852;RUMCAL_00853;	spermidine synthase;;saccharopine dehydrogenase;	0
411473.PRJNA18185	Ruminococcus callidus ATCC 27760	411473.PRJNA18185:1588_1589;1740_1742;1744_1746;2877_2885	Ruminococcus callidus ATCC 27760:1588_1589 and 3 segments	R.callidus:18	Ruminococcus callidus ATCC 27760	4	13	RUMCAL_00464;RUMCAL_00465;RUMCAL_02828;RUMCAL_02829;RUMCAL_02830;RUMCAL_02831;RUMCAL_02832;RUMCAL_02834;RUMCAL_02835;RUMCAL_00031;RUMCAL_00032;RUMCAL_00033;RUMCAL_00034;RUMCAL_00035;RUMCAL_00036;RUMCAL_00036;RUMCAL_00037;RUMCAL_00038;	;resolvase protein;toxin secretion/phage lysis holin;;;;resolvase protein;;RHS repeat protein;RHS repeat-associated core domain protein;	0
411473.PRJNA18185	Ruminococcus callidus ATCC 27760	411473.PRJNA18185:1596_1597	Ruminococcus callidus ATCC 27760:1596_1597	R.callidus:19	Ruminococcus callidus ATCC 27760	1	1	RUMCAL_00525;RUMCAL_00526;		0
411473.PRJNA18185	Ruminococcus callidus ATCC 27760	411473.PRJNA18185:1600_1601	Ruminococcus callidus ATCC 27760:1600_1601	R.callidus:20	Ruminococcus callidus ATCC 27760	1	1	RUMCAL_00530;RUMCAL_01815;		0
411473.PRJNA18185	Ruminococcus callidus ATCC 27760	411473.PRJNA18185:1659_1660	Ruminococcus callidus ATCC 27760:1659_1660	R.callidus:21	Ruminococcus callidus ATCC 27760	1	1	RUMCAL_01879;RUMCAL_01880;	;"signal peptide protein, YSIRK family";	0
411473.PRJNA18185	Ruminococcus callidus ATCC 27760	411473.PRJNA18185:1673_1703	Ruminococcus callidus ATCC 27760:1673_1703	R.callidus:22	Ruminococcus callidus ATCC 27760	1	30	RUMCAL_01898;RUMCAL_01900;RUMCAL_01899;RUMCAL_01901;RUMCAL_01902;RUMCAL_01903;RUMCAL_01904;RUMCAL_01904;RUMCAL_01905;RUMCAL_01906;RUMCAL_01907;RUMCAL_01908;RUMCAL_01909;RUMCAL_01910;RUMCAL_01911;RUMCAL_01912;RUMCAL_01913;RUMCAL_01914;RUMCAL_01915;RUMCAL_01916;RUMCAL_01917;RUMCAL_01918;RUMCAL_01919;RUMCAL_01920;RUMCAL_01922;RUMCAL_01921;RUMCAL_01923;RUMCAL_01924;RUMCAL_01925;RUMCAL_01925;RUMCAL_01…	;DNA-binding helix-turn-helix protein;;;;;;;;;;;Mor transcription activator family protein;;;;transcription termination/antitermination factor NusG;;;"phage terminase, large subunit, PBSX family";putative phage minor capsid protein;phage minor capsid protein 2;phage minor capsid protein 2;;;;;;;;;;;;bacteriophage Gp15 protein;"phage tail tape measure protein, TP901 family";;;collagen triple helix…	0
411473.PRJNA18185	Ruminococcus callidus ATCC 27760	411473.PRJNA18185:1726_1727;1729_1730	Ruminococcus callidus ATCC 27760:1726_1727;1729_1730	R.callidus:23	Ruminococcus callidus ATCC 27760	2	2	RUMCAL_02810;RUMCAL_02811;RUMCAL_02812;RUMCAL_02817;RUMCAL_02818;RUMCAL_02819;RUMCAL_02820;	phage major capsid protein, HK97 family;phage DNA packaging protein;putative phage head-tail adaptor;;death-on-curing family protein;prevent-host-death family protein;"phage tail tape measure protein, TP901 family";	0
411473.PRJNA18185	Ruminococcus callidus ATCC 27760	411473.PRJNA18185:1746_1747	Ruminococcus callidus ATCC 27760:1746_1747	R.callidus:24	Ruminococcus callidus ATCC 27760	1	1	RUMCAL_02836;		0
411473.PRJNA18185	Ruminococcus callidus ATCC 27760	411473.PRJNA18185:1747_1748	Ruminococcus callidus ATCC 27760:1747_1748	R.callidus:25	Ruminococcus callidus ATCC 27760	1	1	RUMCAL_02837;		0
411473.PRJNA18185	Ruminococcus callidus ATCC 27760	411473.PRJNA18185:1759_1760	Ruminococcus callidus ATCC 27760:1759_1760	R.callidus:26	Ruminococcus callidus ATCC 27760	1	1	RUMCAL_00555;RUMCAL_02935;RUMCAL_02936;RUMCAL_02937;	leucine Rich repeat-containing domain protein;;;putative transcriptional regulatory protein ResD;	0
411473.PRJNA18185	Ruminococcus callidus ATCC 27760	411473.PRJNA18185:1772_1773	Ruminococcus callidus ATCC 27760:1772_1773	R.callidus:27	Ruminococcus callidus ATCC 27760	1	1	RUMCAL_02953;	carbohydrate binding domain protein;	0
411473.PRJNA18185	Ruminococcus callidus ATCC 27760	411473.PRJNA18185:1776_1779	Ruminococcus callidus ATCC 27760:1776_1779	R.callidus:28	Ruminococcus callidus ATCC 27760	1	3	RUMCAL_00147;RUMCAL_00148;RUMCAL_00149;RUMCAL_00150;RUMCAL_00151;RUMCAL_00152;RUMCAL_02845;		0
411473.PRJNA18185	Ruminococcus callidus ATCC 27760	411473.PRJNA18185:1906_1907	Ruminococcus callidus ATCC 27760:1906_1907	R.callidus:33	Ruminococcus callidus ATCC 27760	1	1	RUMCAL_01030;RUMCAL_01031;RUMCAL_01032;	hydrolase, NUDIX family;;putative RNA polymerase sigma-F factor;	0
411473.PRJNA18185	Ruminococcus callidus ATCC 27760	411473.PRJNA18185:1916_1917	Ruminococcus callidus ATCC 27760:1916_1917	R.callidus:34	Ruminococcus callidus ATCC 27760	1	1	RUMCAL_01090;RUMCAL_01091;RUMCAL_01079;		0
411473.PRJNA18185	Ruminococcus callidus ATCC 27760	411473.PRJNA18185:1979_1980	Ruminococcus callidus ATCC 27760:1979_1980	R.callidus:36	Ruminococcus callidus ATCC 27760	1	1	RUMCAL_00892;RUMCAL_00893;	;DEAD/DEAH box helicase;	0
411473.PRJNA18185	Ruminococcus callidus ATCC 27760	411473.PRJNA18185:1980_1982;1994_2005	Ruminococcus callidus ATCC 27760:1980_1982;1994_2005	R.callidus:37	Ruminococcus callidus ATCC 27760	2	13	RUMCAL_00893;RUMCAL_00894;RUMCAL_00895;RUMCAL_00909;RUMCAL_00910;RUMCAL_00910;RUMCAL_00911;RUMCAL_00912;RUMCAL_00912;RUMCAL_00913;RUMCAL_00914;RUMCAL_00915;RUMCAL_00916;RUMCAL_00917;RUMCAL_00918;RUMCAL_00919;RUMCAL_00920;RUMCAL_00920;RUMCAL_00921;RUMCAL_00922;RUMCAL_00923;RUMCAL_00924;RUMCAL_00925;RUMCAL_00926;RUMCAL_00927;	DEAD/DEAH box helicase;VRR-NUC domain protein;"phage/plasmid primase, P4 family domain protein";;intein splicing region;	0
411473.PRJNA18185	Ruminococcus callidus ATCC 27760	411473.PRJNA18185:1985_1986;1992_1993	Ruminococcus callidus ATCC 27760:1985_1986;1992_1993	R.callidus:38	Ruminococcus callidus ATCC 27760	2	2	RUMCAL_00898;RUMCAL_00899;RUMCAL_00900;RUMCAL_00906;		0
411473.PRJNA18185	Ruminococcus callidus ATCC 27760	411473.PRJNA18185:1986_1987	Ruminococcus callidus ATCC 27760:1986_1987	R.callidus:39	Ruminococcus callidus ATCC 27760	1	1	RUMCAL_00900;RUMCAL_00901;	;"phage/plasmid primase, P4 family domain protein";	0
411473.PRJNA18185	Ruminococcus callidus ATCC 27760	411473.PRJNA18185:2005_2006	Ruminococcus callidus ATCC 27760:2005_2006	R.callidus:40	Ruminococcus callidus ATCC 27760	1	1	RUMCAL_00927;RUMCAL_00928;		0
411473.PRJNA18185	Ruminococcus callidus ATCC 27760	411473.PRJNA18185:2202_2204	Ruminococcus callidus ATCC 27760:2202_2204	R.callidus:43	Ruminococcus callidus ATCC 27760	1	2	RUMCAL_03038;RUMCAL_03039;RUMCAL_03041;		0
411473.PRJNA18185	Ruminococcus callidus ATCC 27760	411473.PRJNA18185:2218_2219	Ruminococcus callidus ATCC 27760:2218_2219	R.callidus:44	Ruminococcus callidus ATCC 27760	1	1	RUMCAL_02964;RUMCAL_03051;RUMCAL_03052;		0
411473.PRJNA18185	Ruminococcus callidus ATCC 27760	411473.PRJNA18185:2220_2221	Ruminococcus callidus ATCC 27760:2220_2221	R.callidus:45	Ruminococcus callidus ATCC 27760	1	1	RUMCAL_03053;RUMCAL_03054;	putative phage terminase, large subunit;"phage portal protein, HK97 family";	0
411473.PRJNA18185	Ruminococcus callidus ATCC 27760	411473.PRJNA18185:2221_2223	Ruminococcus callidus ATCC 27760:2221_2223	R.callidus:46	Ruminococcus callidus ATCC 27760	1	2	RUMCAL_03054;RUMCAL_03045;RUMCAL_03046;RUMCAL_03047;	phage portal protein, HK97 family;DNA (cytosine-5-)-methyltransferase;;ParB-like protein;	0
411473.PRJNA18185	Ruminococcus callidus ATCC 27760	411473.PRJNA18185:2241_2242	Ruminococcus callidus ATCC 27760:2241_2242	R.callidus:47	Ruminococcus callidus ATCC 27760	1	1	RUMCAL_00556;	transposase, IS4 family;	0
411473.PRJNA18185	Ruminococcus callidus ATCC 27760	411473.PRJNA18185:2405_2407	Ruminococcus callidus ATCC 27760:2405_2407	R.callidus:49	Ruminococcus callidus ATCC 27760	1	2	RUMCAL_03132;RUMCAL_03133;RUMCAL_03134;RUMCAL_03135;		0
411473.PRJNA18185	Ruminococcus callidus ATCC 27760	411473.PRJNA18185:2407_2408	Ruminococcus callidus ATCC 27760:2407_2408	R.callidus:50	Ruminococcus callidus ATCC 27760	1	1	RUMCAL_03136;		0
411473.PRJNA18185	Ruminococcus callidus ATCC 27760	411473.PRJNA18185:2408_2410	Ruminococcus callidus ATCC 27760:2408_2410	R.callidus:51	Ruminococcus callidus ATCC 27760	1	2	RUMCAL_03136;RUMCAL_03137;RUMCAL_03138;		0
411473.PRJNA18185	Ruminococcus callidus ATCC 27760	411473.PRJNA18185:2410_2411	Ruminococcus callidus ATCC 27760:2410_2411	R.callidus:52	Ruminococcus callidus ATCC 27760	1	1	RUMCAL_03139;RUMCAL_03140;RUMCAL_03141;RUMCAL_03142;		0
411473.PRJNA18185	Ruminococcus callidus ATCC 27760	411473.PRJNA18185:2415_2416	Ruminococcus callidus ATCC 27760:2415_2416	R.callidus:53	Ruminococcus callidus ATCC 27760	1	1	RUMCAL_03147;		0
411473.PRJNA18185	Ruminococcus callidus ATCC 27760	411473.PRJNA18185:2419_2421	Ruminococcus callidus ATCC 27760:2419_2421	R.callidus:54	Ruminococcus callidus ATCC 27760	1	2	RUMCAL_03153;RUMCAL_03154;RUMCAL_03155;RUMCAL_03156;		0
411473.PRJNA18185	Ruminococcus callidus ATCC 27760	411473.PRJNA18185:2421_2422	Ruminococcus callidus ATCC 27760:2421_2422	R.callidus:55	Ruminococcus callidus ATCC 27760	1	1	RUMCAL_03156;RUMCAL_03157;		0
411473.PRJNA18185	Ruminococcus callidus ATCC 27760	411473.PRJNA18185:2425_2427	Ruminococcus callidus ATCC 27760:2425_2427	R.callidus:56	Ruminococcus callidus ATCC 27760	1	2	RUMCAL_03160;RUMCAL_03161;RUMCAL_03162;RUMCAL_03163;RUMCAL_03164;RUMCAL_03165;		0
411473.PRJNA18185	Ruminococcus callidus ATCC 27760	411473.PRJNA18185:2427_2429	Ruminococcus callidus ATCC 27760:2427_2429	R.callidus:57	Ruminococcus callidus ATCC 27760	1	2	RUMCAL_03165;RUMCAL_03166;RUMCAL_03168;RUMCAL_03167;RUMCAL_03169;		0
411473.PRJNA18185	Ruminococcus callidus ATCC 27760	411473.PRJNA18185:2432_2438	Ruminococcus callidus ATCC 27760:2432_2438	R.callidus:58	Ruminococcus callidus ATCC 27760	1	6	RUMCAL_03170;RUMCAL_03171;RUMCAL_03172;RUMCAL_03173;RUMCAL_03174;RUMCAL_03175;RUMCAL_03176;	;"transcriptional regulator, MarR family";;resolvase protein;resolvase protein;;N-acetylmuramoyl-L-alanine amidase;	0
411473.PRJNA18185	Ruminococcus callidus ATCC 27760	411473.PRJNA18185:2438_2452	Ruminococcus callidus ATCC 27760:2438_2452	R.callidus:59	Ruminococcus callidus ATCC 27760	1	14	RUMCAL_03176;RUMCAL_03177;RUMCAL_03178;RUMCAL_03178;RUMCAL_03179;RUMCAL_03179;RUMCAL_03180;RUMCAL_03181;RUMCAL_03183;RUMCAL_03183;RUMCAL_03182;RUMCAL_03184;RUMCAL_03185;RUMCAL_03185;RUMCAL_03186;RUMCAL_03187;RUMCAL_03188;RUMCAL_03189;RUMCAL_03190;RUMCAL_03191;RUMCAL_03192;RUMCAL_03193;	;;phage tail component protein;"phage tail tape measure protein, TP901 family";;;;"phage major tail protein, phi13 family";;;putative phage head-tail adaptor;phage DNA packaging protein;phage capsid family protein;	0
411473.PRJNA18185	Ruminococcus callidus ATCC 27760	411473.PRJNA18185:2455_2456	Ruminococcus callidus ATCC 27760:2455_2456	R.callidus:60	Ruminococcus callidus ATCC 27760	1	1	RUMCAL_03196;RUMCAL_03197;RUMCAL_03198;	;phage DNA packaging protein;"phage major capsid protein, HK97 family";	0
411473.PRJNA18185	Ruminococcus callidus ATCC 27760	411473.PRJNA18185:2458_2460;2801_2802	Ruminococcus callidus ATCC 27760:2458_2460;2801_2802	R.callidus:61	Ruminococcus callidus ATCC 27760	2	3	RUMCAL_03201;RUMCAL_03200;RUMCAL_00049;RUMCAL_00050;RUMCAL_00532;RUMCAL_02009;RUMCAL_02012;	glycosyltransferase, group 2 family protein;;"peptidase, M16 family";;putative trp operon repressor;;KH domain protein;	0
411473.PRJNA18185	Ruminococcus callidus ATCC 27760	411473.PRJNA18185:2461_2462	Ruminococcus callidus ATCC 27760:2461_2462	R.callidus:62	Ruminococcus callidus ATCC 27760	1	1	RUMCAL_02114;RUMCAL_02115;	;putative collagen triple helix repeat protein;	0
411473.PRJNA18185	Ruminococcus callidus ATCC 27760	411473.PRJNA18185:2525_2526	Ruminococcus callidus ATCC 27760:2525_2526	R.callidus:63	Ruminococcus callidus ATCC 27760	1	1	RUMCAL_00549;RUMCAL_00550;RUMCAL_00551;		0
411473.PRJNA18185	Ruminococcus callidus ATCC 27760	411473.PRJNA18185:2527_2528	Ruminococcus callidus ATCC 27760:2527_2528	R.callidus:64	Ruminococcus callidus ATCC 27760	1	1	RUMCAL_00552;RUMCAL_00553;		0
411473.PRJNA18185	Ruminococcus callidus ATCC 27760	411473.PRJNA18185:2589_2590	Ruminococcus callidus ATCC 27760:2589_2590	R.callidus:65	Ruminococcus callidus ATCC 27760	1	1	RUMCAL_03381;RUMCAL_03382;RUMCAL_03383;		0
411473.PRJNA18185	Ruminococcus callidus ATCC 27760	411473.PRJNA18185:2603_2606	Ruminococcus callidus ATCC 27760:2603_2606	R.callidus:66	Ruminococcus callidus ATCC 27760	1	3	RUMCAL_03400;RUMCAL_03401;RUMCAL_03402;RUMCAL_03403;RUMCAL_03404;		0
411473.PRJNA18185	Ruminococcus callidus ATCC 27760	411473.PRJNA18185:2695_2697	Ruminococcus callidus ATCC 27760:2695_2697	R.callidus:67	Ruminococcus callidus ATCC 27760	1	2	RUMCAL_03340;RUMCAL_03341;		0
411473.PRJNA18185	Ruminococcus callidus ATCC 27760	411473.PRJNA18185:2755_2757;2791_2792	Ruminococcus callidus ATCC 27760:2755_2757;2791_2792	R.callidus:69	Ruminococcus callidus ATCC 27760	2	3	RUMCAL_02056;RUMCAL_02057;RUMCAL_02058;RUMCAL_02059;RUMCAL_00531;RUMCAL_02010;RUMCAL_02011;	efflux ABC transporter, permease protein;"ABC transporter, ATP-binding protein";ATPase/histidine kinase/DNA gyrase B/HSP90 domain protein;putative sensory transduction protein RegX3;	0
411473.PRJNA18185	Ruminococcus callidus ATCC 27760	411473.PRJNA18185:2768_2772	Ruminococcus callidus ATCC 27760:2768_2772	R.callidus:70	Ruminococcus callidus ATCC 27760	1	4	RUMCAL_02072;RUMCAL_02073;RUMCAL_02074;RUMCAL_02075;RUMCAL_02076;RUMCAL_02077;		0
411473.PRJNA18185	Ruminococcus callidus ATCC 27760	411473.PRJNA18185:2778_2779	Ruminococcus callidus ATCC 27760:2778_2779	R.callidus:71	Ruminococcus callidus ATCC 27760	1	1	RUMCAL_03265;RUMCAL_03266;		0
411473.PRJNA18185	Ruminococcus callidus ATCC 27760	411473.PRJNA18185:2790_2791	Ruminococcus callidus ATCC 27760:2790_2791	R.callidus:72	Ruminococcus callidus ATCC 27760	1	1	RUMCAL_03283;RUMCAL_00531;		0
411473.PRJNA18185	Ruminococcus callidus ATCC 27760	411473.PRJNA18185:2808_2809	Ruminococcus callidus ATCC 27760:2808_2809	R.callidus:73	Ruminococcus callidus ATCC 27760	1	1	RUMCAL_02022;RUMCAL_02023;	;Sigma-70 region 2;	0
411473.PRJNA18185	Ruminococcus callidus ATCC 27760	411473.PRJNA18185:2874_2877	Ruminococcus callidus ATCC 27760:2874_2877	R.callidus:74	Ruminococcus callidus ATCC 27760	1	3	RUMCAL_00027;RUMCAL_00028;RUMCAL_00029;RUMCAL_00030;RUMCAL_00031;		0
411473.PRJNA18185	Ruminococcus callidus ATCC 27760	411473.PRJNA18185:2885_2886	Ruminococcus callidus ATCC 27760:2885_2886	R.callidus:75	Ruminococcus callidus ATCC 27760	1	1	RUMCAL_00038;RUMCAL_00473;		0
411473.PRJNA18185	Ruminococcus callidus ATCC 27760	411473.PRJNA18185:3045_3046	Ruminococcus callidus ATCC 27760:3045_3046	R.callidus:76	Ruminococcus callidus ATCC 27760	1	1	RUMCAL_03452;RUMCAL_03453;RUMCAL_00593;	group II intron-encoded protein LtrA;endopeptidase Clp;dockerin type I repeat-containing domain protein;	0
411473.PRJNA18185	Ruminococcus callidus ATCC 27760	411473.PRJNA18185:3058_3061	Ruminococcus callidus ATCC 27760:3058_3061	R.callidus:77	Ruminococcus callidus ATCC 27760	1	3	RUMCAL_03419;RUMCAL_03420;RUMCAL_03421;RUMCAL_03422;RUMCAL_03423;RUMCAL_03424;RUMCAL_03424;RUMCAL_03425;		0
411479.PRJNA18195	Bacteroides uniformis ATCC 8492	411479.PRJNA18195:1_3	Bacteroides uniformis ATCC 8492:1_3	B.uniformis:8	Bacteroides uniformis ATCC 8492	1	2	BACUNI_02040;BACUNI_02041;		1
411479.PRJNA18195	Bacteroides uniformis ATCC 8492	411479.PRJNA18195:30_32;45_48;73_76;78_80;87_90;775_777;1220_1222;2411_2413;2440_2442;4167_4169	Bacteroides uniformis ATCC 8492:30_32 and 9 segments	B.uniformis:67	Bacteroides uniformis ATCC 8492	10	23	BACUNI_02074;BACUNI_02075;BACUNI_02076;BACUNI_02083;BACUNI_02084;BACUNI_02084;BACUNI_02106;BACUNI_02107;BACUNI_02108;BACUNI_02109;BACUNI_02111;BACUNI_02112;BACUNI_02113;BACUNI_02120;BACUNI_02121;BACUNI_02122;BACUNI_02122;BACUNI_00537;BACUNI_00538;BACUNI_00539;BACUNI_01067;BACUNI_01068;BACUNI_03050;BACUNI_03051;BACUNI_03052;BACUNI_03053;BACUNI_03070;BACUNI_03071;BACUNI_03072;BACUNI_03966;BACUNI_03…	;ROK family protein;Tat pathway signal sequence domain protein;"glycosyltransferase, group 1 family protein";"glycosyltransferase, group 1 family protein";"glycosyltransferase, group 1 family protein";"glycosyltransferase, group 2 family protein";bacterial transferase hexapeptide repeat protein;;"glycosyltransferase, group 2 family protein";polysaccharide biosynthesis protein;;nucleotide sugar de…	1
411479.PRJNA18195	Bacteroides uniformis ATCC 8492	411479.PRJNA18195:56_57	Bacteroides uniformis ATCC 8492:56_57	B.uniformis:111	Bacteroides uniformis ATCC 8492	1	1	BACUNI_02090;BACUNI_02091;		1
411479.PRJNA18195	Bacteroides uniformis ATCC 8492	411479.PRJNA18195:62_63	Bacteroides uniformis ATCC 8492:62_63	B.uniformis:115	Bacteroides uniformis ATCC 8492	1	1	BACUNI_02096;	TonB-dependent receptor plug domain protein;	1
411479.PRJNA18195	Bacteroides uniformis ATCC 8492	411479.PRJNA18195:63_64;1198_1200;3155_3157	Bacteroides uniformis ATCC 8492:63_64 and 2 segments	B.uniformis:116	Bacteroides uniformis ATCC 8492	3	5	BACUNI_02096;BACUNI_02097;BACUNI_01045;BACUNI_01047;BACUNI_01048;BACUNI_02413;BACUNI_02414;BACUNI_02416;BACUNI_02415;BACUNI_02417;	TonB-dependent receptor plug domain protein;"transcriptional regulator, AraC family";;;peptidase M16 inactive domain protein;	0
411479.PRJNA18195	Bacteroides uniformis ATCC 8492	411479.PRJNA18195:69_73;96_100;332_356;648_649;4405_4407	Bacteroides uniformis ATCC 8492:69_73 and 4 segments	B.uniformis:118	Bacteroides uniformis ATCC 8492	5	35	BACUNI_02102;BACUNI_02103;BACUNI_02104;BACUNI_02105;BACUNI_02106;BACUNI_02132;BACUNI_02133;BACUNI_02134;BACUNI_03429;BACUNI_03430;BACUNI_03431;BACUNI_03431;BACUNI_03432;BACUNI_03433;BACUNI_03434;BACUNI_03435;BACUNI_03436;BACUNI_03438;BACUNI_03437;BACUNI_03439;BACUNI_03440;BACUNI_03441;BACUNI_03442;BACUNI_03443;BACUNI_03444;BACUNI_03445;BACUNI_03746;BACUNI_04182;BACUNI_04183;	;"GDP-mannose 4,6-dehydratase";"glycosyltransferase, WecB/TagA/CpsF family";NAD dependent epimerase/dehydratase family protein;"glycosyltransferase, group 1 family protein";chain length determinant protein;polysaccharide biosynthesis/export protein;undecaprenyl-phosphate glucose phosphotransferase;;"glycosyl hydrolase family 20, catalytic domain protein";glycosyl hydrolase family 3 C-terminal dom…	1
411479.PRJNA18195	Bacteroides uniformis ATCC 8492	411479.PRJNA18195:151_157	Bacteroides uniformis ATCC 8492:151_157	B.uniformis:15	Bacteroides uniformis ATCC 8492	1	6	BACUNI_02190;BACUNI_02191;BACUNI_02192;	TonB-dependent receptor;;DNA/RNA non-specific endonuclease;	1
411479.PRJNA18195	Bacteroides uniformis ATCC 8492	411479.PRJNA18195:192_194	Bacteroides uniformis ATCC 8492:192_194	B.uniformis:28	Bacteroides uniformis ATCC 8492	1	2	BACUNI_02234;BACUNI_02235;BACUNI_02236;	;polysaccharide biosynthesis protein;DegT/DnrJ/EryC1/StrS aminotransferase family protein;	0
411479.PRJNA18195	Bacteroides uniformis ATCC 8492	411479.PRJNA18195:217_218	Bacteroides uniformis ATCC 8492:217_218	B.uniformis:40	Bacteroides uniformis ATCC 8492	1	1	BACUNI_02269;	NAD dependent epimerase/dehydratase family protein;	1
411479.PRJNA18195	Bacteroides uniformis ATCC 8492	411479.PRJNA18195:218_219	Bacteroides uniformis ATCC 8492:218_219	B.uniformis:42	Bacteroides uniformis ATCC 8492	1	1	BACUNI_02269;BACUNI_02270;	NAD dependent epimerase/dehydratase family protein;"glycosyltransferase, group 4 family";	1
411479.PRJNA18195	Bacteroides uniformis ATCC 8492	411479.PRJNA18195:288_289;694_695;3085_3086;3724_3725;4178_4179;4550_4551	Bacteroides uniformis ATCC 8492:288_289 and 5 segments	B.uniformis:60	Bacteroides uniformis ATCC 8492	6	6	BACUNI_00002;BACUNI_00003;BACUNI_00004;BACUNI_03778;BACUNI_03779;BACUNI_03780;BACUNI_02343;BACUNI_02344;BACUNI_02345;BACUNI_01433;BACUNI_01434;BACUNI_03973;BACUNI_03972;BACUNI_03974;BACUNI_01885;BACUNI_01886;	;;"TonB-linked outer membrane protein, SusC/RagA family";;response regulator receiver domain protein;	1
411479.PRJNA18195	Bacteroides uniformis ATCC 8492	411479.PRJNA18195:290_291;1850_1851;3842_3844;4461_4468	Bacteroides uniformis ATCC 8492:290_291 and 3 segments	B.uniformis:61	Bacteroides uniformis ATCC 8492	4	11	BACUNI_00006;BACUNI_00019;BACUNI_00020;BACUNI_00030;BACUNI_00031;BACUNI_00053;BACUNI_00054;BACUNI_00055;BACUNI_00056;BACUNI_00057;		1
411479.PRJNA18195	Bacteroides uniformis ATCC 8492	411479.PRJNA18195:291_292	Bacteroides uniformis ATCC 8492:291_292	B.uniformis:62	Bacteroides uniformis ATCC 8492	1	1	BACUNI_00042;		1
411479.PRJNA18195	Bacteroides uniformis ATCC 8492	411479.PRJNA18195:297_298;828_829;4438_4439	Bacteroides uniformis ATCC 8492:297_298 and 2 segments	B.uniformis:65	Bacteroides uniformis ATCC 8492	3	3	BACUNI_00597;BACUNI_00598;BACUNI_00599;BACUNI_00600;BACUNI_00008;		1
411479.PRJNA18195	Bacteroides uniformis ATCC 8492	411479.PRJNA18195:301_302;374_375;823_826;1435_1441;2410_2411;2607_2609;3139_3140;4037_4038;4124_4125;4313_4314;4386_4405	Bacteroides uniformis ATCC 8492:301_302 and 10 segments	B.uniformis:66	Bacteroides uniformis ATCC 8492	11	37	BACUNI_03394;BACUNI_03468;BACUNI_03469;BACUNI_00591;BACUNI_00592;BACUNI_00593;BACUNI_00594;BACUNI_01241;BACUNI_01242;BACUNI_01243;BACUNI_01243;BACUNI_01244;BACUNI_01245;BACUNI_03048;BACUNI_03049;BACUNI_03050;BACUNI_03240;BACUNI_03241;BACUNI_03242;BACUNI_02401;BACUNI_03841;BACUNI_03842;BACUNI_03922;BACUNI_03923;BACUNI_03924;BACUNI_03925;BACUNI_04082;BACUNI_04083;BACUNI_04174;BACUNI_04175;BACUNI_04…	glutamate synthase (NADPH), homotetrameric;;conserved hypothetical protein TIGR01200;ATPase/histidine kinase/DNA gyrase B/HSP90 domain protein;;integrase core domain protein;transposase;integrase core domain protein;"glycosyl hydrolase, family 9";Matrixin;transposase;;;integrase core domain protein;integrase core domain protein;transposase;"ABC transporter, ATP-binding protein";;glycosyl hydrolas…	1
411479.PRJNA18195	Bacteroides uniformis ATCC 8492	411479.PRJNA18195:388_396;414_415	Bacteroides uniformis ATCC 8492:388_396;414_415	B.uniformis:84	Bacteroides uniformis ATCC 8492	2	9	BACUNI_03484;BACUNI_03486;BACUNI_03485;BACUNI_03488;BACUNI_03487;BACUNI_03489;BACUNI_03490;BACUNI_03491;BACUNI_03492;BACUNI_03493;BACUNI_03494;BACUNI_03495;BACUNI_03496;BACUNI_03497;BACUNI_03499;BACUNI_03498;BACUNI_03500;BACUNI_03501;BACUNI_03514;BACUNI_03515;	;;;;;;;;;;;;;;;;;relaxase/mobilization nuclease domain protein;	1
411479.PRJNA18195	Bacteroides uniformis ATCC 8492	411479.PRJNA18195:412_414	Bacteroides uniformis ATCC 8492:412_414	B.uniformis:91	Bacteroides uniformis ATCC 8492	1	2	BACUNI_03512;BACUNI_03513;BACUNI_03514;	transcription termination/antitermination factor NusG;;"site-specific recombinase, phage integrase family";	0
411479.PRJNA18195	Bacteroides uniformis ATCC 8492	411479.PRJNA18195:452_463	Bacteroides uniformis ATCC 8492:452_463	B.uniformis:103	Bacteroides uniformis ATCC 8492	1	11	BACUNI_03548;BACUNI_03549;BACUNI_03550;BACUNI_03550;BACUNI_03551;BACUNI_03552;BACUNI_03553;BACUNI_03554;BACUNI_03555;BACUNI_03556;BACUNI_03557;	;radical SAM domain protein;;;;;;tetratricopeptide repeat protein;	1
411479.PRJNA18195	Bacteroides uniformis ATCC 8492	411479.PRJNA18195:463_464;3168_3169	Bacteroides uniformis ATCC 8492:463_464;3168_3169	B.uniformis:105	Bacteroides uniformis ATCC 8492	2	2	BACUNI_03557;BACUNI_03558;BACUNI_02427;BACUNI_02428;		1
411479.PRJNA18195	Bacteroides uniformis ATCC 8492	411479.PRJNA18195:481_483	Bacteroides uniformis ATCC 8492:481_483	B.uniformis:108	Bacteroides uniformis ATCC 8492	1	2	BACUNI_03570;BACUNI_03571;		1
411479.PRJNA18195	Bacteroides uniformis ATCC 8492	411479.PRJNA18195:522_524;3120_3121;3539_3540	Bacteroides uniformis ATCC 8492:522_524 and 2 segments	B.uniformis:109	Bacteroides uniformis ATCC 8492	3	4	BACUNI_03610;BACUNI_03611;BACUNI_02386;BACUNI_02387;BACUNI_01684;	;ATPase/histidine kinase/DNA gyrase B/HSP90 domain protein;	1
411479.PRJNA18195	Bacteroides uniformis ATCC 8492	411479.PRJNA18195:526_528	Bacteroides uniformis ATCC 8492:526_528	B.uniformis:110	Bacteroides uniformis ATCC 8492	1	2	BACUNI_03612;BACUNI_03613;BACUNI_03614;	1-deoxy-D-xylulose-5-phosphate synthase;TrkA N-terminal domain protein;"potassium uptake protein, TrkH family";	0
411479.PRJNA18195	Bacteroides uniformis ATCC 8492	411479.PRJNA18195:604_605	Bacteroides uniformis ATCC 8492:604_605	B.uniformis:112	Bacteroides uniformis ATCC 8492	1	1	BACUNI_03693;BACUNI_03694;BACUNI_03695;	putative phage head-tail adaptor;;IstB-like ATP-binding protein;	1
411479.PRJNA18195	Bacteroides uniformis ATCC 8492	411479.PRJNA18195:605_608;2027_2030;2154_2158;2918_2921;4715_4716;4718_4719	Bacteroides uniformis ATCC 8492:605_608 and 5 segments	B.uniformis:113	Bacteroides uniformis ATCC 8492	6	15	BACUNI_03695;BACUNI_03696;BACUNI_03697;BACUNI_03698;BACUNI_04402;BACUNI_04403;BACUNI_04404;BACUNI_04519;BACUNI_04520;BACUNI_04520;BACUNI_04521;BACUNI_04521;BACUNI_04522;BACUNI_02831;BACUNI_02832;BACUNI_02833;BACUNI_02834;BACUNI_02834;BACUNI_02037;BACUNI_00034;BACUNI_00033;BACUNI_00035;BACUNI_00040;BACUNI_00041;	IstB-like ATP-binding protein;integrase core domain protein;ketopantoate reductase PanE/ApbA;ATPase/histidine kinase/DNA gyrase B/HSP90 domain protein;integrase core domain protein;integrase core domain protein;IstB-like ATP-binding protein;"transcriptional regulator, GntR family";;IstB-like ATP-binding protein;integrase core domain protein;integrase core domain protein;	1
411479.PRJNA18195	Bacteroides uniformis ATCC 8492	411479.PRJNA18195:608_628	Bacteroides uniformis ATCC 8492:608_628	B.uniformis:114	Bacteroides uniformis ATCC 8492	1	20	BACUNI_03699;BACUNI_03700;BACUNI_03701;BACUNI_03702;BACUNI_03703;BACUNI_03703;BACUNI_03704;BACUNI_03705;BACUNI_03706;BACUNI_03706;BACUNI_03707;BACUNI_03708;BACUNI_03709;BACUNI_03710;BACUNI_03711;BACUNI_03712;BACUNI_03713;BACUNI_03714;BACUNI_03714;BACUNI_03715;BACUNI_03716;BACUNI_03717;BACUNI_03718;BACUNI_03719;BACUNI_03721;BACUNI_03720;	;;SusD family protein;"TonB-linked outer membrane protein, SusC/RagA family";	1
411479.PRJNA18195	Bacteroides uniformis ATCC 8492	411479.PRJNA18195:695_702	Bacteroides uniformis ATCC 8492:695_702	B.uniformis:117	Bacteroides uniformis ATCC 8492	1	7	BACUNI_03780;BACUNI_03781;BACUNI_03782;BACUNI_03783;	;;SusD family protein;"TonB-linked outer membrane protein, SusC/RagA family";	1
411479.PRJNA18195	Bacteroides uniformis ATCC 8492	411479.PRJNA18195:705_707;3363_3369	Bacteroides uniformis ATCC 8492:705_707;3363_3369	B.uniformis:119	Bacteroides uniformis ATCC 8492	2	8	BACUNI_00464;BACUNI_00465;BACUNI_00466;BACUNI_00114;BACUNI_00115;BACUNI_00116;BACUNI_00117;BACUNI_00068;BACUNI_00069;	;;putative membrane protein;	1
411479.PRJNA18195	Bacteroides uniformis ATCC 8492	411479.PRJNA18195:770_775;777_782;1165_1173;4435_4437	Bacteroides uniformis ATCC 8492:770_775 and 3 segments	B.uniformis:120	Bacteroides uniformis ATCC 8492	4	20	BACUNI_00536;BACUNI_00537;BACUNI_00539;BACUNI_00540;BACUNI_00541;BACUNI_00542;BACUNI_00543;BACUNI_00544;BACUNI_00545;BACUNI_01022;BACUNI_01022;BACUNI_01023;BACUNI_01024;BACUNI_01025;BACUNI_04216;BACUNI_04217;BACUNI_04218;	;RHS repeat-associated core domain protein;"TonB-linked outer membrane protein, SusC/RagA family";"TonB-linked outer membrane protein, SusC/RagA family";SusD family protein;"glycosyl hydrolase family 2, sugar binding domain protein";"polysaccharide lyase family 8, super-sandwich domain protein";;;RHS repeat-associated core domain protein;	1
411479.PRJNA18195	Bacteroides uniformis ATCC 8492	411479.PRJNA18195:783_785	Bacteroides uniformis ATCC 8492:783_785	B.uniformis:121	Bacteroides uniformis ATCC 8492	1	2	BACUNI_00547;BACUNI_00549;BACUNI_00548;BACUNI_00550;BACUNI_00551;BACUNI_00552;	transcription termination/antitermination factor NusG;;;;PspC domain protein;"transcriptional regulator, PadR family";	1
411479.PRJNA18195	Bacteroides uniformis ATCC 8492	411479.PRJNA18195:793_794	Bacteroides uniformis ATCC 8492:793_794	B.uniformis:122	Bacteroides uniformis ATCC 8492	1	1	BACUNI_00560;BACUNI_00562;	YbaK/EbsC protein;"excinuclease ABC, A subunit";	1
411479.PRJNA18195	Bacteroides uniformis ATCC 8492	411479.PRJNA18195:794_796;3075_3077;3405_3409	Bacteroides uniformis ATCC 8492:794_796 and 2 segments	B.uniformis:123	Bacteroides uniformis ATCC 8492	3	8	BACUNI_00562;BACUNI_02995;BACUNI_02996;BACUNI_02997;BACUNI_02998;BACUNI_01553;BACUNI_01554;	excinuclease ABC, A subunit;;"transcriptional regulator, PadR family";hydrogenase maturation GTPase HydF;iron-only hydrogenase maturation rSAM protein HydG;"transcriptional regulator, AraC family";"glycosyl hydrolase, family 31";	1
411479.PRJNA18195	Bacteroides uniformis ATCC 8492	411479.PRJNA18195:829_831	Bacteroides uniformis ATCC 8492:829_831	B.uniformis:124	Bacteroides uniformis ATCC 8492	1	2	BACUNI_00600;BACUNI_00601;		1
411479.PRJNA18195	Bacteroides uniformis ATCC 8492	411479.PRJNA18195:947_948;1626_1627;3950_3952;3954_3964	Bacteroides uniformis ATCC 8492:947_948 and 3 segments	B.uniformis:125	Bacteroides uniformis ATCC 8492	4	14	BACUNI_00270;BACUNI_00771;BACUNI_00770;BACUNI_03784;BACUNI_03785;BACUNI_03786;BACUNI_03787;BACUNI_03788;BACUNI_03789;BACUNI_03790;BACUNI_03791;BACUNI_03792;BACUNI_03793;BACUNI_03794;BACUNI_03795;	TonB-linked outer membrane protein, SusC/RagA family;;L-fucose isomerase domain protein;putative glycerol kinase;"Transketolase, C-terminal domain protein";"Transketolase, thiamine diphosphate binding domain protein";;"3,4-dihydroxy-2-butanone-4-phosphate synthase";"transcriptional regulator, DeoR family";MutS domain V protein;;"glycosyl hydrolase, family 43";	1
411479.PRJNA18195	Bacteroides uniformis ATCC 8492	411479.PRJNA18195:1016_1023	Bacteroides uniformis ATCC 8492:1016_1023	B.uniformis:1	Bacteroides uniformis ATCC 8492	1	7	BACUNI_00414;BACUNI_00415;BACUNI_00416;BACUNI_00417;BACUNI_00418;BACUNI_00418;BACUNI_00419;BACUNI_00420;BACUNI_00421;	tRNA-Pro;"transcriptional regulator, AraC family";;lactaldehyde reductase;putative rhamnulose-1-phosphate aldolase;putative rhamnulose-1-phosphate aldolase;L-rhamnose-proton symport protein (RhaT);L-rhamnose isomerase;putative rhamnulokinase;	1
411479.PRJNA18195	Bacteroides uniformis ATCC 8492	411479.PRJNA18195:1083_1086	Bacteroides uniformis ATCC 8492:1083_1086	B.uniformis:2	Bacteroides uniformis ATCC 8492	1	3	BACUNI_00934;BACUNI_00935;BACUNI_00936;BACUNI_00936;BACUNI_00937;	;;"transcriptional regulator, LuxR family";	1
411479.PRJNA18195	Bacteroides uniformis ATCC 8492	411479.PRJNA18195:1103_1115	Bacteroides uniformis ATCC 8492:1103_1115	B.uniformis:3	Bacteroides uniformis ATCC 8492	1	12	BACUNI_00956;BACUNI_00957;BACUNI_00958;BACUNI_00959;BACUNI_00959;BACUNI_00960;BACUNI_00961;BACUNI_00962;BACUNI_00963;BACUNI_00963;BACUNI_00964;BACUNI_00965;BACUNI_00966;BACUNI_00966;BACUNI_00967;BACUNI_00967;BACUNI_00968;BACUNI_00969;	tetratricopeptide repeat protein;;;FG-GAP repeat protein;FG-GAP repeat protein;;;;"glycosyltransferase, group 2 family protein";;"glycosyltransferase, group 2 family protein";"glycosyltransferase, group 2 family protein";;"glycosyltransferase, group 2 family protein";	1
411479.PRJNA18195	Bacteroides uniformis ATCC 8492	411479.PRJNA18195:1187_1188	Bacteroides uniformis ATCC 8492:1187_1188	B.uniformis:4	Bacteroides uniformis ATCC 8492	1	1	BACUNI_01037;BACUNI_01038;		1
411479.PRJNA18195	Bacteroides uniformis ATCC 8492	411479.PRJNA18195:1216_1218	Bacteroides uniformis ATCC 8492:1216_1218	B.uniformis:5	Bacteroides uniformis ATCC 8492	1	2	BACUNI_01063;BACUNI_01064;BACUNI_01065;	hydrophobic domain protein;DNA-damage-inducible protein D;polysaccharide biosynthesis protein;	1
411479.PRJNA18195	Bacteroides uniformis ATCC 8492	411479.PRJNA18195:1230_1231	Bacteroides uniformis ATCC 8492:1230_1231	B.uniformis:6	Bacteroides uniformis ATCC 8492	1	1	BACUNI_01073;BACUNI_01074;	;DNA alkylation repair enzyme;	1
411479.PRJNA18195	Bacteroides uniformis ATCC 8492	411479.PRJNA18195:1246_1250	Bacteroides uniformis ATCC 8492:1246_1250	B.uniformis:7	Bacteroides uniformis ATCC 8492	1	4	BACUNI_01086;BACUNI_01087;BACUNI_01087;BACUNI_01088;	glycosyl hydrolase, family 43;SusD family protein;SusD family protein;"TonB-linked outer membrane protein, SusC/RagA family";	1
411479.PRJNA18195	Bacteroides uniformis ATCC 8492	411479.PRJNA18195:1310_1311	Bacteroides uniformis ATCC 8492:1310_1311	B.uniformis:9	Bacteroides uniformis ATCC 8492	1	1	BACUNI_01143;BACUNI_01144;	transposase, Mutator family;"acyl-CoA dehydrogenase, C-terminal domain protein";	1
411479.PRJNA18195	Bacteroides uniformis ATCC 8492	411479.PRJNA18195:1328_1333	Bacteroides uniformis ATCC 8492:1328_1333	B.uniformis:10	Bacteroides uniformis ATCC 8492	1	5	BACUNI_01156;BACUNI_01157;BACUNI_01157;BACUNI_01158;BACUNI_01159;	;glycosyl hydrolase family 32;glycosyl hydrolase family 32;	1
411479.PRJNA18195	Bacteroides uniformis ATCC 8492	411479.PRJNA18195:1394_1404;1406_1407	Bacteroides uniformis ATCC 8492:1394_1404;1406_1407	B.uniformis:11	Bacteroides uniformis ATCC 8492	2	11	BACUNI_01207;BACUNI_01208;BACUNI_01210;BACUNI_01209;BACUNI_01211;BACUNI_01212;BACUNI_01213;BACUNI_01214;BACUNI_01216;	;;;"TonB-linked outer membrane protein, SusC/RagA family";SusD family protein;;"alpha amylase, catalytic domain protein";"alpha amylase, catalytic domain protein";	1
411479.PRJNA18195	Bacteroides uniformis ATCC 8492	411479.PRJNA18195:1450_1452	Bacteroides uniformis ATCC 8492:1450_1452	B.uniformis:12	Bacteroides uniformis ATCC 8492	1	2	BACUNI_01256;BACUNI_01257;BACUNI_01258;BACUNI_01259;BACUNI_01260;BACUNI_01261;		1
411479.PRJNA18195	Bacteroides uniformis ATCC 8492	411479.PRJNA18195:1484_1485	Bacteroides uniformis ATCC 8492:1484_1485	B.uniformis:13	Bacteroides uniformis ATCC 8492	1	1	BACUNI_01310;BACUNI_01311;BACUNI_01312;BACUNI_01313;		1
411479.PRJNA18195	Bacteroides uniformis ATCC 8492	411479.PRJNA18195:1485_1486	Bacteroides uniformis ATCC 8492:1485_1486	B.uniformis:14	Bacteroides uniformis ATCC 8492	1	1	BACUNI_01313;BACUNI_01315;		1
411479.PRJNA18195	Bacteroides uniformis ATCC 8492	411479.PRJNA18195:1528_1531;2257_2258	Bacteroides uniformis ATCC 8492:1528_1531;2257_2258	B.uniformis:16	Bacteroides uniformis ATCC 8492	2	4	BACUNI_00666;BACUNI_00667;BACUNI_00669;BACUNI_04633;	tetratricopeptide repeat protein;	1
411479.PRJNA18195	Bacteroides uniformis ATCC 8492	411479.PRJNA18195:1549_1552	Bacteroides uniformis ATCC 8492:1549_1552	B.uniformis:17	Bacteroides uniformis ATCC 8492	1	3	BACUNI_00683;BACUNI_00684;BACUNI_00684;BACUNI_00685;BACUNI_00686;	DNA adenine methylase;DpmII restriction endonuclease;DpmII restriction endonuclease;;DNA (cytosine-5-)-methyltransferase;	1
411479.PRJNA18195	Bacteroides uniformis ATCC 8492	411479.PRJNA18195:1587_1590	Bacteroides uniformis ATCC 8492:1587_1590	B.uniformis:18	Bacteroides uniformis ATCC 8492	1	3	BACUNI_00725;BACUNI_00726;BACUNI_00727;BACUNI_00727;BACUNI_00728;		1
411479.PRJNA18195	Bacteroides uniformis ATCC 8492	411479.PRJNA18195:1592_1594	Bacteroides uniformis ATCC 8492:1592_1594	B.uniformis:19	Bacteroides uniformis ATCC 8492	1	2	BACUNI_00729;BACUNI_00730;BACUNI_00731;BACUNI_00732;BACUNI_00733;BACUNI_00734;	;;;;;BNR/Asp-box repeat protein;	1
411479.PRJNA18195	Bacteroides uniformis ATCC 8492	411479.PRJNA18195:1594_1595	Bacteroides uniformis ATCC 8492:1594_1595	B.uniformis:20	Bacteroides uniformis ATCC 8492	1	1	BACUNI_00734;BACUNI_00736;	BNR/Asp-box repeat protein;IstB-like ATP-binding protein;	1
411479.PRJNA18195	Bacteroides uniformis ATCC 8492	411479.PRJNA18195:1677_1681	Bacteroides uniformis ATCC 8492:1677_1681	B.uniformis:21	Bacteroides uniformis ATCC 8492	1	4	BACUNI_00842;BACUNI_00843;BACUNI_00844;BACUNI_00845;		1
411479.PRJNA18195	Bacteroides uniformis ATCC 8492	411479.PRJNA18195:1684_1688	Bacteroides uniformis ATCC 8492:1684_1688	B.uniformis:22	Bacteroides uniformis ATCC 8492	1	4	BACUNI_00851;BACUNI_00852;BACUNI_00853;BACUNI_00854;BACUNI_00855;		1
411479.PRJNA18195	Bacteroides uniformis ATCC 8492	411479.PRJNA18195:1713_1716	Bacteroides uniformis ATCC 8492:1713_1716	B.uniformis:23	Bacteroides uniformis ATCC 8492	1	3	BACUNI_00904;BACUNI_00904;		1
411479.PRJNA18195	Bacteroides uniformis ATCC 8492	411479.PRJNA18195:1723_1726;3945_3948	Bacteroides uniformis ATCC 8492:1723_1726;3945_3948	B.uniformis:24	Bacteroides uniformis ATCC 8492	2	6	BACUNI_00914;BACUNI_00352;BACUNI_00353;		1
411479.PRJNA18195	Bacteroides uniformis ATCC 8492	411479.PRJNA18195:1771_1772	Bacteroides uniformis ATCC 8492:1771_1772	B.uniformis:25	Bacteroides uniformis ATCC 8492	1	1	BACUNI_00159;	chloramphenicol O-acetyltransferase;	1
411479.PRJNA18195	Bacteroides uniformis ATCC 8492	411479.PRJNA18195:1845_1847;3078_3085	Bacteroides uniformis ATCC 8492:1845_1847;3078_3085	B.uniformis:26	Bacteroides uniformis ATCC 8492	2	9	BACUNI_00032;BACUNI_02335;BACUNI_02336;BACUNI_02337;BACUNI_02338;BACUNI_02339;BACUNI_02340;BACUNI_02342;BACUNI_02341;BACUNI_02343;		1
411479.PRJNA18195	Bacteroides uniformis ATCC 8492	411479.PRJNA18195:1847_1850;3849_3850;4455_4461	Bacteroides uniformis ATCC 8492:1847_1850 and 2 segments	B.uniformis:27	Bacteroides uniformis ATCC 8492	3	10	BACUNI_00009;BACUNI_00010;BACUNI_00011;BACUNI_00012;BACUNI_00019;BACUNI_00014;BACUNI_00015;BACUNI_00067;BACUNI_00049;BACUNI_00050;BACUNI_00051;BACUNI_00052;		1
411479.PRJNA18195	Bacteroides uniformis ATCC 8492	411479.PRJNA18195:1928_1934;1942_1950;2882_2894	Bacteroides uniformis ATCC 8492:1928_1934 and 2 segments	B.uniformis:29	Bacteroides uniformis ATCC 8492	3	26	BACUNI_04295;BACUNI_04296;BACUNI_04297;BACUNI_04298;BACUNI_04299;BACUNI_04308;BACUNI_04309;BACUNI_04310;BACUNI_04310;BACUNI_04311;BACUNI_04312;BACUNI_04313;BACUNI_04314;BACUNI_04315;BACUNI_04316;BACUNI_02792;BACUNI_02793;BACUNI_02794;BACUNI_02795;BACUNI_02796;BACUNI_02797;BACUNI_02798;BACUNI_02799;BACUNI_02800;BACUNI_02801;BACUNI_02802;BACUNI_02803;	bacterial sugar transferase;DegT/DnrJ/EryC1/StrS aminotransferase family protein;FAD binding domain protein;UDP-N-acetylglucosamine 2-epimerase;"glycosyltransferase, group 1 family protein";;nucleotide sugar dehydrogenase;bacterial transferase hexapeptide repeat protein;DegT/DnrJ/EryC1/StrS aminotransferase family protein;"oxidoreductase, NAD-binding domain protein";;transcription termination/ant…	1
411479.PRJNA18195	Bacteroides uniformis ATCC 8492	411479.PRJNA18195:1976_1977	Bacteroides uniformis ATCC 8492:1976_1977	B.uniformis:30	Bacteroides uniformis ATCC 8492	1	1	BACUNI_04344;BACUNI_04345;	DegT/DnrJ/EryC1/StrS aminotransferase family protein;"sugar O-acyltransferase, sialic acid O-acetyltransferase NeuD family";	1
411479.PRJNA18195	Bacteroides uniformis ATCC 8492	411479.PRJNA18195:1977_1979	Bacteroides uniformis ATCC 8492:1977_1979	B.uniformis:31	Bacteroides uniformis ATCC 8492	1	2	BACUNI_04345;BACUNI_04346;BACUNI_04347;	sugar O-acyltransferase, sialic acid O-acetyltransferase NeuD family;bacterial sugar transferase;"glycosyltransferase, group 1 family protein";	0
411479.PRJNA18195	Bacteroides uniformis ATCC 8492	411479.PRJNA18195:1979_1983;2877_2881	Bacteroides uniformis ATCC 8492:1979_1983;2877_2881	B.uniformis:32	Bacteroides uniformis ATCC 8492	2	8	BACUNI_04347;BACUNI_04348;BACUNI_04349;BACUNI_04349;BACUNI_04350;BACUNI_04351;BACUNI_02787;BACUNI_02788;BACUNI_02788;BACUNI_02789;BACUNI_02790;BACUNI_02791;	glycosyltransferase, group 1 family protein;UDP-N-acetylglucosamine 2-epimerase;NAD dependent epimerase/dehydratase family protein;NAD dependent epimerase/dehydratase family protein;polysaccharide biosynthesis protein;"glycosyltransferase, group 1 family protein";"glycosyltransferase, group 1 family protein";UDP-N-acetylglucosamine 2-epimerase;	1
411479.PRJNA18195	Bacteroides uniformis ATCC 8492	411479.PRJNA18195:1993_1994	Bacteroides uniformis ATCC 8492:1993_1994	B.uniformis:33	Bacteroides uniformis ATCC 8492	1	1	BACUNI_04359;BACUNI_04360;BACUNI_04361;BACUNI_04362;		1
411479.PRJNA18195	Bacteroides uniformis ATCC 8492	411479.PRJNA18195:1994_1995	Bacteroides uniformis ATCC 8492:1994_1995	B.uniformis:34	Bacteroides uniformis ATCC 8492	1	1	BACUNI_04362;		1
411479.PRJNA18195	Bacteroides uniformis ATCC 8492	411479.PRJNA18195:2030_2031;2812_2815	Bacteroides uniformis ATCC 8492:2030_2031;2812_2815	B.uniformis:35	Bacteroides uniformis ATCC 8492	2	4	BACUNI_04404;BACUNI_04405;BACUNI_02713;BACUNI_02714;BACUNI_02715;BACUNI_02716;BACUNI_02716;BACUNI_02717;BACUNI_02718;	ketopantoate reductase PanE/ApbA;"transcriptional regulator, AraC family";;;;D12 class N6 adenine-specific DNA methyltransferase;	1
411479.PRJNA18195	Bacteroides uniformis ATCC 8492	411479.PRJNA18195:2046_2048	Bacteroides uniformis ATCC 8492:2046_2048	B.uniformis:36	Bacteroides uniformis ATCC 8492	1	2	BACUNI_04425;BACUNI_04426;	hydroxylamine reductase;cyclic nucleotide-binding domain protein;	1
411479.PRJNA18195	Bacteroides uniformis ATCC 8492	411479.PRJNA18195:2048_2050	Bacteroides uniformis ATCC 8492:2048_2050	B.uniformis:37	Bacteroides uniformis ATCC 8492	1	2	BACUNI_04426;BACUNI_04427;BACUNI_04428;		1
411479.PRJNA18195	Bacteroides uniformis ATCC 8492	411479.PRJNA18195:2050_2054	Bacteroides uniformis ATCC 8492:2050_2054	B.uniformis:38	Bacteroides uniformis ATCC 8492	1	4	BACUNI_04428;BACUNI_04429;BACUNI_04430;BACUNI_04431;BACUNI_04432;	;cytochrome c assembly protein;;nitrite reductase;"cytochrome c nitrate reductase, small subunit";	1
411479.PRJNA18195	Bacteroides uniformis ATCC 8492	411479.PRJNA18195:2102_2117;2119_2121;2126_2128	Bacteroides uniformis ATCC 8492:2102_2117 and 2 segments	B.uniformis:39	Bacteroides uniformis ATCC 8492	3	19	BACUNI_04482;BACUNI_04483;BACUNI_04484;BACUNI_04485;BACUNI_04486;BACUNI_04487;BACUNI_04487;BACUNI_04488;BACUNI_04489;BACUNI_04490;BACUNI_04490;BACUNI_04491;BACUNI_04492;BACUNI_04493;BACUNI_04494;BACUNI_04495;BACUNI_04495;BACUNI_04496;BACUNI_04497;BACUNI_04497;BACUNI_04498;BACUNI_04498;BACUNI_04499;BACUNI_04500;BACUNI_04501;BACUNI_04503;	;;;RteC protein;Sigma-54 interaction domain protein;ATPase/histidine kinase/DNA gyrase B/HSP90 domain protein;ATPase/histidine kinase/DNA gyrase B/HSP90 domain protein;"oxidoreductase, short chain dehydrogenase/reductase family protein";mannonate dehydratase;;"glycosyl hydrolase family 2, sugar binding domain protein";O-Glycosyl hydrolase family 30;"glycosyl hydrolase, family 43";"TonB-linked out…	0
411479.PRJNA18195	Bacteroides uniformis ATCC 8492	411479.PRJNA18195:2181_2182	Bacteroides uniformis ATCC 8492:2181_2182	B.uniformis:41	Bacteroides uniformis ATCC 8492	1	1	BACUNI_04546;	MutS2 family protein;	0
411479.PRJNA18195	Bacteroides uniformis ATCC 8492	411479.PRJNA18195:2246_2247	Bacteroides uniformis ATCC 8492:2246_2247	B.uniformis:43	Bacteroides uniformis ATCC 8492	1	1	BACUNI_04622;	cytochrome C biogenesis protein transmembrane region;	1
411479.PRJNA18195	Bacteroides uniformis ATCC 8492	411479.PRJNA18195:2256_2257	Bacteroides uniformis ATCC 8492:2256_2257	B.uniformis:44	Bacteroides uniformis ATCC 8492	1	1	BACUNI_04630;BACUNI_04632;BACUNI_04631;		1
411479.PRJNA18195	Bacteroides uniformis ATCC 8492	411479.PRJNA18195:2443_2456	Bacteroides uniformis ATCC 8492:2443_2456	B.uniformis:45	Bacteroides uniformis ATCC 8492	1	13	BACUNI_03073;BACUNI_03074;BACUNI_03075;BACUNI_03076;BACUNI_03077;BACUNI_03078;BACUNI_03079;BACUNI_03080;BACUNI_03081;BACUNI_03082;	Ser/Thr phosphatase family protein;;glycosyl hydrolase family 3 C-terminal domain protein;"oxidoreductase, NAD-binding domain protein";SusD family protein;"TonB-linked outer membrane protein, SusC/RagA family";RNA polymerase sigma-70 factor;"sigma factor regulatory protein, FecR/PupR family";"oxidoreductase, NAD-binding domain protein";"oxidoreductase, NAD-binding domain protein";	1
411479.PRJNA18195	Bacteroides uniformis ATCC 8492	411479.PRJNA18195:2461_2493	Bacteroides uniformis ATCC 8492:2461_2493	B.uniformis:46	Bacteroides uniformis ATCC 8492	1	32	BACUNI_03086;BACUNI_03087;BACUNI_03088;BACUNI_03089;BACUNI_03090;BACUNI_03091;BACUNI_03092;BACUNI_03093;BACUNI_03094;BACUNI_03095;BACUNI_03096;BACUNI_03097;BACUNI_03098;BACUNI_03099;BACUNI_03100;BACUNI_03101;BACUNI_03102;BACUNI_03103;BACUNI_03103;BACUNI_03104;BACUNI_03105;BACUNI_03106;BACUNI_03107;BACUNI_03108;BACUNI_03109;BACUNI_03110;BACUNI_03111;	;;;;;;;;tRNA (5-methylaminomethyl-2-thiouridylate)-methyltransferase;	1
411479.PRJNA18195	Bacteroides uniformis ATCC 8492	411479.PRJNA18195:2493_2495	Bacteroides uniformis ATCC 8492:2493_2495	B.uniformis:47	Bacteroides uniformis ATCC 8492	1	2	BACUNI_03111;BACUNI_03112;	tRNA (5-methylaminomethyl-2-thiouridylate)-methyltransferase;"peptidase, S8/S53 family";	1
411479.PRJNA18195	Bacteroides uniformis ATCC 8492	411479.PRJNA18195:2542_2548;2625_2627	Bacteroides uniformis ATCC 8492:2542_2548;2625_2627	B.uniformis:48	Bacteroides uniformis ATCC 8492	2	8	BACUNI_03146;BACUNI_03147;BACUNI_03147;BACUNI_03148;BACUNI_03262;BACUNI_03263;	;SusD family protein;SusD family protein;"TonB-linked outer membrane protein, SusC/RagA family";	1
411479.PRJNA18195	Bacteroides uniformis ATCC 8492	411479.PRJNA18195:2550_2553;2558_2564;2566_2583;2591_2592;2595_2597	Bacteroides uniformis ATCC 8492:2550_2553 and 4 segments	B.uniformis:49	Bacteroides uniformis ATCC 8492	5	29	BACUNI_03151;BACUNI_03152;BACUNI_03153;BACUNI_03154;BACUNI_03155;BACUNI_03156;BACUNI_03157;BACUNI_03170;BACUNI_03167;BACUNI_03168;BACUNI_03169;BACUNI_03171;BACUNI_03172;BACUNI_03173;BACUNI_03174;BACUNI_03175;BACUNI_03176;BACUNI_03177;BACUNI_03178;BACUNI_03183;BACUNI_03184;BACUNI_03185;BACUNI_03186;BACUNI_03187;BACUNI_03188;BACUNI_03188;BACUNI_03189;BACUNI_03189;BACUNI_03190;BACUNI_03191;BACUNI_03…	;;;;conjugative transposon TraN protein;conjugative transposon TraM protein;;;conjugative transposon TraK protein;conjugative transposon TraJ protein;conjugative transposon TraJ protein;;;"conjugation system ATPase, TraG family";;;;;;relaxase/mobilization nuclease domain protein;relaxase/mobilization nuclease domain protein;TraG family protein;;integron integrase;	1
411479.PRJNA18195	Bacteroides uniformis ATCC 8492	411479.PRJNA18195:2553_2554	Bacteroides uniformis ATCC 8492:2553_2554	B.uniformis:50	Bacteroides uniformis ATCC 8492	1	1	BACUNI_03157;BACUNI_03158;		1
411479.PRJNA18195	Bacteroides uniformis ATCC 8492	411479.PRJNA18195:2564_2566	Bacteroides uniformis ATCC 8492:2564_2566	B.uniformis:51	Bacteroides uniformis ATCC 8492	1	2	BACUNI_03178;BACUNI_03179;BACUNI_03180;BACUNI_03181;BACUNI_03182;		0
411479.PRJNA18195	Bacteroides uniformis ATCC 8492	411479.PRJNA18195:2587_2588;2592_2593;2599_2607	Bacteroides uniformis ATCC 8492:2587_2588 and 2 segments	B.uniformis:52	Bacteroides uniformis ATCC 8492	3	10	BACUNI_03210;BACUNI_03211;BACUNI_03212;BACUNI_03217;BACUNI_03219;BACUNI_03218;BACUNI_03220;BACUNI_03225;BACUNI_03226;BACUNI_03227;BACUNI_03228;BACUNI_03229;BACUNI_03231;BACUNI_03230;BACUNI_03232;BACUNI_03233;BACUNI_03234;BACUNI_03235;BACUNI_03236;BACUNI_03237;BACUNI_03238;BACUNI_03239;BACUNI_03240;		1
411479.PRJNA18195	Bacteroides uniformis ATCC 8492	411479.PRJNA18195:2588_2590	Bacteroides uniformis ATCC 8492:2588_2590	B.uniformis:53	Bacteroides uniformis ATCC 8492	1	2	BACUNI_03212;BACUNI_03213;BACUNI_03214;BACUNI_03215;		1
411479.PRJNA18195	Bacteroides uniformis ATCC 8492	411479.PRJNA18195:2590_2591	Bacteroides uniformis ATCC 8492:2590_2591	B.uniformis:54	Bacteroides uniformis ATCC 8492	1	1	BACUNI_03215;BACUNI_03216;		1
411479.PRJNA18195	Bacteroides uniformis ATCC 8492	411479.PRJNA18195:2597_2599	Bacteroides uniformis ATCC 8492:2597_2599	B.uniformis:55	Bacteroides uniformis ATCC 8492	1	2	BACUNI_03223;BACUNI_03224;BACUNI_03225;		1
411479.PRJNA18195	Bacteroides uniformis ATCC 8492	411479.PRJNA18195:2761_2763;3611_3612;3618_3620	Bacteroides uniformis ATCC 8492:2761_2763 and 2 segments	B.uniformis:56	Bacteroides uniformis ATCC 8492	3	5	BACUNI_03387;BACUNI_01782;BACUNI_01783;BACUNI_01788;BACUNI_01789;BACUNI_01790;BACUNI_01791;	helicase C-terminal domain protein;relaxase/mobilization nuclease domain protein;TraG family protein;divergent AAA domain protein;RteC protein;;Sigma-54 interaction domain protein;	1
411479.PRJNA18195	Bacteroides uniformis ATCC 8492	411479.PRJNA18195:2772_2774	Bacteroides uniformis ATCC 8492:2772_2774	B.uniformis:57	Bacteroides uniformis ATCC 8492	1	2	BACUNI_02657;BACUNI_02658;BACUNI_02659;BACUNI_02660;BACUNI_02661;BACUNI_02662;	type I restriction enzyme HsdR protein N-terminal domain protein;;;;;DNA-binding helix-turn-helix protein;	0
411479.PRJNA18195	Bacteroides uniformis ATCC 8492	411479.PRJNA18195:2774_2791;2792_2801;2804_2812	Bacteroides uniformis ATCC 8492:2774_2791 and 2 segments	B.uniformis:58	Bacteroides uniformis ATCC 8492	3	34	BACUNI_02662;BACUNI_02663;BACUNI_02664;BACUNI_02665;BACUNI_02666;BACUNI_02667;BACUNI_02667;BACUNI_02668;BACUNI_02669;BACUNI_02670;BACUNI_02671;BACUNI_02672;BACUNI_02673;BACUNI_02674;BACUNI_02675;BACUNI_02676;BACUNI_02676;BACUNI_02677;BACUNI_02678;BACUNI_02679;BACUNI_02680;BACUNI_02681;BACUNI_02682;BACUNI_02683;BACUNI_02684;BACUNI_02685;BACUNI_02686;BACUNI_02687;BACUNI_02688;BACUNI_02689;BACUNI_02…	;;;;;;;;;;;;;DNA repair protein RadC;	1
411479.PRJNA18195	Bacteroides uniformis ATCC 8492	411479.PRJNA18195:2815_2817	Bacteroides uniformis ATCC 8492:2815_2817	B.uniformis:59	Bacteroides uniformis ATCC 8492	1	2	BACUNI_02718;BACUNI_02719;BACUNI_02720;BACUNI_02721;BACUNI_02722;	;;;;"site-specific recombinase, phage integrase family";	1
411479.PRJNA18195	Bacteroides uniformis ATCC 8492	411479.PRJNA18195:2921_2923	Bacteroides uniformis ATCC 8492:2921_2923	B.uniformis:63	Bacteroides uniformis ATCC 8492	1	2	BACUNI_02835;BACUNI_02836;BACUNI_02837;	;"site-specific recombinase, phage integrase family";tRNA-Gly;	1
411479.PRJNA18195	Bacteroides uniformis ATCC 8492	411479.PRJNA18195:2941_2947;2989_2990	Bacteroides uniformis ATCC 8492:2941_2947;2989_2990	B.uniformis:64	Bacteroides uniformis ATCC 8492	2	7	BACUNI_02853;BACUNI_02854;BACUNI_02855;BACUNI_02855;BACUNI_02856;BACUNI_02857;BACUNI_02858;BACUNI_02859;BACUNI_02903;BACUNI_02904;BACUNI_02905;	;;"cobyrinic acid a,c-diamide synthase";	1
411479.PRJNA18195	Bacteroides uniformis ATCC 8492	411479.PRJNA18195:3042_3043;3838_3840;3844_3845	Bacteroides uniformis ATCC 8492:3042_3043 and 2 segments	B.uniformis:68	Bacteroides uniformis ATCC 8492	3	4	BACUNI_02950;BACUNI_02951;BACUNI_00025;BACUNI_00026;BACUNI_00027;BACUNI_00028;BACUNI_00031;	glycosyltransferase, group 4 family;NAD dependent epimerase/dehydratase family protein;;;;TonB-dependent receptor plug domain protein;	1
411479.PRJNA18195	Bacteroides uniformis ATCC 8492	411479.PRJNA18195:3043_3044	Bacteroides uniformis ATCC 8492:3043_3044	B.uniformis:69	Bacteroides uniformis ATCC 8492	1	1	BACUNI_02951;	NAD dependent epimerase/dehydratase family protein;	1
411479.PRJNA18195	Bacteroides uniformis ATCC 8492	411479.PRJNA18195:3044_3052;3060_3061	Bacteroides uniformis ATCC 8492:3044_3052;3060_3061	B.uniformis:70	Bacteroides uniformis ATCC 8492	2	9	BACUNI_02952;BACUNI_02953;BACUNI_02954;BACUNI_02955;BACUNI_02956;BACUNI_02957;BACUNI_02958;BACUNI_02959;BACUNI_02960;BACUNI_02971;BACUNI_02972;BACUNI_02973;		1
411479.PRJNA18195	Bacteroides uniformis ATCC 8492	411479.PRJNA18195:3052_3060	Bacteroides uniformis ATCC 8492:3052_3060	B.uniformis:71	Bacteroides uniformis ATCC 8492	1	8	BACUNI_02960;BACUNI_02961;BACUNI_02962;BACUNI_02963;BACUNI_02964;BACUNI_02965;BACUNI_02966;BACUNI_02967;BACUNI_02968;BACUNI_02969;BACUNI_02970;BACUNI_02971;		1
411479.PRJNA18195	Bacteroides uniformis ATCC 8492	411479.PRJNA18195:3066_3070	Bacteroides uniformis ATCC 8492:3066_3070	B.uniformis:72	Bacteroides uniformis ATCC 8492	1	4	BACUNI_02981;BACUNI_02982;BACUNI_02983;BACUNI_02984;BACUNI_02985;	pseudaminic acid synthase;ATP-grasp domain protein;;pseudaminic acid biosynthesis-associated protein PseG;pseudaminic acid CMP-transferase;	1
411479.PRJNA18195	Bacteroides uniformis ATCC 8492	411479.PRJNA18195:3213_3215;3228_3230;3231_3237;3253_3255;3258_3260;3286_3290	Bacteroides uniformis ATCC 8492:3213_3215 and 5 segments	B.uniformis:73	Bacteroides uniformis ATCC 8492	6	18	BACUNI_02482;BACUNI_02484;BACUNI_02483;BACUNI_02485;BACUNI_02487;BACUNI_02486;BACUNI_02488;BACUNI_02508;BACUNI_02509;BACUNI_02510;BACUNI_02511;BACUNI_02512;BACUNI_02513;BACUNI_02515;BACUNI_02516;BACUNI_02517;BACUNI_02518;BACUNI_02518;BACUNI_02519;BACUNI_02520;BACUNI_02520;BACUNI_02521;BACUNI_02522;BACUNI_02523;BACUNI_02546;BACUNI_02547;BACUNI_02550;BACUNI_02584;BACUNI_02585;BACUNI_02586;BACUNI_02…	relaxase/mobilization nuclease domain protein;TraG family protein;ATPase/histidine kinase/DNA gyrase B/HSP90 domain protein;;;DNA topoisomerase;	1
411479.PRJNA18195	Bacteroides uniformis ATCC 8492	411479.PRJNA18195:3215_3222	Bacteroides uniformis ATCC 8492:3215_3222	B.uniformis:74	Bacteroides uniformis ATCC 8492	1	7	BACUNI_02488;BACUNI_02489;BACUNI_02490;BACUNI_02491;BACUNI_02492;BACUNI_02493;BACUNI_02493;BACUNI_02494;BACUNI_02495;BACUNI_02496;BACUNI_02498;	;"transposase, IS4 family";;;;"transposase, IS4 family";	1
411479.PRJNA18195	Bacteroides uniformis ATCC 8492	411479.PRJNA18195:3237_3253;3260_3285	Bacteroides uniformis ATCC 8492:3237_3253;3260_3285	B.uniformis:75	Bacteroides uniformis ATCC 8492	2	41	BACUNI_02523;BACUNI_02524;BACUNI_02525;BACUNI_02526;BACUNI_02527;BACUNI_02528;BACUNI_02529;BACUNI_02530;BACUNI_02531;BACUNI_02532;BACUNI_02533;BACUNI_02534;BACUNI_02535;BACUNI_02536;BACUNI_02537;BACUNI_02538;BACUNI_02539;BACUNI_02540;BACUNI_02541;BACUNI_02542;BACUNI_02543;BACUNI_02544;BACUNI_02545;BACUNI_02546;BACUNI_02551;BACUNI_02552;BACUNI_02553;BACUNI_02554;BACUNI_02555;BACUNI_02557;BACUNI_02…	;conjugative transposon TraN protein;conjugative transposon TraM protein;;conjugative transposon TraK protein;;conjugative transposon TraJ protein;;;"conjugation system ATPase, TraG family";;;;;;;;;;;;;;relaxase/mobilization nuclease domain protein;	1
411479.PRJNA18195	Bacteroides uniformis ATCC 8492	411479.PRJNA18195:3285_3286	Bacteroides uniformis ATCC 8492:3285_3286	B.uniformis:76	Bacteroides uniformis ATCC 8492	1	1	BACUNI_02583;BACUNI_02584;	;"site-specific recombinase, phage integrase family";	1
411479.PRJNA18195	Bacteroides uniformis ATCC 8492	411479.PRJNA18195:3290_3300	Bacteroides uniformis ATCC 8492:3290_3300	B.uniformis:77	Bacteroides uniformis ATCC 8492	1	10	BACUNI_02590;BACUNI_02591;BACUNI_02592;BACUNI_02593;BACUNI_02594;BACUNI_02595;BACUNI_02596;BACUNI_02597;BACUNI_02598;BACUNI_02598;BACUNI_02599;BACUNI_02600;BACUNI_02601;BACUNI_02602;BACUNI_02603;BACUNI_02604;BACUNI_02606;BACUNI_02605;	DNA topoisomerase;;;;PRTRC system protein E;PRTRC system protein C;;putative PRTRC system protein B;PRTRC system ThiF family protein;	1
411479.PRJNA18195	Bacteroides uniformis ATCC 8492	411479.PRJNA18195:3300_3304	Bacteroides uniformis ATCC 8492:3300_3304	B.uniformis:78	Bacteroides uniformis ATCC 8492	1	4	BACUNI_02606;BACUNI_02605;BACUNI_02607;BACUNI_02608;BACUNI_02609;BACUNI_02610;BACUNI_02612;BACUNI_02611;BACUNI_02613;		1
411479.PRJNA18195	Bacteroides uniformis ATCC 8492	411479.PRJNA18195:3543_3544	Bacteroides uniformis ATCC 8492:3543_3544	B.uniformis:79	Bacteroides uniformis ATCC 8492	1	1	BACUNI_01689;	peptidase dimerization domain protein;	1
411479.PRJNA18195	Bacteroides uniformis ATCC 8492	411479.PRJNA18195:3594_3596;3598_3600	Bacteroides uniformis ATCC 8492:3594_3596;3598_3600	B.uniformis:80	Bacteroides uniformis ATCC 8492	2	4	BACUNI_01750;BACUNI_01751;BACUNI_01752;BACUNI_01753;BACUNI_01754;BACUNI_01755;BACUNI_01756;BACUNI_01757;BACUNI_01760;BACUNI_01762;BACUNI_01761;BACUNI_01763;	;conjugative transposon TraN protein;;conjugative transposon TraM protein;	1
411479.PRJNA18195	Bacteroides uniformis ATCC 8492	411479.PRJNA18195:3625_3627	Bacteroides uniformis ATCC 8492:3625_3627	B.uniformis:81	Bacteroides uniformis ATCC 8492	1	2	BACUNI_01795;BACUNI_01796;BACUNI_01797;BACUNI_01798;		1
411479.PRJNA18195	Bacteroides uniformis ATCC 8492	411479.PRJNA18195:3804_3806;3807_3811;3814_3827	Bacteroides uniformis ATCC 8492:3804_3806 and 2 segments	B.uniformis:82	Bacteroides uniformis ATCC 8492	3	19	BACUNI_01507;BACUNI_01508;BACUNI_01509;BACUNI_01510;BACUNI_01511;BACUNI_01512;BACUNI_01512;BACUNI_01513;BACUNI_01514;BACUNI_01515;BACUNI_01517;BACUNI_01518;BACUNI_01518;BACUNI_01519;BACUNI_01519;BACUNI_01520;BACUNI_01521;BACUNI_01521;BACUNI_01522;BACUNI_01523;BACUNI_01523;BACUNI_01524;BACUNI_01524;BACUNI_01525;	;"type I site-specific deoxyribonuclease, HsdR family";"type I site-specific deoxyribonuclease, HsdR family";type I restriction modification DNA specificity domain protein;phage integrase SAM-like domain protein;phage integrase SAM-like domain protein;;"putative type I restriction-modification system, M subunit";"putative type I restriction-modification system, M subunit";"putative type I restric…	1
411479.PRJNA18195	Bacteroides uniformis ATCC 8492	411479.PRJNA18195:3881_3884	Bacteroides uniformis ATCC 8492:3881_3884	B.uniformis:83	Bacteroides uniformis ATCC 8492	1	3	BACUNI_00299;BACUNI_00300;BACUNI_00301;BACUNI_00302;		1
411479.PRJNA18195	Bacteroides uniformis ATCC 8492	411479.PRJNA18195:3884_3888	Bacteroides uniformis ATCC 8492:3884_3888	B.uniformis:85	Bacteroides uniformis ATCC 8492	1	4	BACUNI_00302;BACUNI_00303;BACUNI_00304;BACUNI_00304;BACUNI_00305;BACUNI_00306;BACUNI_00307;		1
411479.PRJNA18195	Bacteroides uniformis ATCC 8492	411479.PRJNA18195:3888_3890	Bacteroides uniformis ATCC 8492:3888_3890	B.uniformis:86	Bacteroides uniformis ATCC 8492	1	2	BACUNI_00307;BACUNI_00309;BACUNI_00308;		1
411479.PRJNA18195	Bacteroides uniformis ATCC 8492	411479.PRJNA18195:3915_3916	Bacteroides uniformis ATCC 8492:3915_3916	B.uniformis:87	Bacteroides uniformis ATCC 8492	1	1	BACUNI_00324;	glycosyl hydrolase family 2, sugar binding domain protein;	0
411479.PRJNA18195	Bacteroides uniformis ATCC 8492	411479.PRJNA18195:3933_3934	Bacteroides uniformis ATCC 8492:3933_3934	B.uniformis:88	Bacteroides uniformis ATCC 8492	1	1	BACUNI_00339;	putative phage head-tail adaptor;	1
411479.PRJNA18195	Bacteroides uniformis ATCC 8492	411479.PRJNA18195:3948_3949	Bacteroides uniformis ATCC 8492:3948_3949	B.uniformis:89	Bacteroides uniformis ATCC 8492	1	1	BACUNI_00018;		1
411479.PRJNA18195	Bacteroides uniformis ATCC 8492	411479.PRJNA18195:4083_4087;4089_4094	Bacteroides uniformis ATCC 8492:4083_4087;4089_4094	B.uniformis:90	Bacteroides uniformis ATCC 8492	2	9	BACUNI_03885;BACUNI_03887;BACUNI_03888;BACUNI_03889;BACUNI_03890;BACUNI_03890;BACUNI_03891;BACUNI_03892;BACUNI_03893;BACUNI_03893;BACUNI_03894;	CorA-like protein;;;;F5/8 type C domain protein;F5/8 type C domain protein;"putative mannan endo-1,4-beta-mannosidase";;SusD family protein;SusD family protein;"TonB-linked outer membrane protein, SusC/RagA family";	1
411479.PRJNA18195	Bacteroides uniformis ATCC 8492	411479.PRJNA18195:4149_4167;4170_4176	Bacteroides uniformis ATCC 8492:4149_4167;4170_4176	B.uniformis:92	Bacteroides uniformis ATCC 8492	2	24	BACUNI_03953;BACUNI_03954;BACUNI_03955;BACUNI_03956;BACUNI_03957;BACUNI_03959;BACUNI_03958;BACUNI_03960;BACUNI_03961;BACUNI_03962;BACUNI_03963;BACUNI_03964;BACUNI_03965;BACUNI_03966;BACUNI_03968;BACUNI_03969;BACUNI_03970;BACUNI_03971;BACUNI_03973;	arylsulfatase;;arylsulfatase;"glycosyl hydrolase family 2, sugar binding domain protein";glycosyl hydrolase family 3 N-terminal domain protein;	1
411479.PRJNA18195	Bacteroides uniformis ATCC 8492	411479.PRJNA18195:4179_4180	Bacteroides uniformis ATCC 8492:4179_4180	B.uniformis:93	Bacteroides uniformis ATCC 8492	1	1	BACUNI_03974;		1
411479.PRJNA18195	Bacteroides uniformis ATCC 8492	411479.PRJNA18195:4186_4193	Bacteroides uniformis ATCC 8492:4186_4193	B.uniformis:94	Bacteroides uniformis ATCC 8492	1	7	BACUNI_03980;BACUNI_03981;BACUNI_03982;BACUNI_03984;BACUNI_03983;BACUNI_03985;BACUNI_03986;BACUNI_03987;BACUNI_03988;BACUNI_03988;	;comF family protein;inositol monophosphatase family protein;;;putative DNA-binding protein;;;MORN repeat protein;MORN repeat protein;	1
411479.PRJNA18195	Bacteroides uniformis ATCC 8492	411479.PRJNA18195:4211_4212	Bacteroides uniformis ATCC 8492:4211_4212	B.uniformis:95	Bacteroides uniformis ATCC 8492	1	1	BACUNI_04003;	export membrane protein SecD;	1
411479.PRJNA18195	Bacteroides uniformis ATCC 8492	411479.PRJNA18195:4282_4306	Bacteroides uniformis ATCC 8492:4282_4306	B.uniformis:96	Bacteroides uniformis ATCC 8492	1	24	BACUNI_04062;BACUNI_04063;BACUNI_04064;BACUNI_04065;BACUNI_04066;BACUNI_04067;BACUNI_04068;BACUNI_04069;BACUNI_04070;BACUNI_04071;BACUNI_04072;BACUNI_04073;	alpha amylase, catalytic domain protein;;"putative alpha-1,2-mannosidase";SusD family protein;"TonB-linked outer membrane protein, SusC/RagA family";;ribokinase;sugar transport protein;;glycosyl hydrolase family 38 N-terminal domain protein;response regulator receiver domain protein;CoA binding domain protein;	1
411479.PRJNA18195	Bacteroides uniformis ATCC 8492	411479.PRJNA18195:4320_4322	Bacteroides uniformis ATCC 8492:4320_4322	B.uniformis:97	Bacteroides uniformis ATCC 8492	1	2	BACUNI_04090;BACUNI_04089;BACUNI_04091;	;putative 2-C-methyl-D-erythritol 4-phosphate cytidylyltransferase;LICD family protein;	1
411479.PRJNA18195	Bacteroides uniformis ATCC 8492	411479.PRJNA18195:4329_4330	Bacteroides uniformis ATCC 8492:4329_4330	B.uniformis:98	Bacteroides uniformis ATCC 8492	1	1	BACUNI_04101;BACUNI_04102;BACUNI_04103;BACUNI_04104;		1
411479.PRJNA18195	Bacteroides uniformis ATCC 8492	411479.PRJNA18195:4330_4332	Bacteroides uniformis ATCC 8492:4330_4332	B.uniformis:99	Bacteroides uniformis ATCC 8492	1	2	BACUNI_04105;BACUNI_04106;BACUNI_04108;BACUNI_04107;BACUNI_04109;BACUNI_04110;BACUNI_04111;		1
411479.PRJNA18195	Bacteroides uniformis ATCC 8492	411479.PRJNA18195:4332_4334	Bacteroides uniformis ATCC 8492:4332_4334	B.uniformis:100	Bacteroides uniformis ATCC 8492	1	2	BACUNI_04111;BACUNI_04112;BACUNI_04113;BACUNI_04114;BACUNI_04115;BACUNI_04117;BACUNI_04116;	;;tRNA-Met;;;;LytTr DNA-binding domain protein;	1
411479.PRJNA18195	Bacteroides uniformis ATCC 8492	411479.PRJNA18195:4446_4448	Bacteroides uniformis ATCC 8492:4446_4448	B.uniformis:101	Bacteroides uniformis ATCC 8492	1	2	BACUNI_00062;BACUNI_00063;		1
411479.PRJNA18195	Bacteroides uniformis ATCC 8492	411479.PRJNA18195:4504_4510;4516_4520;4522_4528	Bacteroides uniformis ATCC 8492:4504_4510 and 2 segments	B.uniformis:102	Bacteroides uniformis ATCC 8492	3	16	BACUNI_01833;BACUNI_01834;BACUNI_01835;BACUNI_01835;BACUNI_01836;BACUNI_01837;BACUNI_01838;BACUNI_01849;BACUNI_01850;BACUNI_01852;BACUNI_01851;BACUNI_01853;BACUNI_01854;BACUNI_01855;BACUNI_01857;BACUNI_01858;BACUNI_01858;BACUNI_01859;BACUNI_01860;BACUNI_01861;	glycosyltransferase, group 2 family protein;"glycosyltransferase, group 2 family protein";"glycosyltransferase, group 1 family protein";"glycosyltransferase, group 1 family protein";;"glycosyltransferase, group 2 family protein";"glycosyltransferase, group 2 family protein";;;;;;phosphoribosyl transferase domain protein;"glycosyltransferase, group 1 family protein";;;;bacterial sugar transferase;	1
411479.PRJNA18195	Bacteroides uniformis ATCC 8492	411479.PRJNA18195:4558_4560;4568_4571	Bacteroides uniformis ATCC 8492:4558_4560;4568_4571	B.uniformis:104	Bacteroides uniformis ATCC 8492	2	5	BACUNI_01897;BACUNI_01898;BACUNI_01899;BACUNI_01900;BACUNI_01907;BACUNI_01908;BACUNI_01909;BACUNI_01910;BACUNI_01910;	;;;polysaccharide biosynthesis protein;CDP-glycerol:poly(glycerophosphate) glycerophosphotransferase;"glycosyltransferase, group 2 family protein";bacterial sugar transferase;DegT/DnrJ/EryC1/StrS aminotransferase family protein;DegT/DnrJ/EryC1/StrS aminotransferase family protein;	1
411479.PRJNA18195	Bacteroides uniformis ATCC 8492	411479.PRJNA18195:4716_4717	Bacteroides uniformis ATCC 8492:4716_4717	B.uniformis:106	Bacteroides uniformis ATCC 8492	1	1	BACUNI_00033;BACUNI_00035;BACUNI_00036;BACUNI_00037;		1
411479.PRJNA18195	Bacteroides uniformis ATCC 8492	411479.PRJNA18195:4717_4718	Bacteroides uniformis ATCC 8492:4717_4718	B.uniformis:107	Bacteroides uniformis ATCC 8492	1	1	BACUNI_00038;BACUNI_00039;BACUNI_00040;		1
1519439.PRJNA253252	Oscillibacter sp. ER4	1519439.PRJNA253252:25_26	Oscillibacter sp. ER4:25_26	Oscillibacter_sp._ER4:108	Oscillibacter sp. ER4	1	1	JPJG01000010_gene25;		1
1519439.PRJNA253252	Oscillibacter sp. ER4	1519439.PRJNA253252:58_59	Oscillibacter sp. ER4:58_59	Oscillibacter_sp._ER4:145	Oscillibacter sp. ER4	1	1	JPJG01000122_gene60;		1
1519439.PRJNA253252	Oscillibacter sp. ER4	1519439.PRJNA253252:63_64	Oscillibacter sp. ER4:63_64	Oscillibacter_sp._ER4:147	Oscillibacter sp. ER4	1	1	JPJG01000122_gene62;JPJG01000014_gene63;		1
1519439.PRJNA253252	Oscillibacter sp. ER4	1519439.PRJNA253252:94_95;1057_1058;1582_1583;1790_1791;1837_1838;2330_2331;2645_2646	Oscillibacter sp. ER4:94_95 and 6 segments	Oscillibacter_sp._ER4:166	Oscillibacter sp. ER4	7	7	JPJG01000014_gene96;JPJG01000044_gene968;JPJG01000042_gene1401;JPJG01000042_gene1402;JPJG01000034_gene1576;JPJG01000034_gene1577;JPJG01000034_gene1578;JPJG01000034_gene1632;JPJG01000034_gene1633;JPJG01000058_gene2063;JPJG01000029_gene2353;JPJG01000029_gene2354;		0
1519439.PRJNA253252	Oscillibacter sp. ER4	1519439.PRJNA253252:112_113	Oscillibacter sp. ER4:112_113	Oscillibacter_sp._ER4:3	Oscillibacter sp. ER4	1	1	JPJG01000014_gene110;		0
1519439.PRJNA253252	Oscillibacter sp. ER4	1519439.PRJNA253252:177_178	Oscillibacter sp. ER4:177_178	Oscillibacter_sp._ER4:50	Oscillibacter sp. ER4	1	1	JPJG01000014_gene169;JPJG01000121_gene170;		1
1519439.PRJNA253252	Oscillibacter sp. ER4	1519439.PRJNA253252:178_179	Oscillibacter sp. ER4:178_179	Oscillibacter_sp._ER4:53	Oscillibacter sp. ER4	1	1	JPJG01000121_gene170;JPJG01000012_gene171;JPJG01000012_gene172;		0
1519439.PRJNA253252	Oscillibacter sp. ER4	1519439.PRJNA253252:180_182	Oscillibacter sp. ER4:180_182	Oscillibacter_sp._ER4:55	Oscillibacter sp. ER4	1	2	JPJG01000012_gene173;JPJG01000012_gene174;		0
1519439.PRJNA253252	Oscillibacter sp. ER4	1519439.PRJNA253252:213_214	Oscillibacter sp. ER4:213_214	Oscillibacter_sp._ER4:86	Oscillibacter sp. ER4	1	1	JPJG01000012_gene196;		1
1519439.PRJNA253252	Oscillibacter sp. ER4	1519439.PRJNA253252:244_245;417_419;443_444;706_710;2210_2211	Oscillibacter sp. ER4:244_245 and 4 segments	Oscillibacter_sp._ER4:102	Oscillibacter sp. ER4	5	9	JPJG01000018_gene210;JPJG01000018_gene211;JPJG01000016_gene377;JPJG01000016_gene378;JPJG01000016_gene379;JPJG01000017_gene404;JPJG01000091_gene628;JPJG01000091_gene629;JPJG01000091_gene630;JPJG01000091_gene631;JPJG01000059_gene1965;JPJG01000059_gene1966;JPJG01000059_gene1967;		1
1519439.PRJNA253252	Oscillibacter sp. ER4	1519439.PRJNA253252:255_256	Oscillibacter sp. ER4:255_256	Oscillibacter_sp._ER4:112	Oscillibacter sp. ER4	1	1	JPJG01000018_gene220;		1
1519439.PRJNA253252	Oscillibacter sp. ER4	1519439.PRJNA253252:256_257;415_417;423_425;704_706;827_833;931_933;1651_1652;1661_1662;1710_1711;2305_2306;2369_2370;2391_2392	Oscillibacter sp. ER4:256_257 and 11 segments	Oscillibacter_sp._ER4:116	Oscillibacter sp. ER4	12	21	JPJG01000018_gene221;JPJG01000016_gene375;JPJG01000016_gene376;JPJG01000016_gene377;JPJG01000017_gene383;JPJG01000017_gene384;JPJG01000017_gene385;JPJG01000017_gene386;JPJG01000091_gene626;JPJG01000091_gene627;JPJG01000051_gene756;JPJG01000051_gene757;JPJG01000051_gene758;JPJG01000051_gene759;JPJG01000051_gene759;JPJG01000051_gene760;JPJG01000051_gene761;JPJG01000051_gene762;JPJG01000076_gene858;…		1
1519439.PRJNA253252	Oscillibacter sp. ER4	1519439.PRJNA253252:259_260	Oscillibacter sp. ER4:259_260	Oscillibacter_sp._ER4:118	Oscillibacter sp. ER4	1	1	JPJG01000018_gene223;JPJG01000018_gene224;		0
1519439.PRJNA253252	Oscillibacter sp. ER4	1519439.PRJNA253252:260_262;1530_1532	Oscillibacter sp. ER4:260_262;1530_1532	Oscillibacter_sp._ER4:119	Oscillibacter sp. ER4	2	4	JPJG01000018_gene224;JPJG01000018_gene225;JPJG01000018_gene226;JPJG01000018_gene227;JPJG01000018_gene228;JPJG01000053_gene1356;JPJG01000053_gene1357;JPJG01000053_gene1358;		0
1519439.PRJNA253252	Oscillibacter sp. ER4	1519439.PRJNA253252:265_268	Oscillibacter sp. ER4:265_268	Oscillibacter_sp._ER4:120	Oscillibacter sp. ER4	1	3	JPJG01000018_gene231;JPJG01000018_gene232;JPJG01000018_gene233;		0
1519439.PRJNA253252	Oscillibacter sp. ER4	1519439.PRJNA253252:275_276	Oscillibacter sp. ER4:275_276	Oscillibacter_sp._ER4:127	Oscillibacter sp. ER4	1	1	JPJG01000018_gene236;JPJG01000018_gene237;		1
1519439.PRJNA253252	Oscillibacter sp. ER4	1519439.PRJNA253252:339_340	Oscillibacter sp. ER4:339_340	Oscillibacter_sp._ER4:128	Oscillibacter sp. ER4	1	1	JPJG01000019_gene309;		0
1519439.PRJNA253252	Oscillibacter sp. ER4	1519439.PRJNA253252:354_355	Oscillibacter sp. ER4:354_355	Oscillibacter_sp._ER4:129	Oscillibacter sp. ER4	1	1	JPJG01000019_gene319;JPJG01000019_gene320;JPJG01000019_gene321;		1
1519439.PRJNA253252	Oscillibacter sp. ER4	1519439.PRJNA253252:360_361	Oscillibacter sp. ER4:360_361	Oscillibacter_sp._ER4:130	Oscillibacter sp. ER4	1	1	JPJG01000019_gene326;		1
1519439.PRJNA253252	Oscillibacter sp. ER4	1519439.PRJNA253252:408_409	Oscillibacter sp. ER4:408_409	Oscillibacter_sp._ER4:131	Oscillibacter sp. ER4	1	1	JPJG01000016_gene368;JPJG01000016_gene369;JPJG01000016_gene370;		1
1519439.PRJNA253252	Oscillibacter sp. ER4	1519439.PRJNA253252:435_436	Oscillibacter sp. ER4:435_436	Oscillibacter_sp._ER4:132	Oscillibacter sp. ER4	1	1	JPJG01000017_gene395;JPJG01000017_gene396;		1
1519439.PRJNA253252	Oscillibacter sp. ER4	1519439.PRJNA253252:445_446	Oscillibacter sp. ER4:445_446	Oscillibacter_sp._ER4:133	Oscillibacter sp. ER4	1	1	JPJG01000017_gene405;		0
1519439.PRJNA253252	Oscillibacter sp. ER4	1519439.PRJNA253252:481_482	Oscillibacter sp. ER4:481_482	Oscillibacter_sp._ER4:134	Oscillibacter sp. ER4	1	1	JPJG01000083_gene437;		1
1519439.PRJNA253252	Oscillibacter sp. ER4	1519439.PRJNA253252:504_505	Oscillibacter sp. ER4:504_505	Oscillibacter_sp._ER4:135	Oscillibacter sp. ER4	1	1	JPJG01000084_gene448;		0
1519439.PRJNA253252	Oscillibacter sp. ER4	1519439.PRJNA253252:505_506	Oscillibacter sp. ER4:505_506	Oscillibacter_sp._ER4:136	Oscillibacter sp. ER4	1	1	JPJG01000084_gene449;		1
1519439.PRJNA253252	Oscillibacter sp. ER4	1519439.PRJNA253252:508_509	Oscillibacter sp. ER4:508_509	Oscillibacter_sp._ER4:137	Oscillibacter sp. ER4	1	1	JPJG01000084_gene451;JPJG01000085_gene452;JPJG01000085_gene453;		0
1519439.PRJNA253252	Oscillibacter sp. ER4	1519439.PRJNA253252:523_524	Oscillibacter sp. ER4:523_524	Oscillibacter_sp._ER4:138	Oscillibacter sp. ER4	1	1	JPJG01000085_gene467;		1
1519439.PRJNA253252	Oscillibacter sp. ER4	1519439.PRJNA253252:541_542	Oscillibacter sp. ER4:541_542	Oscillibacter_sp._ER4:139	Oscillibacter sp. ER4	1	1			1
1519439.PRJNA253252	Oscillibacter sp. ER4	1519439.PRJNA253252:542_543;1342_1344;2269_2273	Oscillibacter sp. ER4:542_543 and 2 segments	Oscillibacter_sp._ER4:140	Oscillibacter sp. ER4	3	7	JPJG01000008_gene1203;JPJG01000116_gene2015;JPJG01000116_gene2016;		0
1519439.PRJNA253252	Oscillibacter sp. ER4	1519439.PRJNA253252:556_557	Oscillibacter sp. ER4:556_557	Oscillibacter_sp._ER4:141	Oscillibacter sp. ER4	1	1	JPJG01000020_gene493;		1
1519439.PRJNA253252	Oscillibacter sp. ER4	1519439.PRJNA253252:557_558	Oscillibacter sp. ER4:557_558	Oscillibacter_sp._ER4:142	Oscillibacter sp. ER4	1	1	JPJG01000020_gene493;JPJG01000020_gene494;JPJG01000020_gene495;		0
1519439.PRJNA253252	Oscillibacter sp. ER4	1519439.PRJNA253252:563_564	Oscillibacter sp. ER4:563_564	Oscillibacter_sp._ER4:143	Oscillibacter sp. ER4	1	1	JPJG01000023_gene503;		1
1519439.PRJNA253252	Oscillibacter sp. ER4	1519439.PRJNA253252:566_567	Oscillibacter sp. ER4:566_567	Oscillibacter_sp._ER4:144	Oscillibacter sp. ER4	1	1	JPJG01000023_gene503;JPJG01000023_gene504;JPJG01000023_gene505;		1
1519439.PRJNA253252	Oscillibacter sp. ER4	1519439.PRJNA253252:635_636	Oscillibacter sp. ER4:635_636	Oscillibacter_sp._ER4:146	Oscillibacter sp. ER4	1	1	JPJG01000022_gene572;		1
1519439.PRJNA253252	Oscillibacter sp. ER4	1519439.PRJNA253252:641_642	Oscillibacter sp. ER4:641_642	Oscillibacter_sp._ER4:148	Oscillibacter sp. ER4	1	1	JPJG01000025_gene578;		1
1519439.PRJNA253252	Oscillibacter sp. ER4	1519439.PRJNA253252:642_644;1337_1339	Oscillibacter sp. ER4:642_644;1337_1339	Oscillibacter_sp._ER4:149	Oscillibacter sp. ER4	2	4	JPJG01000025_gene578;JPJG01000025_gene579;JPJG01000008_gene1198;JPJG01000008_gene1199;		0
1519439.PRJNA253252	Oscillibacter sp. ER4	1519439.PRJNA253252:650_652;1690_1693;1850_1851;2197_2199	Oscillibacter sp. ER4:650_652 and 3 segments	Oscillibacter_sp._ER4:150	Oscillibacter sp. ER4	4	8	JPJG01000024_gene583;JPJG01000024_gene584;JPJG01000070_gene1500;JPJG01000070_gene1501;JPJG01000070_gene1502;JPJG01000070_gene1503;JPJG01000070_gene1503;JPJG01000034_gene1645;JPJG01000034_gene1646;JPJG01000059_gene1958;JPJG01000059_gene1959;		0
1519439.PRJNA253252	Oscillibacter sp. ER4	1519439.PRJNA253252:657_658;2388_2389	Oscillibacter sp. ER4:657_658;2388_2389	Oscillibacter_sp._ER4:151	Oscillibacter sp. ER4	2	2	JPJG01000024_gene587;JPJG01000062_gene2116;JPJG01000062_gene2117;		1
1519439.PRJNA253252	Oscillibacter sp. ER4	1519439.PRJNA253252:687_688	Oscillibacter sp. ER4:687_688	Oscillibacter_sp._ER4:152	Oscillibacter sp. ER4	1	1	JPJG01000027_gene610;JPJG01000027_gene611;		1
1519439.PRJNA253252	Oscillibacter sp. ER4	1519439.PRJNA253252:710_711	Oscillibacter sp. ER4:710_711	Oscillibacter_sp._ER4:153	Oscillibacter sp. ER4	1	1	JPJG01000091_gene631;JPJG01000091_gene632;		1
1519439.PRJNA253252	Oscillibacter sp. ER4	1519439.PRJNA253252:751_752	Oscillibacter sp. ER4:751_752	Oscillibacter_sp._ER4:154	Oscillibacter sp. ER4	1	1	JPJG01000091_gene670;		1
1519439.PRJNA253252	Oscillibacter sp. ER4	1519439.PRJNA253252:767_768	Oscillibacter sp. ER4:767_768	Oscillibacter_sp._ER4:155	Oscillibacter sp. ER4	1	1	JPJG01000086_gene686;JPJG01000086_gene687;		0
1519439.PRJNA253252	Oscillibacter sp. ER4	1519439.PRJNA253252:770_771	Oscillibacter sp. ER4:770_771	Oscillibacter_sp._ER4:156	Oscillibacter sp. ER4	1	1	JPJG01000086_gene689;JPJG01000090_gene690;		1
1519439.PRJNA253252	Oscillibacter sp. ER4	1519439.PRJNA253252:771_773	Oscillibacter sp. ER4:771_773	Oscillibacter_sp._ER4:157	Oscillibacter sp. ER4	1	2	JPJG01000090_gene690;JPJG01000089_gene691;		1
1519439.PRJNA253252	Oscillibacter sp. ER4	1519439.PRJNA253252:803_805;2193_2195	Oscillibacter sp. ER4:803_805;2193_2195	Oscillibacter_sp._ER4:158	Oscillibacter sp. ER4	2	4	JPJG01000051_gene729;JPJG01000051_gene730;JPJG01000051_gene731;JPJG01000051_gene732;JPJG01000059_gene1954;JPJG01000059_gene1955;JPJG01000059_gene1956;		0
1519439.PRJNA253252	Oscillibacter sp. ER4	1519439.PRJNA253252:826_827	Oscillibacter sp. ER4:826_827	Oscillibacter_sp._ER4:159	Oscillibacter sp. ER4	1	1	JPJG01000051_gene754;JPJG01000051_gene755;JPJG01000051_gene756;		0
1519439.PRJNA253252	Oscillibacter sp. ER4	1519439.PRJNA253252:836_837	Oscillibacter sp. ER4:836_837	Oscillibacter_sp._ER4:160	Oscillibacter sp. ER4	1	1	JPJG01000051_gene766;JPJG01000052_gene767;		0
1519439.PRJNA253252	Oscillibacter sp. ER4	1519439.PRJNA253252:851_852	Oscillibacter sp. ER4:851_852	Oscillibacter_sp._ER4:161	Oscillibacter sp. ER4	1	1	JPJG01000049_gene784;JPJG01000049_gene785;		1
1519439.PRJNA253252	Oscillibacter sp. ER4	1519439.PRJNA253252:888_889	Oscillibacter sp. ER4:888_889	Oscillibacter_sp._ER4:162	Oscillibacter sp. ER4	1	1	JPJG01000049_gene817;JPJG01000049_gene818;JPJG01000050_gene819;		1
1519439.PRJNA253252	Oscillibacter sp. ER4	1519439.PRJNA253252:910_911	Oscillibacter sp. ER4:910_911	Oscillibacter_sp._ER4:163	Oscillibacter sp. ER4	1	1	JPJG01000050_gene840;JPJG01000050_gene841;		1
1519439.PRJNA253252	Oscillibacter sp. ER4	1519439.PRJNA253252:911_912	Oscillibacter sp. ER4:911_912	Oscillibacter_sp._ER4:164	Oscillibacter sp. ER4	1	1	JPJG01000050_gene841;JPJG01000050_gene842;		0
1519439.PRJNA253252	Oscillibacter sp. ER4	1519439.PRJNA253252:945_946;1672_1673	Oscillibacter sp. ER4:945_946;1672_1673	Oscillibacter_sp._ER4:165	Oscillibacter sp. ER4	2	2	JPJG01000096_gene873;JPJG01000096_gene874;JPJG01000069_gene1481;		1
1519439.PRJNA253252	Oscillibacter sp. ER4	1519439.PRJNA253252:992_996	Oscillibacter sp. ER4:992_996	Oscillibacter_sp._ER4:167	Oscillibacter sp. ER4	1	4	JPJG01000078_gene911;JPJG01000078_gene912;JPJG01000078_gene912;JPJG01000078_gene913;JPJG01000078_gene914;JPJG01000078_gene915;		1
1519439.PRJNA253252	Oscillibacter sp. ER4	1519439.PRJNA253252:996_997	Oscillibacter sp. ER4:996_997	Oscillibacter_sp._ER4:168	Oscillibacter sp. ER4	1	1	JPJG01000078_gene915;JPJG01000078_gene916;		1
1519439.PRJNA253252	Oscillibacter sp. ER4	1519439.PRJNA253252:1059_1060	Oscillibacter sp. ER4:1059_1060	Oscillibacter_sp._ER4:1	Oscillibacter sp. ER4	1	1	JPJG01000044_gene969;JPJG01000044_gene970;		1
1519439.PRJNA253252	Oscillibacter sp. ER4	1519439.PRJNA253252:1097_1098	Oscillibacter sp. ER4:1097_1098	Oscillibacter_sp._ER4:2	Oscillibacter sp. ER4	1	1	JPJG01000046_gene1002;		1
1519439.PRJNA253252	Oscillibacter sp. ER4	1519439.PRJNA253252:1131_1132	Oscillibacter sp. ER4:1131_1132	Oscillibacter_sp._ER4:4	Oscillibacter sp. ER4	1	1	JPJG01000005_gene1023;		1
1519439.PRJNA253252	Oscillibacter sp. ER4	1519439.PRJNA253252:1140_1141	Oscillibacter sp. ER4:1140_1141	Oscillibacter_sp._ER4:5	Oscillibacter sp. ER4	1	1	JPJG01000005_gene1028;JPJG01000005_gene1029;JPJG01000005_gene1030;		1
1519439.PRJNA253252	Oscillibacter sp. ER4	1519439.PRJNA253252:1146_1147	Oscillibacter sp. ER4:1146_1147	Oscillibacter_sp._ER4:6	Oscillibacter sp. ER4	1	1	JPJG01000005_gene1034;JPJG01000005_gene1035;		1
1519439.PRJNA253252	Oscillibacter sp. ER4	1519439.PRJNA253252:1163_1164	Oscillibacter sp. ER4:1163_1164	Oscillibacter_sp._ER4:7	Oscillibacter sp. ER4	1	1	JPJG01000004_gene1052;JPJG01000004_gene1053;JPJG01000004_gene1054;		1
1519439.PRJNA253252	Oscillibacter sp. ER4	1519439.PRJNA253252:1233_1234	Oscillibacter sp. ER4:1233_1234	Oscillibacter_sp._ER4:8	Oscillibacter sp. ER4	1	1	JPJG01000002_gene1121;JPJG01000002_gene1122;JPJG01000002_gene1123;		1
1519439.PRJNA253252	Oscillibacter sp. ER4	1519439.PRJNA253252:1248_1249	Oscillibacter sp. ER4:1248_1249	Oscillibacter_sp._ER4:9	Oscillibacter sp. ER4	1	1			1
1519439.PRJNA253252	Oscillibacter sp. ER4	1519439.PRJNA253252:1250_1255;1258_1260	Oscillibacter sp. ER4:1250_1255;1258_1260	Oscillibacter_sp._ER4:10	Oscillibacter sp. ER4	2	7	JPJG01000002_gene1134;JPJG01000002_gene1135;JPJG01000002_gene1135;JPJG01000002_gene1136;JPJG01000002_gene1138;		1
1519439.PRJNA253252	Oscillibacter sp. ER4	1519439.PRJNA253252:1257_1258	Oscillibacter sp. ER4:1257_1258	Oscillibacter_sp._ER4:11	Oscillibacter sp. ER4	1	1	JPJG01000002_gene1137;		1
1519439.PRJNA253252	Oscillibacter sp. ER4	1519439.PRJNA253252:1260_1262	Oscillibacter sp. ER4:1260_1262	Oscillibacter_sp._ER4:12	Oscillibacter sp. ER4	1	2	JPJG01000002_gene1139;JPJG01000002_gene1140;JPJG01000002_gene1141;		1
1519439.PRJNA253252	Oscillibacter sp. ER4	1519439.PRJNA253252:1262_1263	Oscillibacter sp. ER4:1262_1263	Oscillibacter_sp._ER4:13	Oscillibacter sp. ER4	1	1	JPJG01000002_gene1141;		0
1519439.PRJNA253252	Oscillibacter sp. ER4	1519439.PRJNA253252:1267_1268	Oscillibacter sp. ER4:1267_1268	Oscillibacter_sp._ER4:14	Oscillibacter sp. ER4	1	1	JPJG01000002_gene1144;JPJG01000002_gene1145;		1
1519439.PRJNA253252	Oscillibacter sp. ER4	1519439.PRJNA253252:1269_1270	Oscillibacter sp. ER4:1269_1270	Oscillibacter_sp._ER4:15	Oscillibacter sp. ER4	1	1	JPJG01000002_gene1146;JPJG01000002_gene1147;		1
1519439.PRJNA253252	Oscillibacter sp. ER4	1519439.PRJNA253252:1270_1272	Oscillibacter sp. ER4:1270_1272	Oscillibacter_sp._ER4:16	Oscillibacter sp. ER4	1	2	JPJG01000002_gene1147;JPJG01000002_gene1148;		1
1519439.PRJNA253252	Oscillibacter sp. ER4	1519439.PRJNA253252:1274_1275	Oscillibacter sp. ER4:1274_1275	Oscillibacter_sp._ER4:17	Oscillibacter sp. ER4	1	1	JPJG01000002_gene1151;		0
1519439.PRJNA253252	Oscillibacter sp. ER4	1519439.PRJNA253252:1275_1276	Oscillibacter sp. ER4:1275_1276	Oscillibacter_sp._ER4:18	Oscillibacter sp. ER4	1	1	JPJG01000002_gene1151;		1
1519439.PRJNA253252	Oscillibacter sp. ER4	1519439.PRJNA253252:1276_1279	Oscillibacter sp. ER4:1276_1279	Oscillibacter_sp._ER4:19	Oscillibacter sp. ER4	1	3	JPJG01000002_gene1151;JPJG01000002_gene1152;JPJG01000002_gene1152;		0
1519439.PRJNA253252	Oscillibacter sp. ER4	1519439.PRJNA253252:1279_1280	Oscillibacter sp. ER4:1279_1280	Oscillibacter_sp._ER4:20	Oscillibacter sp. ER4	1	1	JPJG01000002_gene1152;JPJG01000002_gene1153;JPJG01000002_gene1154;JPJG01000002_gene1155;		1
1519439.PRJNA253252	Oscillibacter sp. ER4	1519439.PRJNA253252:1280_1281	Oscillibacter sp. ER4:1280_1281	Oscillibacter_sp._ER4:21	Oscillibacter sp. ER4	1	1	JPJG01000002_gene1155;JPJG01000002_gene1156;		0
1519439.PRJNA253252	Oscillibacter sp. ER4	1519439.PRJNA253252:1283_1284	Oscillibacter sp. ER4:1283_1284	Oscillibacter_sp._ER4:22	Oscillibacter sp. ER4	1	1	JPJG01000002_gene1158;		0
1519439.PRJNA253252	Oscillibacter sp. ER4	1519439.PRJNA253252:1296_1297	Oscillibacter sp. ER4:1296_1297	Oscillibacter_sp._ER4:23	Oscillibacter sp. ER4	1	1	JPJG01000008_gene1168;		1
1519439.PRJNA253252	Oscillibacter sp. ER4	1519439.PRJNA253252:1309_1310	Oscillibacter sp. ER4:1309_1310	Oscillibacter_sp._ER4:24	Oscillibacter sp. ER4	1	1	JPJG01000008_gene1177;JPJG01000008_gene1178;JPJG01000008_gene1179;		1
1519439.PRJNA253252	Oscillibacter sp. ER4	1519439.PRJNA253252:1310_1311	Oscillibacter sp. ER4:1310_1311	Oscillibacter_sp._ER4:25	Oscillibacter sp. ER4	1	1	JPJG01000008_gene1179;		1
1519439.PRJNA253252	Oscillibacter sp. ER4	1519439.PRJNA253252:1319_1320	Oscillibacter sp. ER4:1319_1320	Oscillibacter_sp._ER4:26	Oscillibacter sp. ER4	1	1	JPJG01000008_gene1185;		1
1519439.PRJNA253252	Oscillibacter sp. ER4	1519439.PRJNA253252:1334_1337	Oscillibacter sp. ER4:1334_1337	Oscillibacter_sp._ER4:27	Oscillibacter sp. ER4	1	3	JPJG01000008_gene1197;JPJG01000008_gene1198;		1
1519439.PRJNA253252	Oscillibacter sp. ER4	1519439.PRJNA253252:1355_1356	Oscillibacter sp. ER4:1355_1356	Oscillibacter_sp._ER4:28	Oscillibacter sp. ER4	1	1			1
1519439.PRJNA253252	Oscillibacter sp. ER4	1519439.PRJNA253252:1356_1357	Oscillibacter sp. ER4:1356_1357	Oscillibacter_sp._ER4:29	Oscillibacter sp. ER4	1	1			1
1519439.PRJNA253252	Oscillibacter sp. ER4	1519439.PRJNA253252:1363_1364	Oscillibacter sp. ER4:1363_1364	Oscillibacter_sp._ER4:30	Oscillibacter sp. ER4	1	1	JPJG01000006_gene1216;		1
1519439.PRJNA253252	Oscillibacter sp. ER4	1519439.PRJNA253252:1378_1379	Oscillibacter sp. ER4:1378_1379	Oscillibacter_sp._ER4:31	Oscillibacter sp. ER4	1	1	JPJG01000006_gene1228;		0
1519439.PRJNA253252	Oscillibacter sp. ER4	1519439.PRJNA253252:1409_1411	Oscillibacter sp. ER4:1409_1411	Oscillibacter_sp._ER4:32	Oscillibacter sp. ER4	1	2	JPJG01000074_gene1257;JPJG01000074_gene1258;		0
1519439.PRJNA253252	Oscillibacter sp. ER4	1519439.PRJNA253252:1414_1416	Oscillibacter sp. ER4:1414_1416	Oscillibacter_sp._ER4:33	Oscillibacter sp. ER4	1	2	JPJG01000074_gene1261;JPJG01000074_gene1262;JPJG01000074_gene1263;		0
1519439.PRJNA253252	Oscillibacter sp. ER4	1519439.PRJNA253252:1416_1417	Oscillibacter sp. ER4:1416_1417	Oscillibacter_sp._ER4:34	Oscillibacter sp. ER4	1	1	JPJG01000074_gene1263;JPJG01000074_gene1264;		1
1519439.PRJNA253252	Oscillibacter sp. ER4	1519439.PRJNA253252:1456_1457	Oscillibacter sp. ER4:1456_1457	Oscillibacter_sp._ER4:35	Oscillibacter sp. ER4	1	1	JPJG01000001_gene1295;JPJG01000001_gene1296;		0
1519439.PRJNA253252	Oscillibacter sp. ER4	1519439.PRJNA253252:1501_1502	Oscillibacter sp. ER4:1501_1502	Oscillibacter_sp._ER4:36	Oscillibacter sp. ER4	1	1	JPJG01000072_gene1334;JPJG01000072_gene1335;JPJG01000072_gene1336;		1
1519439.PRJNA253252	Oscillibacter sp. ER4	1519439.PRJNA253252:1536_1537;2107_2108;2195_2196;2500_2501;2630_2632	Oscillibacter sp. ER4:1536_1537 and 4 segments	Oscillibacter_sp._ER4:37	Oscillibacter sp. ER4	5	6	JPJG01000053_gene1362;JPJG01000053_gene1363;JPJG01000053_gene1364;JPJG01000105_gene1849;JPJG01000108_gene1850;JPJG01000059_gene1957;JPJG01000056_gene2229;JPJG01000029_gene2339;JPJG01000029_gene2340;		1
1519439.PRJNA253252	Oscillibacter sp. ER4	1519439.PRJNA253252:1572_1573	Oscillibacter sp. ER4:1572_1573	Oscillibacter_sp._ER4:38	Oscillibacter sp. ER4	1	1	JPJG01000042_gene1393;JPJG01000042_gene1394;		1
1519439.PRJNA253252	Oscillibacter sp. ER4	1519439.PRJNA253252:1579_1580	Oscillibacter sp. ER4:1579_1580	Oscillibacter_sp._ER4:39	Oscillibacter sp. ER4	1	1	JPJG01000042_gene1401;		0
1519439.PRJNA253252	Oscillibacter sp. ER4	1519439.PRJNA253252:1588_1589	Oscillibacter sp. ER4:1588_1589	Oscillibacter_sp._ER4:40	Oscillibacter sp. ER4	1	1	JPJG01000040_gene1406;JPJG01000040_gene1407;JPJG01000040_gene1408;		0
1519439.PRJNA253252	Oscillibacter sp. ER4	1519439.PRJNA253252:1616_1617	Oscillibacter sp. ER4:1616_1617	Oscillibacter_sp._ER4:41	Oscillibacter sp. ER4	1	1	JPJG01000040_gene1439;		1
1519439.PRJNA253252	Oscillibacter sp. ER4	1519439.PRJNA253252:1630_1631	Oscillibacter sp. ER4:1630_1631	Oscillibacter_sp._ER4:42	Oscillibacter sp. ER4	1	1	JPJG01000039_gene1447;		1
1519439.PRJNA253252	Oscillibacter sp. ER4	1519439.PRJNA253252:1644_1645	Oscillibacter sp. ER4:1644_1645	Oscillibacter_sp._ER4:43	Oscillibacter sp. ER4	1	1	JPJG01000038_gene1459;JPJG01000038_gene1460;		0
1519439.PRJNA253252	Oscillibacter sp. ER4	1519439.PRJNA253252:1653_1655	Oscillibacter sp. ER4:1653_1655	Oscillibacter_sp._ER4:44	Oscillibacter sp. ER4	1	2			1
1519439.PRJNA253252	Oscillibacter sp. ER4	1519439.PRJNA253252:1693_1694	Oscillibacter sp. ER4:1693_1694	Oscillibacter_sp._ER4:45	Oscillibacter sp. ER4	1	1	JPJG01000070_gene1503;		1
1519439.PRJNA253252	Oscillibacter sp. ER4	1519439.PRJNA253252:1702_1703	Oscillibacter sp. ER4:1702_1703	Oscillibacter_sp._ER4:46	Oscillibacter sp. ER4	1	1	JPJG01000070_gene1507;JPJG01000071_gene1508;		0
1519439.PRJNA253252	Oscillibacter sp. ER4	1519439.PRJNA253252:1721_1723;1725_1728;1729_1731;2108_2113	Oscillibacter sp. ER4:1721_1723 and 3 segments	Oscillibacter_sp._ER4:47	Oscillibacter sp. ER4	4	12	JPJG01000071_gene1526;JPJG01000071_gene1527;JPJG01000071_gene1528;JPJG01000071_gene1529;JPJG01000107_gene1851;JPJG01000107_gene1852;JPJG01000107_gene1852;JPJG01000107_gene1853;		0
1519439.PRJNA253252	Oscillibacter sp. ER4	1519439.PRJNA253252:1723_1724	Oscillibacter sp. ER4:1723_1724	Oscillibacter_sp._ER4:48	Oscillibacter sp. ER4	1	1			0
1519439.PRJNA253252	Oscillibacter sp. ER4	1519439.PRJNA253252:1743_1744	Oscillibacter sp. ER4:1743_1744	Oscillibacter_sp._ER4:49	Oscillibacter sp. ER4	1	1	JPJG01000036_gene1540;		0
1519439.PRJNA253252	Oscillibacter sp. ER4	1519439.PRJNA253252:1775_1776	Oscillibacter sp. ER4:1775_1776	Oscillibacter_sp._ER4:51	Oscillibacter sp. ER4	1	1	JPJG01000032_gene1567;		0
1519439.PRJNA253252	Oscillibacter sp. ER4	1519439.PRJNA253252:1777_1779	Oscillibacter sp. ER4:1777_1779	Oscillibacter_sp._ER4:52	Oscillibacter sp. ER4	1	2	JPJG01000034_gene1568;		0
1519439.PRJNA253252	Oscillibacter sp. ER4	1519439.PRJNA253252:1789_1790	Oscillibacter sp. ER4:1789_1790	Oscillibacter_sp._ER4:54	Oscillibacter sp. ER4	1	1	JPJG01000034_gene1575;JPJG01000034_gene1576;		1
1519439.PRJNA253252	Oscillibacter sp. ER4	1519439.PRJNA253252:1861_1862	Oscillibacter sp. ER4:1861_1862	Oscillibacter_sp._ER4:56	Oscillibacter sp. ER4	1	1	JPJG01000033_gene1652;		1
1519439.PRJNA253252	Oscillibacter sp. ER4	1519439.PRJNA253252:1864_1865	Oscillibacter sp. ER4:1864_1865	Oscillibacter_sp._ER4:57	Oscillibacter sp. ER4	1	1	JPJG01000033_gene1653;JPJG01000033_gene1654;		1
1519439.PRJNA253252	Oscillibacter sp. ER4	1519439.PRJNA253252:1865_1866	Oscillibacter sp. ER4:1865_1866	Oscillibacter_sp._ER4:58	Oscillibacter sp. ER4	1	1	JPJG01000033_gene1654;JPJG01000033_gene1655;		1
1519439.PRJNA253252	Oscillibacter sp. ER4	1519439.PRJNA253252:1866_1867	Oscillibacter sp. ER4:1866_1867	Oscillibacter_sp._ER4:59	Oscillibacter sp. ER4	1	1	JPJG01000033_gene1655;JPJG01000033_gene1656;JPJG01000033_gene1657;		1
1519439.PRJNA253252	Oscillibacter sp. ER4	1519439.PRJNA253252:1867_1870	Oscillibacter sp. ER4:1867_1870	Oscillibacter_sp._ER4:60	Oscillibacter sp. ER4	1	3	JPJG01000033_gene1657;JPJG01000033_gene1658;JPJG01000033_gene1659;JPJG01000033_gene1659;JPJG01000033_gene1660;JPJG01000033_gene1661;JPJG01000033_gene1662;		1
1519439.PRJNA253252	Oscillibacter sp. ER4	1519439.PRJNA253252:1870_1872	Oscillibacter sp. ER4:1870_1872	Oscillibacter_sp._ER4:61	Oscillibacter sp. ER4	1	2	JPJG01000033_gene1662;JPJG01000033_gene1663;		1
1519439.PRJNA253252	Oscillibacter sp. ER4	1519439.PRJNA253252:1873_1874	Oscillibacter sp. ER4:1873_1874	Oscillibacter_sp._ER4:62	Oscillibacter sp. ER4	1	1	JPJG01000033_gene1664;JPJG01000033_gene1665;		0
1519439.PRJNA253252	Oscillibacter sp. ER4	1519439.PRJNA253252:1875_1876	Oscillibacter sp. ER4:1875_1876	Oscillibacter_sp._ER4:63	Oscillibacter sp. ER4	1	1	JPJG01000033_gene1666;JPJG01000033_gene1667;JPJG01000033_gene1668;		1
1519439.PRJNA253252	Oscillibacter sp. ER4	1519439.PRJNA253252:1889_1892;1932_1934	Oscillibacter sp. ER4:1889_1892;1932_1934	Oscillibacter_sp._ER4:64	Oscillibacter sp. ER4	2	5	JPJG01000033_gene1679;JPJG01000033_gene1680;JPJG01000033_gene1681;JPJG01000033_gene1717;JPJG01000033_gene1718;		1
1519439.PRJNA253252	Oscillibacter sp. ER4	1519439.PRJNA253252:1899_1902	Oscillibacter sp. ER4:1899_1902	Oscillibacter_sp._ER4:65	Oscillibacter sp. ER4	1	3	JPJG01000033_gene1689;JPJG01000033_gene1690;JPJG01000033_gene1691;		1
1519439.PRJNA253252	Oscillibacter sp. ER4	1519439.PRJNA253252:1904_1906;1916_1918	Oscillibacter sp. ER4:1904_1906;1916_1918	Oscillibacter_sp._ER4:66	Oscillibacter sp. ER4	2	4	JPJG01000033_gene1691;JPJG01000033_gene1703;JPJG01000033_gene1704;		0
1519439.PRJNA253252	Oscillibacter sp. ER4	1519439.PRJNA253252:1906_1908	Oscillibacter sp. ER4:1906_1908	Oscillibacter_sp._ER4:67	Oscillibacter sp. ER4	1	2	JPJG01000033_gene1691;JPJG01000033_gene1692;JPJG01000033_gene1693;JPJG01000033_gene1694;		0
1519439.PRJNA253252	Oscillibacter sp. ER4	1519439.PRJNA253252:1912_1913	Oscillibacter sp. ER4:1912_1913	Oscillibacter_sp._ER4:68	Oscillibacter sp. ER4	1	1	JPJG01000033_gene1697;JPJG01000033_gene1698;JPJG01000033_gene1699;		1
1519439.PRJNA253252	Oscillibacter sp. ER4	1519439.PRJNA253252:1913_1914	Oscillibacter sp. ER4:1913_1914	Oscillibacter_sp._ER4:69	Oscillibacter sp. ER4	1	1	JPJG01000033_gene1699;JPJG01000033_gene1700;JPJG01000033_gene1701;		1
1519439.PRJNA253252	Oscillibacter sp. ER4	1519439.PRJNA253252:1920_1921	Oscillibacter sp. ER4:1920_1921	Oscillibacter_sp._ER4:70	Oscillibacter sp. ER4	1	1	JPJG01000033_gene1707;JPJG01000033_gene1708;		1
1519439.PRJNA253252	Oscillibacter sp. ER4	1519439.PRJNA253252:1928_1929	Oscillibacter sp. ER4:1928_1929	Oscillibacter_sp._ER4:71	Oscillibacter sp. ER4	1	1	JPJG01000033_gene1714;JPJG01000033_gene1715;		1
1519439.PRJNA253252	Oscillibacter sp. ER4	1519439.PRJNA253252:1929_1931	Oscillibacter sp. ER4:1929_1931	Oscillibacter_sp._ER4:72	Oscillibacter sp. ER4	1	2	JPJG01000033_gene1715;JPJG01000033_gene1716;		0
1519439.PRJNA253252	Oscillibacter sp. ER4	1519439.PRJNA253252:1935_1937	Oscillibacter sp. ER4:1935_1937	Oscillibacter_sp._ER4:73	Oscillibacter sp. ER4	1	2	JPJG01000033_gene1720;JPJG01000033_gene1721;		0
1519439.PRJNA253252	Oscillibacter sp. ER4	1519439.PRJNA253252:1966_1967	Oscillibacter sp. ER4:1966_1967	Oscillibacter_sp._ER4:74	Oscillibacter sp. ER4	1	1	JPJG01000031_gene1745;JPJG01000031_gene1746;		1
1519439.PRJNA253252	Oscillibacter sp. ER4	1519439.PRJNA253252:1992_1994	Oscillibacter sp. ER4:1992_1994	Oscillibacter_sp._ER4:75	Oscillibacter sp. ER4	1	2	JPJG01000102_gene1764;JPJG01000102_gene1765;		1
1519439.PRJNA253252	Oscillibacter sp. ER4	1519439.PRJNA253252:1999_2000	Oscillibacter sp. ER4:1999_2000	Oscillibacter_sp._ER4:76	Oscillibacter sp. ER4	1	1			0
1519439.PRJNA253252	Oscillibacter sp. ER4	1519439.PRJNA253252:2001_2004	Oscillibacter sp. ER4:2001_2004	Oscillibacter_sp._ER4:77	Oscillibacter sp. ER4	1	3	JPJG01000102_gene1768;		0
1519439.PRJNA253252	Oscillibacter sp. ER4	1519439.PRJNA253252:2012_2013	Oscillibacter sp. ER4:2012_2013	Oscillibacter_sp._ER4:78	Oscillibacter sp. ER4	1	1	JPJG01000065_gene1772;		1
1519439.PRJNA253252	Oscillibacter sp. ER4	1519439.PRJNA253252:2045_2046	Oscillibacter sp. ER4:2045_2046	Oscillibacter_sp._ER4:79	Oscillibacter sp. ER4	1	1	JPJG01000063_gene1804;		1
1519439.PRJNA253252	Oscillibacter sp. ER4	1519439.PRJNA253252:2051_2052	Oscillibacter sp. ER4:2051_2052	Oscillibacter_sp._ER4:80	Oscillibacter sp. ER4	1	1	JPJG01000063_gene1808;JPJG01000063_gene1809;JPJG01000063_gene1810;		1
1519439.PRJNA253252	Oscillibacter sp. ER4	1519439.PRJNA253252:2061_2062	Oscillibacter sp. ER4:2061_2062	Oscillibacter_sp._ER4:81	Oscillibacter sp. ER4	1	1	JPJG01000113_gene1817;		1
1519439.PRJNA253252	Oscillibacter sp. ER4	1519439.PRJNA253252:2074_2075	Oscillibacter sp. ER4:2074_2075	Oscillibacter_sp._ER4:82	Oscillibacter sp. ER4	1	1	JPJG01000112_gene1823;JPJG01000112_gene1824;JPJG01000112_gene1825;		1
1519439.PRJNA253252	Oscillibacter sp. ER4	1519439.PRJNA253252:2106_2107	Oscillibacter sp. ER4:2106_2107	Oscillibacter_sp._ER4:83	Oscillibacter sp. ER4	1	1	JPJG01000106_gene1848;JPJG01000105_gene1849;		1
1519439.PRJNA253252	Oscillibacter sp. ER4	1519439.PRJNA253252:2113_2114	Oscillibacter sp. ER4:2113_2114	Oscillibacter_sp._ER4:84	Oscillibacter sp. ER4	1	1	JPJG01000107_gene1853;JPJG01000107_gene1854;		1
1519439.PRJNA253252	Oscillibacter sp. ER4	1519439.PRJNA253252:2116_2117	Oscillibacter sp. ER4:2116_2117	Oscillibacter_sp._ER4:85	Oscillibacter sp. ER4	1	1	JPJG01000107_gene1856;JPJG01000107_gene1857;JPJG01000107_gene1858;JPJG01000107_gene1859;		1
1519439.PRJNA253252	Oscillibacter sp. ER4	1519439.PRJNA253252:2153_2155	Oscillibacter sp. ER4:2153_2155	Oscillibacter_sp._ER4:87	Oscillibacter sp. ER4	1	2	JPJG01000060_gene1905;		0
1519439.PRJNA253252	Oscillibacter sp. ER4	1519439.PRJNA253252:2199_2200	Oscillibacter sp. ER4:2199_2200	Oscillibacter_sp._ER4:88	Oscillibacter sp. ER4	1	1	JPJG01000059_gene1959;		1
1519439.PRJNA253252	Oscillibacter sp. ER4	1519439.PRJNA253252:2211_2212	Oscillibacter sp. ER4:2211_2212	Oscillibacter_sp._ER4:89	Oscillibacter sp. ER4	1	1	JPJG01000059_gene1967;		0
1519439.PRJNA253252	Oscillibacter sp. ER4	1519439.PRJNA253252:2238_2241;2249_2261	Oscillibacter sp. ER4:2238_2241;2249_2261	Oscillibacter_sp._ER4:90	Oscillibacter sp. ER4	2	15	JPJG01000061_gene1996;JPJG01000061_gene1997;JPJG01000061_gene1997;JPJG01000061_gene1999;JPJG01000061_gene2000;JPJG01000061_gene2001;JPJG01000061_gene2001;JPJG01000061_gene2002;JPJG01000061_gene2003;JPJG01000061_gene2003;JPJG01000061_gene2004;JPJG01000061_gene2005;JPJG01000061_gene2006;JPJG01000061_gene2007;JPJG01000061_gene2007;JPJG01000061_gene2008;JPJG01000061_gene2008;JPJG01000061_gene2009;		0
1519439.PRJNA253252	Oscillibacter sp. ER4	1519439.PRJNA253252:2264_2265	Oscillibacter sp. ER4:2264_2265	Oscillibacter_sp._ER4:91	Oscillibacter sp. ER4	1	1	JPJG01000061_gene2011;		1
1519439.PRJNA253252	Oscillibacter sp. ER4	1519439.PRJNA253252:2265_2266	Oscillibacter sp. ER4:2265_2266	Oscillibacter_sp._ER4:92	Oscillibacter sp. ER4	1	1	JPJG01000061_gene2012;		1
1519439.PRJNA253252	Oscillibacter sp. ER4	1519439.PRJNA253252:2266_2267	Oscillibacter sp. ER4:2266_2267	Oscillibacter_sp._ER4:93	Oscillibacter sp. ER4	1	1	JPJG01000061_gene2012;JPJG01000061_gene2013;		0
1519439.PRJNA253252	Oscillibacter sp. ER4	1519439.PRJNA253252:2267_2268	Oscillibacter sp. ER4:2267_2268	Oscillibacter_sp._ER4:94	Oscillibacter sp. ER4	1	1	JPJG01000061_gene2013;JPJG01000061_gene2014;		0
1519439.PRJNA253252	Oscillibacter sp. ER4	1519439.PRJNA253252:2268_2269	Oscillibacter sp. ER4:2268_2269	Oscillibacter_sp._ER4:95	Oscillibacter sp. ER4	1	1	JPJG01000061_gene2014;JPJG01000116_gene2015;		1
1519439.PRJNA253252	Oscillibacter sp. ER4	1519439.PRJNA253252:2280_2281	Oscillibacter sp. ER4:2280_2281	Oscillibacter_sp._ER4:96	Oscillibacter sp. ER4	1	1	JPJG01000116_gene2021;JPJG01000116_gene2022;		1
1519439.PRJNA253252	Oscillibacter sp. ER4	1519439.PRJNA253252:2281_2282	Oscillibacter sp. ER4:2281_2282	Oscillibacter_sp._ER4:97	Oscillibacter sp. ER4	1	1	JPJG01000116_gene2022;		0
1519439.PRJNA253252	Oscillibacter sp. ER4	1519439.PRJNA253252:2288_2289	Oscillibacter sp. ER4:2288_2289	Oscillibacter_sp._ER4:98	Oscillibacter sp. ER4	1	1	JPJG01000116_gene2027;JPJG01000116_gene2028;		0
1519439.PRJNA253252	Oscillibacter sp. ER4	1519439.PRJNA253252:2336_2337	Oscillibacter sp. ER4:2336_2337	Oscillibacter_sp._ER4:99	Oscillibacter sp. ER4	1	1	JPJG01000058_gene2070;JPJG01000115_gene2071;		0
1519439.PRJNA253252	Oscillibacter sp. ER4	1519439.PRJNA253252:2387_2388	Oscillibacter sp. ER4:2387_2388	Oscillibacter_sp._ER4:100	Oscillibacter sp. ER4	1	1	JPJG01000062_gene2115;JPJG01000062_gene2116;		1
1519439.PRJNA253252	Oscillibacter sp. ER4	1519439.PRJNA253252:2409_2410	Oscillibacter sp. ER4:2409_2410	Oscillibacter_sp._ER4:101	Oscillibacter sp. ER4	1	1	JPJG01000054_gene2139;JPJG01000054_gene2140;JPJG01000054_gene2141;		1
1519439.PRJNA253252	Oscillibacter sp. ER4	1519439.PRJNA253252:2497_2498	Oscillibacter sp. ER4:2497_2498	Oscillibacter_sp._ER4:103	Oscillibacter sp. ER4	1	1	JPJG01000056_gene2227;JPJG01000056_gene2228;		0
1519439.PRJNA253252	Oscillibacter sp. ER4	1519439.PRJNA253252:2512_2513	Oscillibacter sp. ER4:2512_2513	Oscillibacter_sp._ER4:104	Oscillibacter sp. ER4	1	1	JPJG01000056_gene2240;JPJG01000056_gene2241;		1
1519439.PRJNA253252	Oscillibacter sp. ER4	1519439.PRJNA253252:2515_2516	Oscillibacter sp. ER4:2515_2516	Oscillibacter_sp._ER4:105	Oscillibacter sp. ER4	1	1	JPJG01000056_gene2243;JPJG01000056_gene2244;JPJG01000056_gene2245;		1
1519439.PRJNA253252	Oscillibacter sp. ER4	1519439.PRJNA253252:2524_2525	Oscillibacter sp. ER4:2524_2525	Oscillibacter_sp._ER4:106	Oscillibacter sp. ER4	1	1	JPJG01000056_gene2249;JPJG01000056_gene2250;JPJG01000056_gene2251;		1
1519439.PRJNA253252	Oscillibacter sp. ER4	1519439.PRJNA253252:2525_2526	Oscillibacter sp. ER4:2525_2526	Oscillibacter_sp._ER4:107	Oscillibacter sp. ER4	1	1	JPJG01000056_gene2251;JPJG01000056_gene2252;		1
1519439.PRJNA253252	Oscillibacter sp. ER4	1519439.PRJNA253252:2526_2527	Oscillibacter sp. ER4:2526_2527	Oscillibacter_sp._ER4:109	Oscillibacter sp. ER4	1	1	JPJG01000056_gene2252;JPJG01000056_gene2253;		1
1519439.PRJNA253252	Oscillibacter sp. ER4	1519439.PRJNA253252:2527_2528	Oscillibacter sp. ER4:2527_2528	Oscillibacter_sp._ER4:110	Oscillibacter sp. ER4	1	1	JPJG01000056_gene2253;JPJG01000056_gene2254;		1
1519439.PRJNA253252	Oscillibacter sp. ER4	1519439.PRJNA253252:2540_2541	Oscillibacter sp. ER4:2540_2541	Oscillibacter_sp._ER4:111	Oscillibacter sp. ER4	1	1			1
1519439.PRJNA253252	Oscillibacter sp. ER4	1519439.PRJNA253252:2554_2555	Oscillibacter sp. ER4:2554_2555	Oscillibacter_sp._ER4:113	Oscillibacter sp. ER4	1	1	JPJG01000026_gene2264;		1
1519439.PRJNA253252	Oscillibacter sp. ER4	1519439.PRJNA253252:2555_2556;2559_2560	Oscillibacter sp. ER4:2555_2556;2559_2560	Oscillibacter_sp._ER4:114	Oscillibacter sp. ER4	2	2	JPJG01000026_gene2265;JPJG01000026_gene2269;JPJG01000026_gene2270;		1
1519439.PRJNA253252	Oscillibacter sp. ER4	1519439.PRJNA253252:2556_2557	Oscillibacter sp. ER4:2556_2557	Oscillibacter_sp._ER4:115	Oscillibacter sp. ER4	1	1	JPJG01000026_gene2266;		1
1519439.PRJNA253252	Oscillibacter sp. ER4	1519439.PRJNA253252:2576_2577	Oscillibacter sp. ER4:2576_2577	Oscillibacter_sp._ER4:117	Oscillibacter sp. ER4	1	1	JPJG01000026_gene2282;JPJG01000029_gene2283;		1
1519439.PRJNA253252	Oscillibacter sp. ER4	1519439.PRJNA253252:2661_2663	Oscillibacter sp. ER4:2661_2663	Oscillibacter_sp._ER4:121	Oscillibacter sp. ER4	1	2	JPJG01000110_gene2368;JPJG01000110_gene2369;JPJG01000110_gene2370;		0
1519439.PRJNA253252	Oscillibacter sp. ER4	1519439.PRJNA253252:2663_2664	Oscillibacter sp. ER4:2663_2664	Oscillibacter_sp._ER4:122	Oscillibacter sp. ER4	1	1	JPJG01000110_gene2370;JPJG01000110_gene2371;		0
1519439.PRJNA253252	Oscillibacter sp. ER4	1519439.PRJNA253252:2721_2722	Oscillibacter sp. ER4:2721_2722	Oscillibacter_sp._ER4:123	Oscillibacter sp. ER4	1	1	JPJG01000066_gene2422;JPJG01000066_gene2423;		1
1519439.PRJNA253252	Oscillibacter sp. ER4	1519439.PRJNA253252:2722_2724	Oscillibacter sp. ER4:2722_2724	Oscillibacter_sp._ER4:124	Oscillibacter sp. ER4	1	2	JPJG01000066_gene2423;JPJG01000066_gene2424;JPJG01000066_gene2425;		1
1519439.PRJNA253252	Oscillibacter sp. ER4	1519439.PRJNA253252:2728_2729	Oscillibacter sp. ER4:2728_2729	Oscillibacter_sp._ER4:125	Oscillibacter sp. ER4	1	1	JPJG01000129_gene2430;JPJG01000127_gene2431;		1
1519439.PRJNA253252	Oscillibacter sp. ER4	1519439.PRJNA253252:2729_2730	Oscillibacter sp. ER4:2729_2730	Oscillibacter_sp._ER4:126	Oscillibacter sp. ER4	1	1			1
1316408.PRJNA196120	Streptococcus sp. HSISM1	1316408.PRJNA196120:7_8	Streptococcus sp. HSISM1:7_8	Streptococcus_sp:157	Streptococcus sp. HSISM1	1	1	HSISM1_883;HSISM1_882;	Acetyltransferase;DNA-entry nuclease (Competence-specific nuclease);	0
1316408.PRJNA196120	Streptococcus sp. HSISM1	1316408.PRJNA196120:61_63	Streptococcus sp. HSISM1:61_63	Streptococcus_sp:133	Streptococcus sp. HSISM1	1	2	HSISM1_823;	Isoleucyl-tRNA synthetase;	0
1316408.PRJNA196120	Streptococcus sp. HSISM1	1316408.PRJNA196120:87_88	Streptococcus sp. HSISM1:87_88	Streptococcus_sp:173	Streptococcus sp. HSISM1	1	1	HSISM1_799;HSISM1_798;		0
1316408.PRJNA196120	Streptococcus sp. HSISM1	1316408.PRJNA196120:111_113;120_121	Streptococcus sp. HSISM1:111_113;120_121	Streptococcus_sp:9	Streptococcus sp. HSISM1	2	3	HSISM1_1031;HSISM1_1023;	Type I restriction-modificationsystem, restriction subunit R;"Type I restriction-modificationsystem, DNA-methyltransferase subunit M";	0
1316408.PRJNA196120	Streptococcus sp. HSISM1	1316408.PRJNA196120:113_114	Streptococcus sp. HSISM1:113_114	Streptococcus_sp:10	Streptococcus sp. HSISM1	1	1	HSISM1_1031;HSISM1_1030;		0
1316408.PRJNA196120	Streptococcus sp. HSISM1	1316408.PRJNA196120:118_119	Streptococcus sp. HSISM1:118_119	Streptococcus_sp:16	Streptococcus sp. HSISM1	1	1	HSISM1_1026;HSISM1_1025;	ABC transporter, ATP-bindingprotein-relatedprotein;Phage-related protein;	0
1316408.PRJNA196120	Streptococcus sp. HSISM1	1316408.PRJNA196120:128_130	Streptococcus sp. HSISM1:128_130	Streptococcus_sp:18	Streptococcus sp. HSISM1	1	2	HSISM1_1014;HSISM1_1013;	cellobiose-specific PTS system IIC component;cellobiose-specific PTS system IIC component;	0
1316408.PRJNA196120	Streptococcus sp. HSISM1	1316408.PRJNA196120:143_144	Streptococcus sp. HSISM1:143_144	Streptococcus_sp:25	Streptococcus sp. HSISM1	1	1	HSISM1_999;HSISM1_998;	3-oxoacyl-[acyl-carrier protein] reductase;MutT/nudix family protein;	0
1316408.PRJNA196120	Streptococcus sp. HSISM1	1316408.PRJNA196120:144_145	Streptococcus sp. HSISM1:144_145	Streptococcus_sp:26	Streptococcus sp. HSISM1	1	1	HSISM1_998;HSISM1_997;HSISM1_996;	MutT/nudix family protein;Acetyltransferase;PEP-utilizing enzymes family protein;	0
1316408.PRJNA196120	Streptococcus sp. HSISM1	1316408.PRJNA196120:153_154	Streptococcus sp. HSISM1:153_154	Streptococcus_sp:36	Streptococcus sp. HSISM1	1	1	HSISM1_987;HSISM1_986;		0
1316408.PRJNA196120	Streptococcus sp. HSISM1	1316408.PRJNA196120:175_176	Streptococcus sp. HSISM1:175_176	Streptococcus_sp:60	Streptococcus sp. HSISM1	1	1	HSISM1_968;		0
1316408.PRJNA196120	Streptococcus sp. HSISM1	1316408.PRJNA196120:228_230;409_410;599_601;952_956	Streptococcus sp. HSISM1:228_230 and 3 segments	Streptococcus_sp:82	Streptococcus sp. HSISM1	4	9	HSISM1_928;HSISM1_1081;HSISM1_1290;HSISM1_1291;HSISM1_1292;HSISM1_1638;HSISM1_1639;HSISM1_1640;HSISM1_1641;HSISM1_1642;	Glycine/D-amino acid oxidases family;UPF0135 protein Bsu YqfO;Putative tRNA-m1A22 methylase;Glutathione S-transferase;Adenosine deaminase;	0
1316408.PRJNA196120	Streptococcus sp. HSISM1	1316408.PRJNA196120:260_261;312_313	Streptococcus sp. HSISM1:260_261;312_313	Streptococcus_sp:83	Streptococcus sp. HSISM1	2	2	HSISM1_1853;	Transcriptional regulator SpxA1;	0
1316408.PRJNA196120	Streptococcus sp. HSISM1	1316408.PRJNA196120:271_273	Streptococcus sp. HSISM1:271_273	Streptococcus_sp:84	Streptococcus sp. HSISM1	1	2	HSISM1_1051;HSISM1_1052;HSISM1_1053;	Phage terminase, large subunit;Phage portal protein;Membrane proteins related to metallo endopeptidase;	0
1316408.PRJNA196120	Streptococcus sp. HSISM1	1316408.PRJNA196120:298_299;956_957;1019_1020	Streptococcus sp. HSISM1:298_299 and 2 segments	Streptococcus_sp:85	Streptococcus sp. HSISM1	3	3	HSISM1_1446;HSISM1_1447;HSISM1_1642;HSISM1_1643;HSISM1_1700;HSISM1_1701;	ABC transporter membrane-spanning permease-glutamine transport;"ABC-type polar amino acid transportsystem, ATPase component";Adenosine deaminase;phosphoglycerol transferase I;ThiJ/PfpI family protein;Cell division protein FtsW;	0
1316408.PRJNA196120	Streptococcus sp. HSISM1	1316408.PRJNA196120:303_304	Streptococcus sp. HSISM1:303_304	Streptococcus_sp:86	Streptococcus sp. HSISM1	1	1			0
1316408.PRJNA196120	Streptococcus sp. HSISM1	1316408.PRJNA196120:305_306	Streptococcus sp. HSISM1:305_306	Streptococcus_sp:87	Streptococcus sp. HSISM1	1	1	HSISM1_1602;HSISM1_1603;HSISM1_1604;		0
1316408.PRJNA196120	Streptococcus sp. HSISM1	1316408.PRJNA196120:306_308	Streptococcus sp. HSISM1:306_308	Streptococcus_sp:88	Streptococcus sp. HSISM1	1	2	HSISM1_1604;HSISM1_1605;HSISM1_1606;	;"Acetyltransferase, GNAT family, putative";putative hydrolase;	0
1316408.PRJNA196120	Streptococcus sp. HSISM1	1316408.PRJNA196120:324_325	Streptococcus sp. HSISM1:324_325	Streptococcus_sp:89	Streptococcus sp. HSISM1	1	1			0
1316408.PRJNA196120	Streptococcus sp. HSISM1	1316408.PRJNA196120:329_330	Streptococcus sp. HSISM1:329_330	Streptococcus_sp:90	Streptococcus sp. HSISM1	1	1	HSISM1_2170;	Substrate-specific component BioY of biotin ECF transporter;	0
1316408.PRJNA196120	Streptococcus sp. HSISM1	1316408.PRJNA196120:340_341	Streptococcus sp. HSISM1:340_341	Streptococcus_sp:91	Streptococcus sp. HSISM1	1	1	HSISM1_2179;HSISM1_2180;		0
1316408.PRJNA196120	Streptococcus sp. HSISM1	1316408.PRJNA196120:341_344	Streptococcus sp. HSISM1:341_344	Streptococcus_sp:92	Streptococcus sp. HSISM1	1	3	HSISM1_2180;HSISM1_2181;HSISM1_2182;HSISM1_2183;	;Heteropolysaccharide repeat unit exportprotein;PutativeCDP- glycosylpolyolphosphate:glycosylpolyolglycosylpolyolphosph otransferase;"Beta-1,3-glucosyltransferase";	0
1316408.PRJNA196120	Streptococcus sp. HSISM1	1316408.PRJNA196120:344_345	Streptococcus sp. HSISM1:344_345	Streptococcus_sp:93	Streptococcus sp. HSISM1	1	1	HSISM1_2183;HSISM1_2184;	Beta-1,3-glucosyltransferase;glycosyl transferase;	0
1316408.PRJNA196120	Streptococcus sp. HSISM1	1316408.PRJNA196120:345_346	Streptococcus sp. HSISM1:345_346	Streptococcus_sp:94	Streptococcus sp. HSISM1	1	1	HSISM1_2184;HSISM1_2185;HSISM1_2186;	glycosyl transferase;"glycosyltransferase,lytictransglycosylase, dTDP-4-rhamnose reductase";"Glycosyl transferase, family 2";	0
1316408.PRJNA196120	Streptococcus sp. HSISM1	1316408.PRJNA196120:346_347	Streptococcus sp. HSISM1:346_347	Streptococcus_sp:95	Streptococcus sp. HSISM1	1	1	HSISM1_2186;HSISM1_2187;	Glycosyl transferase, family 2;"hypothetical protein, SatC";	0
1316408.PRJNA196120	Streptococcus sp. HSISM1	1316408.PRJNA196120:350_351;358_359;360_362	Streptococcus sp. HSISM1:350_351 and 2 segments	Streptococcus_sp:96	Streptococcus sp. HSISM1	3	4	HSISM1_2189;HSISM1_2194;HSISM1_2195;HSISM1_2197;HSISM1_2198;	Lipopolysaccharide biosynthesis protein;rhamnose-containing polysacharide translocation permease;ABC-transporter (ATP-binding protein);"Alpha-L-Rhaalpha-1,2-L-rhamnosyl transferase/alpha-L-Rhaalpha-1,3-L-rhamnosyl transferase";Lipoteichoic acid synthase LtaS Type IIc;	0
1316408.PRJNA196120	Streptococcus sp. HSISM1	1316408.PRJNA196120:351_352	Streptococcus sp. HSISM1:351_352	Streptococcus_sp:97	Streptococcus sp. HSISM1	1	1	HSISM1_2189;	Lipopolysaccharide biosynthesis protein;	0
1316408.PRJNA196120	Streptococcus sp. HSISM1	1316408.PRJNA196120:355_356	Streptococcus sp. HSISM1:355_356	Streptococcus_sp:98	Streptococcus sp. HSISM1	1	1	HSISM1_2191;HSISM1_2192;	Glycosyltransferase, putative;"Alpha-D-GlcNAc alpha-1,2-L-rhamnosyl transferase";	0
1316408.PRJNA196120	Streptococcus sp. HSISM1	1316408.PRJNA196120:356_357	Streptococcus sp. HSISM1:356_357	Streptococcus_sp:99	Streptococcus sp. HSISM1	1	1	HSISM1_2192;HSISM1_2193;	Alpha-D-GlcNAc alpha-1,2-L-rhamnosyl transferase;"Alpha-L-Rha alpha-1,3-L-rhamnosyl transferase";	0
1316408.PRJNA196120	Streptococcus sp. HSISM1	1316408.PRJNA196120:357_358	Streptococcus sp. HSISM1:357_358	Streptococcus_sp:100	Streptococcus sp. HSISM1	1	1	HSISM1_2193;HSISM1_2194;	Alpha-L-Rha alpha-1,3-L-rhamnosyl transferase;rhamnose-containing polysacharide translocation permease;	0
1316408.PRJNA196120	Streptococcus sp. HSISM1	1316408.PRJNA196120:386_387;1888_1890;1913_1914;2037_2038	Streptococcus sp. HSISM1:386_387 and 3 segments	Streptococcus_sp:101	Streptococcus sp. HSISM1	4	5	HSISM1_1059;HSISM1_734;	Lipoteichoic acid synthase LtaS Type IIc;	0
1316408.PRJNA196120	Streptococcus sp. HSISM1	1316408.PRJNA196120:404_406	Streptococcus sp. HSISM1:404_406	Streptococcus_sp:102	Streptococcus sp. HSISM1	1	2	HSISM1_1077;HSISM1_1078;	Bacitracin ABC transporter, ATP-bindingprotein;Lipid A export ATP-binding/permease protein MsbA;	0
1316408.PRJNA196120	Streptococcus sp. HSISM1	1316408.PRJNA196120:406_407	Streptococcus sp. HSISM1:406_407	Streptococcus_sp:103	Streptococcus sp. HSISM1	1	1	HSISM1_1079;		0
1316408.PRJNA196120	Streptococcus sp. HSISM1	1316408.PRJNA196120:410_412	Streptococcus sp. HSISM1:410_412	Streptococcus_sp:104	Streptococcus sp. HSISM1	1	2	HSISM1_1081;HSISM1_1082;HSISM1_1083;		0
1316408.PRJNA196120	Streptococcus sp. HSISM1	1316408.PRJNA196120:413_414	Streptococcus sp. HSISM1:413_414	Streptococcus_sp:105	Streptococcus sp. HSISM1	1	1	HSISM1_1084;HSISM1_1085;		0
1316408.PRJNA196120	Streptococcus sp. HSISM1	1316408.PRJNA196120:414_416	Streptococcus sp. HSISM1:414_416	Streptococcus_sp:106	Streptococcus sp. HSISM1	1	2	HSISM1_1086;	ABC transporter ATP binding/permease protein;	0
1316408.PRJNA196120	Streptococcus sp. HSISM1	1316408.PRJNA196120:424_426	Streptococcus sp. HSISM1:424_426	Streptococcus_sp:107	Streptococcus sp. HSISM1	1	2	HSISM1_1096;HSISM1_1097;HSISM1_1098;		0
1316408.PRJNA196120	Streptococcus sp. HSISM1	1316408.PRJNA196120:426_428	Streptococcus sp. HSISM1:426_428	Streptococcus_sp:108	Streptococcus sp. HSISM1	1	2	HSISM1_1098;HSISM1_1099;		0
1316408.PRJNA196120	Streptococcus sp. HSISM1	1316408.PRJNA196120:428_429;444_445;1235_1236	Streptococcus sp. HSISM1:428_429 and 2 segments	Streptococcus_sp:109	Streptococcus sp. HSISM1	3	3	HSISM1_1100;HSISM1_1119;	Conserved uncharacterized protein;	0
1316408.PRJNA196120	Streptococcus sp. HSISM1	1316408.PRJNA196120:429_431;804_806;2013_2015;2111_2113	Streptococcus sp. HSISM1:429_431 and 3 segments	Streptococcus_sp:110	Streptococcus sp. HSISM1	4	8	HSISM1_1100;HSISM1_1101;HSISM1_1490;HSISM1_1491;HSISM1_1492;HSISM1_554;HSISM1_553;HSISM1_552;HSISM1_551;HSISM1_465;	;membrane associated protein;Gamma-glutamyl phosphate reductase;Glutamate 5-kinase;Ribosomal large subunit pseudouridine synthaseD;;"MutT/nudix familyprotein7,8-dihydro-8-oxoguanine-triphosphatase";Ribosomal protein L11 methyltransferase;Ribosomal RNA small subunit methyltransferase;	0
1316408.PRJNA196120	Streptococcus sp. HSISM1	1316408.PRJNA196120:439_440	Streptococcus sp. HSISM1:439_440	Streptococcus_sp:111	Streptococcus sp. HSISM1	1	1	HSISM1_1113;HSISM1_1114;	;Flavodoxin;	0
1316408.PRJNA196120	Streptococcus sp. HSISM1	1316408.PRJNA196120:443_444;1427_1428;1467_1468	Streptococcus sp. HSISM1:443_444 and 2 segments	Streptococcus_sp:112	Streptococcus sp. HSISM1	3	3	HSISM1_1118;HSISM1_2103;HSISM1_2147;		0
1316408.PRJNA196120	Streptococcus sp. HSISM1	1316408.PRJNA196120:447_448;2065_2066	Streptococcus sp. HSISM1:447_448;2065_2066	Streptococcus_sp:113	Streptococcus sp. HSISM1	2	2	HSISM1_1121;HSISM1_505;HSISM1_504;HSISM1_503;	GTPase and tRNA-U34 5-formylation enzyme TrmE;	0
1316408.PRJNA196120	Streptococcus sp. HSISM1	1316408.PRJNA196120:451_452;739_740;848_849	Streptococcus sp. HSISM1:451_452 and 2 segments	Streptococcus_sp:114	Streptococcus sp. HSISM1	3	3	HSISM1_1124;HSISM1_1125;HSISM1_1410;HSISM1_1411;HSISM1_1412;HSISM1_1413;HSISM1_1540;	;Purine nucleoside phosphorylase;"NAD(P)H dehydrogenase, quinone family";Acetyltransferase;;Excinuclease ABC subunit B;Transposase;	0
1316408.PRJNA196120	Streptococcus sp. HSISM1	1316408.PRJNA196120:453_454	Streptococcus sp. HSISM1:453_454	Streptococcus_sp:115	Streptococcus sp. HSISM1	1	1	HSISM1_1126;HSISM1_1127;	Chloride channel protein;"Glutamine amidotransferase, class I";	0
1316408.PRJNA196120	Streptococcus sp. HSISM1	1316408.PRJNA196120:456_457	Streptococcus sp. HSISM1:456_457	Streptococcus_sp:116	Streptococcus sp. HSISM1	1	1	HSISM1_1131;HSISM1_1132;		0
1316408.PRJNA196120	Streptococcus sp. HSISM1	1316408.PRJNA196120:467_468	Streptococcus sp. HSISM1:467_468	Streptococcus_sp:117	Streptococcus sp. HSISM1	1	1	HSISM1_1140;	Orotate phosphoribosyltransferase;	0
1316408.PRJNA196120	Streptococcus sp. HSISM1	1316408.PRJNA196120:469_470;1948_1949	Streptococcus sp. HSISM1:469_470;1948_1949	Streptococcus_sp:118	Streptococcus sp. HSISM1	2	2	HSISM1_1141;HSISM1_1142;HSISM1_356;	Glycosyl hydrolase-related protein;	0
1316408.PRJNA196120	Streptococcus sp. HSISM1	1316408.PRJNA196120:483_487	Streptococcus sp. HSISM1:483_487	Streptococcus_sp:119	Streptococcus sp. HSISM1	1	4	HSISM1_1156;HSISM1_1157;HSISM1_1158;HSISM1_1159;HSISM1_1160;	Ketoacyl reductase hetN, putative;ucleoside-diphosphate-sugarepimerase;ucleoside-diphosphate-sugarepimerase;;"Glycosyl transferase, putative";	0
1316408.PRJNA196120	Streptococcus sp. HSISM1	1316408.PRJNA196120:491_492	Streptococcus sp. HSISM1:491_492	Streptococcus_sp:120	Streptococcus sp. HSISM1	1	1	HSISM1_1166;HSISM1_1167;HSISM1_1168;	;;Aminoglycoside adenylyltransferase;	0
1316408.PRJNA196120	Streptococcus sp. HSISM1	1316408.PRJNA196120:499_500	Streptococcus sp. HSISM1:499_500	Streptococcus_sp:121	Streptococcus sp. HSISM1	1	1	HSISM1_1172;	MutT/Nudn family protein (putative);	0
1316408.PRJNA196120	Streptococcus sp. HSISM1	1316408.PRJNA196120:506_507;2331_2332	Streptococcus sp. HSISM1:506_507;2331_2332	Streptococcus_sp:122	Streptococcus sp. HSISM1	2	2	HSISM1_1177;HSISM1_667;HSISM1_789;	Transposase;	0
1316408.PRJNA196120	Streptococcus sp. HSISM1	1316408.PRJNA196120:545_546	Streptococcus sp. HSISM1:545_546	Streptococcus_sp:123	Streptococcus sp. HSISM1	1	1	HSISM1_1220;HSISM1_1221;	;putative ADP-ribosylglycohydrolase;	0
1316408.PRJNA196120	Streptococcus sp. HSISM1	1316408.PRJNA196120:546_547	Streptococcus sp. HSISM1:546_547	Streptococcus_sp:124	Streptococcus sp. HSISM1	1	1	HSISM1_1222;HSISM1_1223;		0
1316408.PRJNA196120	Streptococcus sp. HSISM1	1316408.PRJNA196120:562_563	Streptococcus sp. HSISM1:562_563	Streptococcus_sp:125	Streptococcus sp. HSISM1	1	1			0
1316408.PRJNA196120	Streptococcus sp. HSISM1	1316408.PRJNA196120:565_566	Streptococcus sp. HSISM1:565_566	Streptococcus_sp:126	Streptococcus sp. HSISM1	1	1	HSISM1_1256;HSISM1_1257;HSISM1_1258;	Extracellular protein;"site-specific recombinase, phage integrase family";"site-specific recombinase, phage integrase family";	0
1316408.PRJNA196120	Streptococcus sp. HSISM1	1316408.PRJNA196120:572_574	Streptococcus sp. HSISM1:572_574	Streptococcus_sp:127	Streptococcus sp. HSISM1	1	2	HSISM1_1263;HSISM1_1264;HSISM1_1265;HSISM1_1266;		0
1316408.PRJNA196120	Streptococcus sp. HSISM1	1316408.PRJNA196120:574_579	Streptococcus sp. HSISM1:574_579	Streptococcus_sp:128	Streptococcus sp. HSISM1	1	5	HSISM1_1266;HSISM1_1267;HSISM1_1268;HSISM1_1269;HSISM1_1270;HSISM1_1270;HSISM1_1271;HSISM1_1272;HSISM1_1273;HSISM1_1274;	;;"transcription regulator, probable";Zeta toxin;ABC transporter membrane-spanning permease-macrolide efflux;	0
1316408.PRJNA196120	Streptococcus sp. HSISM1	1316408.PRJNA196120:606_607	Streptococcus sp. HSISM1:606_607	Streptococcus_sp:129	Streptococcus sp. HSISM1	1	1	HSISM1_1296;	Acetoin dehydrogenase E1 component beta-subuni;	0
1316408.PRJNA196120	Streptococcus sp. HSISM1	1316408.PRJNA196120:611_612	Streptococcus sp. HSISM1:611_612	Streptococcus_sp:130	Streptococcus sp. HSISM1	1	1	HSISM1_1301;HSISM1_1302;	;tRNA:m(5)U-54 MTase gid;	0
1316408.PRJNA196120	Streptococcus sp. HSISM1	1316408.PRJNA196120:613_614	Streptococcus sp. HSISM1:613_614	Streptococcus_sp:131	Streptococcus sp. HSISM1	1	1	HSISM1_1302;HSISM1_1303;		0
1316408.PRJNA196120	Streptococcus sp. HSISM1	1316408.PRJNA196120:614_615	Streptococcus sp. HSISM1:614_615	Streptococcus_sp:132	Streptococcus sp. HSISM1	1	1	HSISM1_1303;HSISM1_1304;		0
1316408.PRJNA196120	Streptococcus sp. HSISM1	1316408.PRJNA196120:623_624;1657_1658	Streptococcus sp. HSISM1:623_624;1657_1658	Streptococcus_sp:134	Streptococcus sp. HSISM1	2	2			0
1316408.PRJNA196120	Streptococcus sp. HSISM1	1316408.PRJNA196120:629_630	Streptococcus sp. HSISM1:629_630	Streptococcus_sp:135	Streptococcus sp. HSISM1	1	1			0
1316408.PRJNA196120	Streptococcus sp. HSISM1	1316408.PRJNA196120:643_645;662_665;682_684	Streptococcus sp. HSISM1:643_645 and 2 segments	Streptococcus_sp:136	Streptococcus sp. HSISM1	3	7	HSISM1_1329;HSISM1_1330;HSISM1_1331;HSISM1_1341;HSISM1_1355;HSISM1_1356;		0
1316408.PRJNA196120	Streptococcus sp. HSISM1	1316408.PRJNA196120:645_647	Streptococcus sp. HSISM1:645_647	Streptococcus_sp:137	Streptococcus sp. HSISM1	1	2	HSISM1_1332;	putative primase/helicase;	0
1316408.PRJNA196120	Streptococcus sp. HSISM1	1316408.PRJNA196120:660_662	Streptococcus sp. HSISM1:660_662	Streptococcus_sp:138	Streptococcus sp. HSISM1	1	2	HSISM1_1340;		0
1316408.PRJNA196120	Streptococcus sp. HSISM1	1316408.PRJNA196120:665_667	Streptococcus sp. HSISM1:665_667	Streptococcus_sp:139	Streptococcus sp. HSISM1	1	2	HSISM1_1342;		0
1316408.PRJNA196120	Streptococcus sp. HSISM1	1316408.PRJNA196120:667_678	Streptococcus sp. HSISM1:667_678	Streptococcus_sp:140	Streptococcus sp. HSISM1	1	11	HSISM1_1343;HSISM1_1344;HSISM1_1345;HSISM1_1346;HSISM1_1347;HSISM1_1347;HSISM1_1348;HSISM1_1349;HSISM1_1350;HSISM1_1351;HSISM1_1352;	ABC transporter ATP-binding protein;ABC transporter membrane-spanning permease-amino acid transport;"transcriptional regulator PlcR, putative";Zeta toxin;"transcription regulator, probable";"transcription regulator, probable";ABC transporter ATP-binding/membranespanningprotein - multidrug resistance;ABC transporter ATP-binding/membranespanningprotein - multidrug resistance;ABC transporter ATP-bin…	0
1316408.PRJNA196120	Streptococcus sp. HSISM1	1316408.PRJNA196120:678_682	Streptococcus sp. HSISM1:678_682	Streptococcus_sp:141	Streptococcus sp. HSISM1	1	4	HSISM1_1353;HSISM1_1353;HSISM1_1354;		0
1316408.PRJNA196120	Streptococcus sp. HSISM1	1316408.PRJNA196120:693_695;1614_1615	Streptococcus sp. HSISM1:693_695;1614_1615	Streptococcus_sp:142	Streptococcus sp. HSISM1	2	3	HSISM1_1365;HSISM1_262;	putative conserved phage relatedprotein;putative dipeptidase B;	0
1316408.PRJNA196120	Streptococcus sp. HSISM1	1316408.PRJNA196120:697_698	Streptococcus sp. HSISM1:697_698	Streptococcus_sp:143	Streptococcus sp. HSISM1	1	1	HSISM1_1365;	putative conserved phage relatedprotein;	0
1316408.PRJNA196120	Streptococcus sp. HSISM1	1316408.PRJNA196120:698_699;1574_1575	Streptococcus sp. HSISM1:698_699;1574_1575	Streptococcus_sp:144	Streptococcus sp. HSISM1	2	2	HSISM1_1365;HSISM1_1366;HSISM1_237;	putative conserved phage relatedprotein;Thymidylate synthase;Chaperone protein DnaK;	0
1316408.PRJNA196120	Streptococcus sp. HSISM1	1316408.PRJNA196120:716_717	Streptococcus sp. HSISM1:716_717	Streptococcus_sp:145	Streptococcus sp. HSISM1	1	1	HSISM1_1384;HSISM1_1385;HSISM1_1386;		0
1316408.PRJNA196120	Streptococcus sp. HSISM1	1316408.PRJNA196120:719_720	Streptococcus sp. HSISM1:719_720	Streptococcus_sp:146	Streptococcus sp. HSISM1	1	1	HSISM1_1388;	2-haloalkanoic acid dehalogenase;	0
1316408.PRJNA196120	Streptococcus sp. HSISM1	1316408.PRJNA196120:721_722	Streptococcus sp. HSISM1:721_722	Streptococcus_sp:147	Streptococcus sp. HSISM1	1	1	HSISM1_1390;HSISM1_1391;	;Translation elongation factor LepA;	0
1316408.PRJNA196120	Streptococcus sp. HSISM1	1316408.PRJNA196120:725_726	Streptococcus sp. HSISM1:725_726	Streptococcus_sp:148	Streptococcus sp. HSISM1	1	1	HSISM1_1393;HSISM1_1394;HSISM1_1395;	Transcriptional repressor, nRE family,putative;Hydrolase (HAD superfamily);Tripeptide aminopeptidase;	0
1316408.PRJNA196120	Streptococcus sp. HSISM1	1316408.PRJNA196120:727_729;809_811;1178_1179;1943_1944	Streptococcus sp. HSISM1:727_729 and 3 segments	Streptococcus_sp:149	Streptococcus sp. HSISM1	4	6	HSISM1_1395;HSISM1_1396;HSISM1_1397;HSISM1_1495;HSISM1_1496;HSISM1_1851;HSISM1_1852;HSISM1_360;HSISM1_359;	Tripeptide aminopeptidase;Carbamoyl-phosphate synthase large chain;Carbamoyl-phosphate synthase small chain;6-phospho-beta-galactosidase;"PTS system, lactose-specific IIB component / PTS system, lactose-specific IIC componen";Trehalose-6-phosphate hydrolase;Trehalose operon transcriptional repressor;;Alpha-mannosidase;	0
1316408.PRJNA196120	Streptococcus sp. HSISM1	1316408.PRJNA196120:738_739	Streptococcus sp. HSISM1:738_739	Streptococcus_sp:150	Streptococcus sp. HSISM1	1	1	HSISM1_1410;	NAD(P)H dehydrogenase, quinone family;	0
1316408.PRJNA196120	Streptococcus sp. HSISM1	1316408.PRJNA196120:740_741	Streptococcus sp. HSISM1:740_741	Streptococcus_sp:151	Streptococcus sp. HSISM1	1	1	HSISM1_1413;	Excinuclease ABC subunit B;	0
1316408.PRJNA196120	Streptococcus sp. HSISM1	1316408.PRJNA196120:741_742;2129_2130	Streptococcus sp. HSISM1:741_742;2129_2130	Streptococcus_sp:152	Streptococcus sp. HSISM1	2	2	HSISM1_1413;HSISM1_451;	Excinuclease ABC subunit B;Cysteinyl-tRNA synthetase;	0
1316408.PRJNA196120	Streptococcus sp. HSISM1	1316408.PRJNA196120:744_745;772_773	Streptococcus sp. HSISM1:744_745;772_773	Streptococcus_sp:153	Streptococcus sp. HSISM1	2	2	HSISM1_1417;HSISM1_1455;HSISM1_1456;	ABC transporter, ATP-binding component;;Peptide deformylase;	0
1316408.PRJNA196120	Streptococcus sp. HSISM1	1316408.PRJNA196120:745_748	Streptococcus sp. HSISM1:745_748	Streptococcus_sp:154	Streptococcus sp. HSISM1	1	3	HSISM1_1418;HSISM1_1419;HSISM1_1420;HSISM1_1421;HSISM1_1421;HSISM1_1422;	;putative ABC transporter ATP-binding protein;NisR;NisK;	0
1316408.PRJNA196120	Streptococcus sp. HSISM1	1316408.PRJNA196120:752_753	Streptococcus sp. HSISM1:752_753	Streptococcus_sp:155	Streptococcus sp. HSISM1	1	1	HSISM1_1425;	ABC transporter, ATP-binding/permease protein;	0
1316408.PRJNA196120	Streptococcus sp. HSISM1	1316408.PRJNA196120:753_754	Streptococcus sp. HSISM1:753_754	Streptococcus_sp:156	Streptococcus sp. HSISM1	1	1	HSISM1_1425;HSISM1_1426;	ABC transporter, ATP-binding/permease protein;Lipid A export ATP-binding/permease protein MsbA;	0
1316408.PRJNA196120	Streptococcus sp. HSISM1	1316408.PRJNA196120:793_794	Streptococcus sp. HSISM1:793_794	Streptococcus_sp:158	Streptococcus sp. HSISM1	1	1	HSISM1_1479;HSISM1_1480;	Diadenosine tetraphosphatase and related serine/threonine protein phosphatase;Excinuclease ABC subunit C;	0
1316408.PRJNA196120	Streptococcus sp. HSISM1	1316408.PRJNA196120:801_803	Streptococcus sp. HSISM1:801_803	Streptococcus_sp:159	Streptococcus sp. HSISM1	1	2	HSISM1_1488;HSISM1_1489;	ABC transporter ATP-binding protein;Pyrroline-5-carboxylate reductase;	0
1316408.PRJNA196120	Streptococcus sp. HSISM1	1316408.PRJNA196120:825_826	Streptococcus sp. HSISM1:825_826	Streptococcus_sp:160	Streptococcus sp. HSISM1	1	1	HSISM1_1516;HSISM1_1517;		0
1316408.PRJNA196120	Streptococcus sp. HSISM1	1316408.PRJNA196120:831_832	Streptococcus sp. HSISM1:831_832	Streptococcus_sp:161	Streptococcus sp. HSISM1	1	1	HSISM1_1523;	ABC transporter, periplasmic spermidine putrescine-binding protein PotD;	0
1316408.PRJNA196120	Streptococcus sp. HSISM1	1316408.PRJNA196120:842_843	Streptococcus sp. HSISM1:842_843	Streptococcus_sp:162	Streptococcus sp. HSISM1	1	1	HSISM1_1533;HSISM1_1534;		0
1316408.PRJNA196120	Streptococcus sp. HSISM1	1316408.PRJNA196120:843_844	Streptococcus sp. HSISM1:843_844	Streptococcus_sp:163	Streptococcus sp. HSISM1	1	1	HSISM1_1534;HSISM1_1535;HSISM1_1536;		0
1316408.PRJNA196120	Streptococcus sp. HSISM1	1316408.PRJNA196120:844_845	Streptococcus sp. HSISM1:844_845	Streptococcus_sp:164	Streptococcus sp. HSISM1	1	1	HSISM1_1536;HSISM1_1537;		0
1316408.PRJNA196120	Streptococcus sp. HSISM1	1316408.PRJNA196120:845_846	Streptococcus sp. HSISM1:845_846	Streptococcus_sp:165	Streptococcus sp. HSISM1	1	1	HSISM1_1537;HSISM1_1538;		0
1316408.PRJNA196120	Streptococcus sp. HSISM1	1316408.PRJNA196120:846_847	Streptococcus sp. HSISM1:846_847	Streptococcus_sp:166	Streptococcus sp. HSISM1	1	1	HSISM1_1538;HSISM1_1539;	;Transposase;	0
1316408.PRJNA196120	Streptococcus sp. HSISM1	1316408.PRJNA196120:847_848	Streptococcus sp. HSISM1:847_848	Streptococcus_sp:167	Streptococcus sp. HSISM1	1	1	HSISM1_1539;HSISM1_1540;	Transposase;Transposase;	0
1316408.PRJNA196120	Streptococcus sp. HSISM1	1316408.PRJNA196120:849_850	Streptococcus sp. HSISM1:849_850	Streptococcus_sp:168	Streptococcus sp. HSISM1	1	1	HSISM1_1541;	Transcriptional regulator, TetR family,putative;	0
1316408.PRJNA196120	Streptococcus sp. HSISM1	1316408.PRJNA196120:870_871	Streptococcus sp. HSISM1:870_871	Streptococcus_sp:169	Streptococcus sp. HSISM1	1	1	HSISM1_1554;HSISM1_1555;HSISM1_1556;		0
1316408.PRJNA196120	Streptococcus sp. HSISM1	1316408.PRJNA196120:871_872	Streptococcus sp. HSISM1:871_872	Streptococcus_sp:170	Streptococcus sp. HSISM1	1	1	HSISM1_1556;HSISM1_1557;		0
1316408.PRJNA196120	Streptococcus sp. HSISM1	1316408.PRJNA196120:872_874	Streptococcus sp. HSISM1:872_874	Streptococcus_sp:171	Streptococcus sp. HSISM1	1	2	HSISM1_1558;HSISM1_1559;		0
1316408.PRJNA196120	Streptococcus sp. HSISM1	1316408.PRJNA196120:874_878	Streptococcus sp. HSISM1:874_878	Streptococcus_sp:172	Streptococcus sp. HSISM1	1	4	HSISM1_1559;HSISM1_1560;HSISM1_1561;HSISM1_1562;		0
1316408.PRJNA196120	Streptococcus sp. HSISM1	1316408.PRJNA196120:878_879	Streptococcus sp. HSISM1:878_879	Streptococcus_sp:174	Streptococcus sp. HSISM1	1	1	HSISM1_1563;		0
1316408.PRJNA196120	Streptococcus sp. HSISM1	1316408.PRJNA196120:883_884	Streptococcus sp. HSISM1:883_884	Streptococcus_sp:175	Streptococcus sp. HSISM1	1	1	HSISM1_1567;HSISM1_1568;		0
1316408.PRJNA196120	Streptococcus sp. HSISM1	1316408.PRJNA196120:885_886	Streptococcus sp. HSISM1:885_886	Streptococcus_sp:176	Streptococcus sp. HSISM1	1	1	HSISM1_1569;		0
1316408.PRJNA196120	Streptococcus sp. HSISM1	1316408.PRJNA196120:887_889	Streptococcus sp. HSISM1:887_889	Streptococcus_sp:177	Streptococcus sp. HSISM1	1	2	HSISM1_1571;HSISM1_1572;		0
1316408.PRJNA196120	Streptococcus sp. HSISM1	1316408.PRJNA196120:897_898	Streptococcus sp. HSISM1:897_898	Streptococcus_sp:178	Streptococcus sp. HSISM1	1	1	HSISM1_1579;	Beta-hexosaminidase;	0
1316408.PRJNA196120	Streptococcus sp. HSISM1	1316408.PRJNA196120:900_901	Streptococcus sp. HSISM1:900_901	Streptococcus_sp:179	Streptococcus sp. HSISM1	1	1	HSISM1_1580;	Sucrose phosphorylase;	0
1316408.PRJNA196120	Streptococcus sp. HSISM1	1316408.PRJNA196120:905_906	Streptococcus sp. HSISM1:905_906	Streptococcus_sp:180	Streptococcus sp. HSISM1	1	1	HSISM1_1585;HSISM1_1586;	Alpha-galactosidase;Alpha-galactosidase;	0
1316408.PRJNA196120	Streptococcus sp. HSISM1	1316408.PRJNA196120:906_907	Streptococcus sp. HSISM1:906_907	Streptococcus_sp:181	Streptococcus sp. HSISM1	1	1	HSISM1_1586;HSISM1_1587;	Alpha-galactosidase;MSM (multiple sugar metabolism) operon regulatory protein;	0
1316408.PRJNA196120	Streptococcus sp. HSISM1	1316408.PRJNA196120:908_910	Streptococcus sp. HSISM1:908_910	Streptococcus_sp:182	Streptococcus sp. HSISM1	1	2	HSISM1_1588;HSISM1_1589;HSISM1_1590;	Galactose operon repressor, GalR-LacI family of transcriptional regulator;Biotin-protein ligase / Biotinoperon repressor;Biotin-protein ligase / Biotinoperon repressor;	0
1316408.PRJNA196120	Streptococcus sp. HSISM1	1316408.PRJNA196120:910_918	Streptococcus sp. HSISM1:910_918	Streptococcus_sp:183	Streptococcus sp. HSISM1	1	8	HSISM1_1591;HSISM1_1592;HSISM1_1593;HSISM1_1594;HSISM1_1595;HSISM1_1596;HSISM1_1597;HSISM1_1598;HSISM1_1599;HSISM1_1600;		0
1316408.PRJNA196120	Streptococcus sp. HSISM1	1316408.PRJNA196120:918_920	Streptococcus sp. HSISM1:918_920	Streptococcus_sp:184	Streptococcus sp. HSISM1	1	2	HSISM1_1601;	Transcription regulator;	0
1316408.PRJNA196120	Streptococcus sp. HSISM1	1316408.PRJNA196120:921_922	Streptococcus sp. HSISM1:921_922	Streptococcus_sp:185	Streptococcus sp. HSISM1	1	1			0
1316408.PRJNA196120	Streptococcus sp. HSISM1	1316408.PRJNA196120:922_923	Streptococcus sp. HSISM1:922_923	Streptococcus_sp:186	Streptococcus sp. HSISM1	1	1	HSISM1_1611;HSISM1_1612;		0
1316408.PRJNA196120	Streptococcus sp. HSISM1	1316408.PRJNA196120:927_928	Streptococcus sp. HSISM1:927_928	Streptococcus_sp:187	Streptococcus sp. HSISM1	1	1			0
1316408.PRJNA196120	Streptococcus sp. HSISM1	1316408.PRJNA196120:946_947	Streptococcus sp. HSISM1:946_947	Streptococcus_sp:188	Streptococcus sp. HSISM1	1	1	HSISM1_1634;		0
1316408.PRJNA196120	Streptococcus sp. HSISM1	1316408.PRJNA196120:960_961	Streptococcus sp. HSISM1:960_961	Streptococcus_sp:189	Streptococcus sp. HSISM1	1	1	HSISM1_1647;HSISM1_1648;	;Single-stranded-DNA-specific exonuclease Rec;	0
1316408.PRJNA196120	Streptococcus sp. HSISM1	1316408.PRJNA196120:963_964	Streptococcus sp. HSISM1:963_964	Streptococcus_sp:190	Streptococcus sp. HSISM1	1	1	HSISM1_1649;	Collagen-binding surface protein, putative;	0
1316408.PRJNA196120	Streptococcus sp. HSISM1	1316408.PRJNA196120:964_967	Streptococcus sp. HSISM1:964_967	Streptococcus_sp:191	Streptococcus sp. HSISM1	1	3	HSISM1_1649;	Collagen-binding surface protein, putative;	0
1316408.PRJNA196120	Streptococcus sp. HSISM1	1316408.PRJNA196120:968_969	Streptococcus sp. HSISM1:968_969	Streptococcus_sp:192	Streptococcus sp. HSISM1	1	1	HSISM1_1652;		0
1316408.PRJNA196120	Streptococcus sp. HSISM1	1316408.PRJNA196120:1012_1013	Streptococcus sp. HSISM1:1012_1013	Streptococcus_sp:1	Streptococcus sp. HSISM1	1	1	HSISM1_1693;HSISM1_1694;	;Glycerate kinase;	0
1316408.PRJNA196120	Streptococcus sp. HSISM1	1316408.PRJNA196120:1036_1037	Streptococcus sp. HSISM1:1036_1037	Streptococcus_sp:2	Streptococcus sp. HSISM1	1	1	HSISM1_1715;HSISM1_1716;	tRNA-dependent lipid II--L-alanine ligase;tRNA-dependent lipid II-Ala--L-alanine ligase;	0
1316408.PRJNA196120	Streptococcus sp. HSISM1	1316408.PRJNA196120:1069_1071	Streptococcus sp. HSISM1:1069_1071	Streptococcus_sp:3	Streptococcus sp. HSISM1	1	2	HSISM1_1747;HSISM1_1748;HSISM1_1749;HSISM1_1750;	;putative permease;"ABC transporter, substrate-binding protein";Glucose-6-phosphate 1-dehydrogenase;	0
1316408.PRJNA196120	Streptococcus sp. HSISM1	1316408.PRJNA196120:1078_1079	Streptococcus sp. HSISM1:1078_1079	Streptococcus_sp:4	Streptococcus sp. HSISM1	1	1	HSISM1_1755;	Chromosome partition protein smc;	0
1316408.PRJNA196120	Streptococcus sp. HSISM1	1316408.PRJNA196120:1081_1082;1753_1754	Streptococcus sp. HSISM1:1081_1082;1753_1754	Streptococcus_sp:5	Streptococcus sp. HSISM1	2	2	HSISM1_1758;HSISM1_1759;HSISM1_1760;		0
1316408.PRJNA196120	Streptococcus sp. HSISM1	1316408.PRJNA196120:1082_1083	Streptococcus sp. HSISM1:1082_1083	Streptococcus_sp:6	Streptococcus sp. HSISM1	1	1	HSISM1_1760;HSISM1_1761;		0
1316408.PRJNA196120	Streptococcus sp. HSISM1	1316408.PRJNA196120:1083_1084	Streptococcus sp. HSISM1:1083_1084	Streptococcus_sp:7	Streptococcus sp. HSISM1	1	1			0
1316408.PRJNA196120	Streptococcus sp. HSISM1	1316408.PRJNA196120:1084_1085	Streptococcus sp. HSISM1:1084_1085	Streptococcus_sp:8	Streptococcus sp. HSISM1	1	1	HSISM1_1762;HSISM1_1763;	;Zn-dependent hydrolase (beta-lactamase superfamily);	0
1316408.PRJNA196120	Streptococcus sp. HSISM1	1316408.PRJNA196120:1132_1136	Streptococcus sp. HSISM1:1132_1136	Streptococcus_sp:11	Streptococcus sp. HSISM1	1	4	HSISM1_1807;HSISM1_1808;HSISM1_1809;HSISM1_1810;HSISM1_1811;	positive transcriptional regulator MutR family;positive transcriptional regulator MutR family;cation-transporting ATPase;	0
1316408.PRJNA196120	Streptococcus sp. HSISM1	1316408.PRJNA196120:1142_1143	Streptococcus sp. HSISM1:1142_1143	Streptococcus_sp:12	Streptococcus sp. HSISM1	1	1	HSISM1_1815;HSISM1_1816;		0
1316408.PRJNA196120	Streptococcus sp. HSISM1	1316408.PRJNA196120:1143_1144	Streptococcus sp. HSISM1:1143_1144	Streptococcus_sp:13	Streptococcus sp. HSISM1	1	1	HSISM1_1816;HSISM1_1817;	;"membrane protein, putative";	0
1316408.PRJNA196120	Streptococcus sp. HSISM1	1316408.PRJNA196120:1154_1156;2042_2044	Streptococcus sp. HSISM1:1154_1156;2042_2044	Streptococcus_sp:14	Streptococcus sp. HSISM1	2	4	HSISM1_1830;HSISM1_1831;HSISM1_530;HSISM1_529;HSISM1_528;	Transporter, putative;"Positive transcriptional regulator, MutRfamily";"ATPase component NikO, nickel ECF transporter";Transmembrane component NikQ of energizing module of nickel ECF transporter;Substrate-specific component NikM/NikN of nickel ECF transporter;	0
1316408.PRJNA196120	Streptococcus sp. HSISM1	1316408.PRJNA196120:1179_1180	Streptococcus sp. HSISM1:1179_1180	Streptococcus_sp:15	Streptococcus sp. HSISM1	1	1	HSISM1_1852;	Trehalose operon transcriptional repressor;	0
1316408.PRJNA196120	Streptococcus sp. HSISM1	1316408.PRJNA196120:1219_1220	Streptococcus sp. HSISM1:1219_1220	Streptococcus_sp:17	Streptococcus sp. HSISM1	1	1	HSISM1_1907;HSISM1_1908;		0
1316408.PRJNA196120	Streptococcus sp. HSISM1	1316408.PRJNA196120:1301_1302	Streptococcus sp. HSISM1:1301_1302	Streptococcus_sp:19	Streptococcus sp. HSISM1	1	1	HSISM1_1989;	PTS system, sucrose-specific IIA, IIB, IIC component;	0
1316408.PRJNA196120	Streptococcus sp. HSISM1	1316408.PRJNA196120:1353_1355	Streptococcus sp. HSISM1:1353_1355	Streptococcus_sp:20	Streptococcus sp. HSISM1	1	2	HSISM1_2032;HSISM1_2033;	Hydrolase, haloacid dehalogenase-like family;"Peptidoglycan-binding domain-containingprotein,putative";	0
1316408.PRJNA196120	Streptococcus sp. HSISM1	1316408.PRJNA196120:1358_1359	Streptococcus sp. HSISM1:1358_1359	Streptococcus_sp:21	Streptococcus sp. HSISM1	1	1	HSISM1_2034;HSISM1_2035;	;Alcohol dehydrogenase;	0
1316408.PRJNA196120	Streptococcus sp. HSISM1	1316408.PRJNA196120:1370_1372	Streptococcus sp. HSISM1:1370_1372	Streptococcus_sp:22	Streptococcus sp. HSISM1	1	2	HSISM1_2046;	collagen adhesin precursor;	0
1316408.PRJNA196120	Streptococcus sp. HSISM1	1316408.PRJNA196120:1390_1396	Streptococcus sp. HSISM1:1390_1396	Streptococcus_sp:23	Streptococcus sp. HSISM1	1	6	HSISM1_2065;HSISM1_2066;HSISM1_2067;HSISM1_2068;HSISM1_2069;HSISM1_2070;HSISM1_2071;	;"putative peptide ABC transporter,ATP-bindingprotein";"Oligopeptide ABC transporter, periplasmic oligopeptide-binding protein OppA";Dipeptide transport system permease protein DppC;Dipeptide transport system permease protein DppB;;SmtA protein;	0
1316408.PRJNA196120	Streptococcus sp. HSISM1	1316408.PRJNA196120:1407_1408	Streptococcus sp. HSISM1:1407_1408	Streptococcus_sp:24	Streptococcus sp. HSISM1	1	1	HSISM1_2085;HSISM1_2086;	Potassium efflux system KefA protein/Small-conductance mechanosensitive channel;Potassium efflux system KefA protein/Small-conductance mechanosensitive channel;	0
1316408.PRJNA196120	Streptococcus sp. HSISM1	1316408.PRJNA196120:1459_1460;1462_1463;1468_1469	Streptococcus sp. HSISM1:1459_1460 and 2 segments	Streptococcus_sp:27	Streptococcus sp. HSISM1	3	3	HSISM1_2137;HSISM1_2138;HSISM1_2141;HSISM1_2148;HSISM1_2149;	FtsK/SpoIIIE family protein;putative transcriptional regulator;putative repressor protein;	0
1316408.PRJNA196120	Streptococcus sp. HSISM1	1316408.PRJNA196120:1469_1470	Streptococcus sp. HSISM1:1469_1470	Streptococcus_sp:28	Streptococcus sp. HSISM1	1	1	HSISM1_2149;HSISM1_2150;		0
1316408.PRJNA196120	Streptococcus sp. HSISM1	1316408.PRJNA196120:1470_1471	Streptococcus sp. HSISM1:1470_1471	Streptococcus_sp:29	Streptococcus sp. HSISM1	1	1	HSISM1_2151;	transport protein;	0
1316408.PRJNA196120	Streptococcus sp. HSISM1	1316408.PRJNA196120:1472_1474	Streptococcus sp. HSISM1:1472_1474	Streptococcus_sp:30	Streptococcus sp. HSISM1	1	2	HSISM1_2152;HSISM1_2153;		0
1316408.PRJNA196120	Streptococcus sp. HSISM1	1316408.PRJNA196120:1483_1485	Streptococcus sp. HSISM1:1483_1485	Streptococcus_sp:31	Streptococcus sp. HSISM1	1	2	HSISM1_2160;HSISM1_2161;HSISM1_2162;	Lanthionine biosynthesis protein LanM;;"transcriptional regulator PlcR, putative";	0
1316408.PRJNA196120	Streptococcus sp. HSISM1	1316408.PRJNA196120:1494_1495	Streptococcus sp. HSISM1:1494_1495	Streptococcus_sp:32	Streptococcus sp. HSISM1	1	1	HSISM1_2168;HSISM1_2169;	Zeta toxin;"transcription regulator, probable";	0
1316408.PRJNA196120	Streptococcus sp. HSISM1	1316408.PRJNA196120:1495_1496	Streptococcus sp. HSISM1:1495_1496	Streptococcus_sp:33	Streptococcus sp. HSISM1	1	1	HSISM1_2169;	transcription regulator, probable;	0
1316408.PRJNA196120	Streptococcus sp. HSISM1	1316408.PRJNA196120:1515_1516	Streptococcus sp. HSISM1:1515_1516	Streptococcus_sp:34	Streptococcus sp. HSISM1	1	1	HSISM1_23;HSISM1_24;		0
1316408.PRJNA196120	Streptococcus sp. HSISM1	1316408.PRJNA196120:1516_1517	Streptococcus sp. HSISM1:1516_1517	Streptococcus_sp:35	Streptococcus sp. HSISM1	1	1	HSISM1_24;HSISM1_25;	;"YgjD/Kae1/Qri7 family, required for threonylcarbamoyladenosine (t(6)A) formation in tRNA";	0
1316408.PRJNA196120	Streptococcus sp. HSISM1	1316408.PRJNA196120:1546_1547	Streptococcus sp. HSISM1:1546_1547	Streptococcus_sp:37	Streptococcus sp. HSISM1	1	1	HSISM1_54;	Dimethyladenosine transferase;	0
1316408.PRJNA196120	Streptococcus sp. HSISM1	1316408.PRJNA196120:1563_1565;1946_1948	Streptococcus sp. HSISM1:1563_1565;1946_1948	Streptococcus_sp:38	Streptococcus sp. HSISM1	2	4	HSISM1_233;HSISM1_359;HSISM1_358;HSISM1_357;HSISM1_356;	Accessory secretory protein Asp1;Alpha-mannosidase;N-acetylmannosamine kinase;;Glycosyl hydrolase-related protein;	0
1316408.PRJNA196120	Streptococcus sp. HSISM1	1316408.PRJNA196120:1567_1568	Streptococcus sp. HSISM1:1567_1568	Streptococcus_sp:39	Streptococcus sp. HSISM1	1	1	HSISM1_235;	Putative Nucleotide sugar synthetase-likeprotein;	0
1316408.PRJNA196120	Streptococcus sp. HSISM1	1316408.PRJNA196120:1569_1570	Streptococcus sp. HSISM1:1569_1570	Streptococcus_sp:40	Streptococcus sp. HSISM1	1	1	HSISM1_236;		0
1316408.PRJNA196120	Streptococcus sp. HSISM1	1316408.PRJNA196120:1570_1571	Streptococcus sp. HSISM1:1570_1571	Streptococcus_sp:41	Streptococcus sp. HSISM1	1	1	HSISM1_236;		0
1316408.PRJNA196120	Streptococcus sp. HSISM1	1316408.PRJNA196120:1576_1579;1583_1587	Streptococcus sp. HSISM1:1576_1579;1583_1587	Streptococcus_sp:42	Streptococcus sp. HSISM1	2	7	HSISM1_238;HSISM1_239;	Chaperone protein DnaK;putative cell-wall-anchored protein SasA(LPnTGmotif);	0
1316408.PRJNA196120	Streptococcus sp. HSISM1	1316408.PRJNA196120:1580_1582	Streptococcus sp. HSISM1:1580_1582	Streptococcus_sp:43	Streptococcus sp. HSISM1	1	2	HSISM1_238;	Chaperone protein DnaK;	0
1316408.PRJNA196120	Streptococcus sp. HSISM1	1316408.PRJNA196120:1582_1583	Streptococcus sp. HSISM1:1582_1583	Streptococcus_sp:44	Streptococcus sp. HSISM1	1	1	HSISM1_238;HSISM1_239;	Chaperone protein DnaK;putative cell-wall-anchored protein SasA(LPnTGmotif);	0
1316408.PRJNA196120	Streptococcus sp. HSISM1	1316408.PRJNA196120:1587_1588	Streptococcus sp. HSISM1:1587_1588	Streptococcus_sp:45	Streptococcus sp. HSISM1	1	1	HSISM1_240;	Glutamyl-tRNA synthetase;	0
1316408.PRJNA196120	Streptococcus sp. HSISM1	1316408.PRJNA196120:1595_1599	Streptococcus sp. HSISM1:1595_1599	Streptococcus_sp:46	Streptococcus sp. HSISM1	1	4	HSISM1_248;HSISM1_249;	;Outer membrane protein A precursor;	0
1316408.PRJNA196120	Streptococcus sp. HSISM1	1316408.PRJNA196120:1605_1606	Streptococcus sp. HSISM1:1605_1606	Streptococcus_sp:47	Streptococcus sp. HSISM1	1	1	HSISM1_253;HSISM1_254;HSISM1_255;		0
1316408.PRJNA196120	Streptococcus sp. HSISM1	1316408.PRJNA196120:1607_1609	Streptococcus sp. HSISM1:1607_1609	Streptococcus_sp:48	Streptococcus sp. HSISM1	1	2	HSISM1_257;HSISM1_258;		0
1316408.PRJNA196120	Streptococcus sp. HSISM1	1316408.PRJNA196120:1627_1629	Streptococcus sp. HSISM1:1627_1629	Streptococcus_sp:49	Streptococcus sp. HSISM1	1	2	HSISM1_274;HSISM1_275;HSISM1_276;HSISM1_277;		0
1316408.PRJNA196120	Streptococcus sp. HSISM1	1316408.PRJNA196120:1635_1636	Streptococcus sp. HSISM1:1635_1636	Streptococcus_sp:50	Streptococcus sp. HSISM1	1	1			0
1316408.PRJNA196120	Streptococcus sp. HSISM1	1316408.PRJNA196120:1643_1644	Streptococcus sp. HSISM1:1643_1644	Streptococcus_sp:51	Streptococcus sp. HSISM1	1	1	HSISM1_287;	Chaperonin (heat shock protein 33);	0
1316408.PRJNA196120	Streptococcus sp. HSISM1	1316408.PRJNA196120:1645_1646	Streptococcus sp. HSISM1:1645_1646	Streptococcus_sp:52	Streptococcus sp. HSISM1	1	1	HSISM1_57;		0
1316408.PRJNA196120	Streptococcus sp. HSISM1	1316408.PRJNA196120:1646_1648	Streptococcus sp. HSISM1:1646_1648	Streptococcus_sp:53	Streptococcus sp. HSISM1	1	2	HSISM1_57;HSISM1_58;HSISM1_59;HSISM1_60;HSISM1_61;HSISM1_62;	;;Hypothetical protein;;"Transcriptional regulator, PBSn family";Peptide deformylase;	0
1316408.PRJNA196120	Streptococcus sp. HSISM1	1316408.PRJNA196120:1659_1660	Streptococcus sp. HSISM1:1659_1660	Streptococcus_sp:54	Streptococcus sp. HSISM1	1	1	HSISM1_70;	glycosyl hydrolase family29(alpha-L-fucosidase);	0
1316408.PRJNA196120	Streptococcus sp. HSISM1	1316408.PRJNA196120:1682_1683;1685_1693	Streptococcus sp. HSISM1:1682_1683;1685_1693	Streptococcus_sp:55	Streptococcus sp. HSISM1	2	9	HSISM1_84;HSISM1_85;HSISM1_86;HSISM1_87;HSISM1_88;HSISM1_89;HSISM1_90;HSISM1_91;HSISM1_92;HSISM1_93;	N-acetylmuramoyl-L-alanine amidase;"glycosyl transferase, group 1";"Membrane protein involved in the export of O-antigen, teichoic acid lipoteichoic acid";;"glycosyl transferase, family 2";;capsular polysaccharide biosynthesis protein;Capsular polysaccharide phosphotransferase wcw(Stealth protein wcwK);Receptor polysaccharide phosphotransferase wef(Stealth protein wefC);"Beta-1,3-glucosyltransfer…	0
1316408.PRJNA196120	Streptococcus sp. HSISM1	1316408.PRJNA196120:1693_1694	Streptococcus sp. HSISM1:1693_1694	Streptococcus_sp:56	Streptococcus sp. HSISM1	1	1	HSISM1_93;HSISM1_94;	Beta-1,3-glucosyltransferase;Glycosyltransferase;	0
1316408.PRJNA196120	Streptococcus sp. HSISM1	1316408.PRJNA196120:1694_1695	Streptococcus sp. HSISM1:1694_1695	Streptococcus_sp:57	Streptococcus sp. HSISM1	1	1	HSISM1_94;HSISM1_95;	Glycosyltransferase;"Alpha-D-GlcNAc alpha-1,2-L-rhamnosyl transferase";	0
1316408.PRJNA196120	Streptococcus sp. HSISM1	1316408.PRJNA196120:1701_1702	Streptococcus sp. HSISM1:1701_1702	Streptococcus_sp:58	Streptococcus sp. HSISM1	1	1	HSISM1_103;HSISM1_104;HSISM1_105;	Ribonucleotide reductase of class III (anaerobic), activating protein;;Acetyltransferase;	0
1316408.PRJNA196120	Streptococcus sp. HSISM1	1316408.PRJNA196120:1731_1734	Streptococcus sp. HSISM1:1731_1734	Streptococcus_sp:59	Streptococcus sp. HSISM1	1	3	HSISM1_134;HSISM1_135;		0
1316408.PRJNA196120	Streptococcus sp. HSISM1	1316408.PRJNA196120:1886_1887	Streptococcus sp. HSISM1:1886_1887	Streptococcus_sp:61	Streptococcus sp. HSISM1	1	1	HSISM1_731;HSISM1_732;	membrane protein, putative;Transposase;	0
1316408.PRJNA196120	Streptococcus sp. HSISM1	1316408.PRJNA196120:1945_1946	Streptococcus sp. HSISM1:1945_1946	Streptococcus_sp:62	Streptococcus sp. HSISM1	1	1	HSISM1_359;	Alpha-mannosidase;	0
1316408.PRJNA196120	Streptococcus sp. HSISM1	1316408.PRJNA196120:2004_2007	Streptococcus sp. HSISM1:2004_2007	Streptococcus_sp:63	Streptococcus sp. HSISM1	1	3	HSISM1_564;HSISM1_563;HSISM1_562;HSISM1_562;HSISM1_561;	;;abortive infection protein AbiGI;abortive infection protein AbiGI;abortive infection protein AbiGII;	0
1316408.PRJNA196120	Streptococcus sp. HSISM1	1316408.PRJNA196120:2016_2018	Streptococcus sp. HSISM1:2016_2018	Streptococcus_sp:64	Streptococcus sp. HSISM1	1	2	HSISM1_550;HSISM1_549;HSISM1_548;HSISM1_547;		0
1316408.PRJNA196120	Streptococcus sp. HSISM1	1316408.PRJNA196120:2020_2021	Streptococcus sp. HSISM1:2020_2021	Streptococcus_sp:65	Streptococcus sp. HSISM1	1	1	HSISM1_546;HSISM1_545;HSISM1_544;	;;"GTP pyrophosphokinase, (p)ppGpp synthetase I";	0
1316408.PRJNA196120	Streptococcus sp. HSISM1	1316408.PRJNA196120:2090_2092	Streptococcus sp. HSISM1:2090_2092	Streptococcus_sp:66	Streptococcus sp. HSISM1	1	2	HSISM1_485;HSISM1_484;HSISM1_483;		0
1316408.PRJNA196120	Streptococcus sp. HSISM1	1316408.PRJNA196120:2098_2101	Streptococcus sp. HSISM1:2098_2101	Streptococcus_sp:67	Streptococcus sp. HSISM1	1	3	HSISM1_479;HSISM1_478;HSISM1_477;HSISM1_477;HSISM1_476;	;;RloF;RloF;DNA-damage-inducible protein J;	0
1316408.PRJNA196120	Streptococcus sp. HSISM1	1316408.PRJNA196120:2118_2120	Streptococcus sp. HSISM1:2118_2120	Streptococcus_sp:68	Streptococcus sp. HSISM1	1	2	HSISM1_459;HSISM1_458;HSISM1_457;		0
1316408.PRJNA196120	Streptococcus sp. HSISM1	1316408.PRJNA196120:2120_2122	Streptococcus sp. HSISM1:2120_2122	Streptococcus_sp:69	Streptococcus sp. HSISM1	1	2	HSISM1_457;		0
1316408.PRJNA196120	Streptococcus sp. HSISM1	1316408.PRJNA196120:2122_2124	Streptococcus sp. HSISM1:2122_2124	Streptococcus_sp:70	Streptococcus sp. HSISM1	1	2	HSISM1_457;HSISM1_456;HSISM1_455;		0
1316408.PRJNA196120	Streptococcus sp. HSISM1	1316408.PRJNA196120:2138_2139	Streptococcus sp. HSISM1:2138_2139	Streptococcus_sp:71	Streptococcus sp. HSISM1	1	1	HSISM1_444;		0
1316408.PRJNA196120	Streptococcus sp. HSISM1	1316408.PRJNA196120:2139_2140	Streptococcus sp. HSISM1:2139_2140	Streptococcus_sp:72	Streptococcus sp. HSISM1	1	1			0
1316408.PRJNA196120	Streptococcus sp. HSISM1	1316408.PRJNA196120:2146_2147	Streptococcus sp. HSISM1:2146_2147	Streptococcus_sp:73	Streptococcus sp. HSISM1	1	1	HSISM1_435;		0
1316408.PRJNA196120	Streptococcus sp. HSISM1	1316408.PRJNA196120:2150_2151	Streptococcus sp. HSISM1:2150_2151	Streptococcus_sp:74	Streptococcus sp. HSISM1	1	1	HSISM1_431;HSISM1_430;		0
1316408.PRJNA196120	Streptococcus sp. HSISM1	1316408.PRJNA196120:2151_2152	Streptococcus sp. HSISM1:2151_2152	Streptococcus_sp:75	Streptococcus sp. HSISM1	1	1	HSISM1_430;		0
1316408.PRJNA196120	Streptococcus sp. HSISM1	1316408.PRJNA196120:2153_2155	Streptococcus sp. HSISM1:2153_2155	Streptococcus_sp:76	Streptococcus sp. HSISM1	1	2	HSISM1_429;HSISM1_428;HSISM1_427;HSISM1_426;	Malolactic regulator;Malolactic regulator;"Transcriptional regulator, MerR family";Malolactic enzyme;	0
1316408.PRJNA196120	Streptococcus sp. HSISM1	1316408.PRJNA196120:2155_2158	Streptococcus sp. HSISM1:2155_2158	Streptococcus_sp:77	Streptococcus sp. HSISM1	1	3	HSISM1_426;HSISM1_425;HSISM1_424;	Malolactic enzyme;Malate permease;"integrase/recombinase, phage integrase family";	0
1316408.PRJNA196120	Streptococcus sp. HSISM1	1316408.PRJNA196120:2158_2159	Streptococcus sp. HSISM1:2158_2159	Streptococcus_sp:78	Streptococcus sp. HSISM1	1	1	HSISM1_423;		0
1316408.PRJNA196120	Streptococcus sp. HSISM1	1316408.PRJNA196120:2161_2162	Streptococcus sp. HSISM1:2161_2162	Streptococcus_sp:79	Streptococcus sp. HSISM1	1	1	HSISM1_421;HSISM1_420;HSISM1_419;HSISM1_418;		0
1316408.PRJNA196120	Streptococcus sp. HSISM1	1316408.PRJNA196120:2190_2191	Streptococcus sp. HSISM1:2190_2191	Streptococcus_sp:80	Streptococcus sp. HSISM1	1	1	HSISM1_390;HSISM1_389;		0
1316408.PRJNA196120	Streptococcus sp. HSISM1	1316408.PRJNA196120:2281_2282	Streptococcus sp. HSISM1:2281_2282	Streptococcus_sp:81	Streptococcus sp. HSISM1	1	1			0
1160721.PRJEA88543	Ruminococcus bicirculans	1160721.PRJEA88543:170_171	Ruminococcus bicirculans:170_171	R.bicirculans:38	Ruminococcus bicirculans	1	1	RBI_I00142;	tRNA-Asn;	1
1160721.PRJEA88543	Ruminococcus bicirculans	1160721.PRJEA88543:183_187	Ruminococcus bicirculans:183_187	R.bicirculans:43	Ruminococcus bicirculans	1	4	RBI_I00151;RBI_I00152;RBI_I00153;RBI_I00153;RBI_I00154;	Putative agrB-like protein;hypothetical protein predicted by Glimmer/Critica;Carbohydrate-Binding Module Family 3 protein;Carbohydrate-Binding Module Family 3 protein;hypothetical protein predicted by Glimmer/Critica;	0
1160721.PRJEA88543	Ruminococcus bicirculans	1160721.PRJEA88543:234_235	Ruminococcus bicirculans:234_235	R.bicirculans:58	Ruminococcus bicirculans	1	1	RBI_I00201;	hypothetical protein predicted by Glimmer/Critica;	1
1160721.PRJEA88543	Ruminococcus bicirculans	1160721.PRJEA88543:236_237;969_970	Ruminococcus bicirculans:236_237;969_970	R.bicirculans:60	Ruminococcus bicirculans	2	2	RBI_I00202;RBI_I00203;RBI_I00853;	hypothetical protein predicted by Glimmer/Critica;hypothetical protein predicted by Glimmer/Critica;hypothetical protein predicted by Glimmer/Critica;	1
1160721.PRJEA88543	Ruminococcus bicirculans	1160721.PRJEA88543:237_238;1569_1572	Ruminococcus bicirculans:237_238;1569_1572	R.bicirculans:61	Ruminococcus bicirculans	2	4	RBI_I00203;RBI_I00204;RBI_I01409;RBI_I01410;RBI_I01411;RBI_I01412;		0
1160721.PRJEA88543	Ruminococcus bicirculans	1160721.PRJEA88543:247_254	Ruminococcus bicirculans:247_254	R.bicirculans:62	Ruminococcus bicirculans	1	7	RBI_I00218;RBI_I00219;RBI_I00220;RBI_I00221;	Putative dGTPase;Putative dGTPase;Putative dGTPase;hypothetical protein predicted by Glimmer/Critica;	0
1160721.PRJEA88543	Ruminococcus bicirculans	1160721.PRJEA88543:254_255	Ruminococcus bicirculans:254_255	R.bicirculans:64	Ruminococcus bicirculans	1	1	RBI_I00221;RBI_I00222;RBI_I00223;	hypothetical protein predicted by Glimmer/Critica;conserved hypothetical protein;conserved hypothetical protein;	1
1160721.PRJEA88543	Ruminococcus bicirculans	1160721.PRJEA88543:255_256	Ruminococcus bicirculans:255_256	R.bicirculans:65	Ruminococcus bicirculans	1	1	RBI_I00223;RBI_I00224;	conserved hypothetical protein;Putative recombinase;	1
1160721.PRJEA88543	Ruminococcus bicirculans	1160721.PRJEA88543:257_258	Ruminococcus bicirculans:257_258	R.bicirculans:66	Ruminococcus bicirculans	1	1	RBI_I00224;RBI_I00225;	Putative recombinase;Putative recombinase;	0
1160721.PRJEA88543	Ruminococcus bicirculans	1160721.PRJEA88543:258_259	Ruminococcus bicirculans:258_259	R.bicirculans:67	Ruminococcus bicirculans	1	1	RBI_I00225;RBI_I00226;RBI_I00227;	Putative recombinase;Plasmid stabilisation system protein;Prevent-host-death family protein;	0
1160721.PRJEA88543	Ruminococcus bicirculans	1160721.PRJEA88543:259_261	Ruminococcus bicirculans:259_261	R.bicirculans:68	Ruminococcus bicirculans	1	2	RBI_I00227;RBI_I00228;RBI_I00229;RBI_I00230;RBI_I00231;	Prevent-host-death family protein;Putative recombinase;hypothetical protein predicted by Glimmer/Critica;hypothetical protein predicted by Glimmer/Critica;Toxin MazF;	1
1160721.PRJEA88543	Ruminococcus bicirculans	1160721.PRJEA88543:261_262	Ruminococcus bicirculans:261_262	R.bicirculans:69	Ruminococcus bicirculans	1	1	RBI_I00231;	Toxin MazF;	0
1160721.PRJEA88543	Ruminococcus bicirculans	1160721.PRJEA88543:262_269;273_278	Ruminococcus bicirculans:262_269;273_278	R.bicirculans:70	Ruminococcus bicirculans	2	12	RBI_I00232;RBI_I00233;RBI_I00234;RBI_I00235;RBI_I02083;RBI_I00236;RBI_I00237;RBI_I00240;RBI_I00242;RBI_I00244;RBI_I00245;RBI_I00246;RBI_I00246;RBI_I00247;RBI_I00248;	Putative HTH-type transcriptional regulator;Two-component system transcriptional regulator;Two-component system sensor histidine kinase;Putative accessory gene regulator protein B;;hypothetical protein predicted by Glimmer/Critica;hypothetical protein predicted by Glimmer/Critica;;;conserved hypothetical protein;	0
1160721.PRJEA88543	Ruminococcus bicirculans	1160721.PRJEA88543:278_280	Ruminococcus bicirculans:278_280	R.bicirculans:79	Ruminococcus bicirculans	1	2	RBI_I00248;RBI_I00249;	conserved hypothetical protein;conserved hypothetical protein;	1
1160721.PRJEA88543	Ruminococcus bicirculans	1160721.PRJEA88543:280_281	Ruminococcus bicirculans:280_281	R.bicirculans:81	Ruminococcus bicirculans	1	1	RBI_I00250;RBI_I00251;	hypothetical protein predicted by Glimmer/Critica;hypothetical protein predicted by Glimmer/Critica;	0
1160721.PRJEA88543	Ruminococcus bicirculans	1160721.PRJEA88543:281_282	Ruminococcus bicirculans:281_282	R.bicirculans:82	Ruminococcus bicirculans	1	1	RBI_I00251;RBI_I00252;	hypothetical protein predicted by Glimmer/Critica;conserved hypothetical protein;	0
1160721.PRJEA88543	Ruminococcus bicirculans	1160721.PRJEA88543:282_283	Ruminococcus bicirculans:282_283	R.bicirculans:83	Ruminococcus bicirculans	1	1	RBI_I00252;	conserved hypothetical protein;	0
1160721.PRJEA88543	Ruminococcus bicirculans	1160721.PRJEA88543:283_284	Ruminococcus bicirculans:283_284	R.bicirculans:86	Ruminococcus bicirculans	1	1	RBI_I00252;RBI_I00253;RBI_I00254;	conserved hypothetical protein;conserved hypothetical protein;hypothetical protein predicted by Glimmer/Critica;	0
1160721.PRJEA88543	Ruminococcus bicirculans	1160721.PRJEA88543:284_286	Ruminococcus bicirculans:284_286	R.bicirculans:87	Ruminococcus bicirculans	1	2	RBI_I00254;RBI_I00255;RBI_I00256;	hypothetical protein predicted by Glimmer/Critica;conserved hypothetical protein;conserved hypothetical protein;	1
1160721.PRJEA88543	Ruminococcus bicirculans	1160721.PRJEA88543:286_287;2901_2902	Ruminococcus bicirculans:286_287;2901_2902	R.bicirculans:88	Ruminococcus bicirculans	2	2	RBI_I00256;RBI_II00590;	conserved hypothetical protein;possible TraG family protein;	0
1160721.PRJEA88543	Ruminococcus bicirculans	1160721.PRJEA88543:287_288	Ruminococcus bicirculans:287_288	R.bicirculans:89	Ruminococcus bicirculans	1	1	RBI_I00256;RBI_I00257;	conserved hypothetical protein;conserved hypothetical protein;	1
1160721.PRJEA88543	Ruminococcus bicirculans	1160721.PRJEA88543:288_289	Ruminococcus bicirculans:288_289	R.bicirculans:91	Ruminococcus bicirculans	1	1	RBI_I00257;RBI_I00258;	conserved hypothetical protein;hypothetical protein predicted by Glimmer/Critica;	0
1160721.PRJEA88543	Ruminococcus bicirculans	1160721.PRJEA88543:290_291	Ruminococcus bicirculans:290_291	R.bicirculans:94	Ruminococcus bicirculans	1	1	RBI_I00259;RBI_I00260;	conserved hypothetical protein;putative secreted protein;	0
1160721.PRJEA88543	Ruminococcus bicirculans	1160721.PRJEA88543:291_292;2906_2908	Ruminococcus bicirculans:291_292;2906_2908	R.bicirculans:97	Ruminococcus bicirculans	2	3	RBI_I00260;RBI_II00595;	putative secreted protein;	0
1160721.PRJEA88543	Ruminococcus bicirculans	1160721.PRJEA88543:294_295	Ruminococcus bicirculans:294_295	R.bicirculans:98	Ruminococcus bicirculans	1	1	RBI_I00260;RBI_I00261;	putative secreted protein;Putative HTH-type transcriptional regulator;	0
1160721.PRJEA88543	Ruminococcus bicirculans	1160721.PRJEA88543:295_296	Ruminococcus bicirculans:295_296	R.bicirculans:99	Ruminococcus bicirculans	1	1	RBI_I00261;RBI_I00262;RBI_I00263;	Putative HTH-type transcriptional regulator;hypothetical protein predicted by Glimmer/Critica;Putative DNA adenine methylase;	0
1160721.PRJEA88543	Ruminococcus bicirculans	1160721.PRJEA88543:297_298	Ruminococcus bicirculans:297_298	R.bicirculans:101	Ruminococcus bicirculans	1	1	RBI_I00266;RBI_I00267;RBI_I00268;	;conserved hypothetical protein;Putative DNA (cytosine-5-)-methyltransferase;	0
1160721.PRJEA88543	Ruminococcus bicirculans	1160721.PRJEA88543:298_299	Ruminococcus bicirculans:298_299	R.bicirculans:102	Ruminococcus bicirculans	1	1	RBI_I00268;	Putative DNA (cytosine-5-)-methyltransferase;	0
1160721.PRJEA88543	Ruminococcus bicirculans	1160721.PRJEA88543:299_300	Ruminococcus bicirculans:299_300	R.bicirculans:103	Ruminococcus bicirculans	1	1	RBI_I00268;RBI_I00269;		0
1160721.PRJEA88543	Ruminococcus bicirculans	1160721.PRJEA88543:359_360;2782_2783	Ruminococcus bicirculans:359_360;2782_2783	R.bicirculans:104	Ruminococcus bicirculans	2	2	RBI_I00326;RBI_II00472;	Magnesium transporter;hypothetical protein predicted by Glimmer/Critica;	0
1160721.PRJEA88543	Ruminococcus bicirculans	1160721.PRJEA88543:362_363	Ruminococcus bicirculans:362_363	R.bicirculans:105	Ruminococcus bicirculans	1	1	RBI_I02081;RBI_I00329;	secreted hypothetical protein;hypothetical protein predicted by Glimmer/Critica;	0
1160721.PRJEA88543	Ruminococcus bicirculans	1160721.PRJEA88543:367_369	Ruminococcus bicirculans:367_369	R.bicirculans:106	Ruminococcus bicirculans	1	2	RBI_I00333;RBI_I00334;RBI_I00335;	;;hypothetical protein predicted by Glimmer/Critica;	0
1160721.PRJEA88543	Ruminococcus bicirculans	1160721.PRJEA88543:371_388;408_409	Ruminococcus bicirculans:371_388;408_409	R.bicirculans:107	Ruminococcus bicirculans	2	18	RBI_I00336;RBI_I00337;RBI_I00338;RBI_I00338;RBI_I00339;RBI_I00340;RBI_I00341;RBI_I00342;RBI_I00343;RBI_I00344;RBI_I00345;RBI_I00346;RBI_I00347;RBI_I00348;RBI_I00349;RBI_I00349;RBI_I00350;RBI_I00351;RBI_I00352;RBI_I00369;	putative retron-type reverse transcriptase;hypothetical protein predicted by Glimmer/Critica;ABC transporter ATPase component;Phage integrase;	0
1160721.PRJEA88543	Ruminococcus bicirculans	1160721.PRJEA88543:393_396	Ruminococcus bicirculans:393_396	R.bicirculans:108	Ruminococcus bicirculans	1	3	RBI_I00356;RBI_I00357;RBI_I00358;RBI_I00359;	hypothetical protein predicted by Glimmer/Critica;Phage integrase;hypothetical protein predicted by Glimmer/Critica;Putative ABC transporter ATPase component;	0
1160721.PRJEA88543	Ruminococcus bicirculans	1160721.PRJEA88543:396_399;660_661;1602_1603;2139_2140	Ruminococcus bicirculans:396_399 and 3 segments	R.bicirculans:109	Ruminococcus bicirculans	4	6	RBI_I00359;RBI_I00360;RBI_I00361;RBI_I00592;RBI_I00593;RBI_I01442;RBI_I01978;	Transposase;secreted Cysteine protease;Transposase;Transposase;	1
[truncated: 8,971 more rows]

## Sheet: S3.vSV_summary_annot
Table S3. Description of variable SVs. SV_ID field after ":" contains start and end positions of the SV in kbps
[truncated: 3,932 more rows]

## Sheet: S4.dSV_heritability
Table S4. Family-based heritability of dSVs estimated by GCTA (Source data for Extended Data Fig. 2).
[truncated: 777 more rows]

[truncated: 16 more sheets: S5.vSV_heritability, S6.dSV_GWAS_results, S7.vSV_GWAS_results, S8.TZ_replication, S9.ABO blood group associations, S10.ABO-related SVs-PC, S11.GWAS_adj_populationPCs, S12.ABO-related SVs correlation, S13.GWAS_adj_other_SVs, S14.Gene_annotation, S15.Published_mGWAS, S16.GalNAc_UHGG, S17.Shortbred, S18.Gene_diversity_assoc, S19.Gene_phenotype, S20.qPCR_primers]
