# Supplementary material for: Host genetic regulation of human gut microbial structural variation
Source: Nature. 2024 Jan 3;625(7996):813–21. doi: 10.1038/s41586-023-06893-w (PMC10808065; doi:10.1038/s41586-023-06893-w)
Supplement: Supplementary file 5 — Source Data Figs. 1–5 and Source Data Extended Data Figs. 1–5 and 7–10 [file 41586_2023_6893_MOESM5_ESM.xlsx]

## Sheet: Fig 1b
Species_name	Deletion_SVs_number	Variable_SVs_number	SVs_number
E.eligens	97	25	122
E.hallii	78	66	144
E.rectale	170	50	220
E.siraeum	109	59	168
A.muciniphila	55	32	87
A.inops	36	11	47
A.obesi	46	8	54
A.putredinis	57	15	72
A.shahii	118	37	155
A.hadrus	138	36	174
bacterium LF-3	117	37	154
B.caccae	65	18	83
B.massiliensis	93	44	137
B.uniformis	125	37	162
B.xylanisolvens	197	45	242
B.intestinihominis	67	8	75
B.adolescentis	60	6	66
B.bifidum	21	32	53
B.longum	92	30	122
B.obeum	126	62	188
B.wexlerae	208	57	265
B.crossotus	71	30	101
Clostridium sp. L2-50	71	22	93
Collinsella sp	200	21	221
C.catus	173	77	250
C.comes	88	66	154
D.invisus	60	6	66
D.formicigenerans	282	97	379
D.longicatena	254	32	286
E.ramulus	112	117	229
E.ventriosum	81	61	142
F.prausnitzii	124	35	159
H.biformis	174	33	207
L.bacterium 3_1_46FAA	47	60	107
M.smithii	52	22	74
Oscillibacter sp. ER4	168	30	198
P.distasonis	133	36	169
P.merdae	75	39	114
P.clara	118	32	150
P.succinatutens	68	19	87
P.copri	205	25	230
R.intestinalis	171	71	242
R.bicirculans	137	26	163
R.bromii	83	24	107
R.callidus	110	32	142
R.lactaris	70	61	131
Ruminococcus sp	92	29	121
R.torques	124	65	189
S.vestibularis	22	3	25

## Sheet: Fig 2
Data for plotting Figure 2 is available on figshare, see Data availability statement

## Sheet: Fig 3a
cohort	SV_577-579_region_presence/absence	FUT2_status	ABO_blood_group
DAG3	1	secretor	O/B
DAG3	1	secretor	O/B
DAG3	1	secretor	A/AB
DAG3	1	secretor	O/B
DAG3	1	secretor	O/B
DAG3	1	secretor	O/B
DAG3	1	secretor	O/B
DAG3	2	secretor	A/AB
DAG3	1	secretor	O/B
DAG3	1	secretor	A/AB
DAG3	2	secretor	O/B
DAG3	1	secretor	O/B
DAG3	2	non-secretor	O/B
DAG3	1	secretor	A/AB
DAG3	2	secretor	O/B
DAG3	1	secretor	O/B
DAG3	1	secretor	O/B
DAG3	1	secretor	O/B
DAG3	1	non-secretor	A/AB
DAG3	1	secretor	O/B
DAG3	1	non-secretor	O/B
DAG3	1	secretor	O/B
DAG3	2	secretor	A/AB
DAG3	1	secretor	O/B
DAG3	1	secretor	A/AB
DAG3	1	secretor	A/AB
DAG3	1	secretor	O/B
DAG3	1	secretor	O/B
DAG3	1	secretor	O/B
DAG3	1	secretor	O/B
DAG3	1	secretor	O/B
DAG3	1	non-secretor	O/B
DAG3	2	secretor	A/AB
DAG3	1	secretor	O/B
DAG3	2	secretor	O/B
DAG3	1	secretor	O/B
DAG3	1	non-secretor	A/AB
DAG3	2	secretor	O/B
DAG3	1	secretor	O/B
DAG3	1	secretor	O/B
DAG3	1	secretor	O/B
DAG3	2	secretor	O/B
DAG3	1	secretor	O/B
DAG3	1	secretor	O/B
DAG3	1	secretor	A/AB
DAG3	2	secretor	A/AB
DAG3	2	secretor	A/AB
DAG3	1	non-secretor	O/B
DAG3	1	secretor	O/B
DAG3	1	secretor	O/B
DAG3	2	secretor	O/B
DAG3	2	secretor	A/AB
DAG3	1	non-secretor	A/AB
DAG3	1	secretor	O/B
DAG3	1	secretor	A/AB
DAG3	1	secretor	A/AB
DAG3	2	secretor	A/AB
DAG3	1	secretor	A/AB
DAG3	2	secretor	A/AB
DAG3	1	secretor	A/AB
DAG3	1	secretor	O/B
DAG3	1	secretor	O/B
DAG3	2	non-secretor	A/AB
DAG3	1	secretor	O/B
DAG3	1	secretor	O/B
DAG3	2	secretor	O/B
DAG3	1	secretor	O/B
DAG3	1	secretor	A/AB
DAG3	1	secretor	O/B
DAG3	1	secretor	A/AB
DAG3	2	secretor	A/AB
DAG3	1	secretor	A/AB
DAG3	1	secretor	O/B
DAG3	1	secretor	A/AB
DAG3	1	secretor	O/B
DAG3	1	secretor	A/AB
DAG3	2	secretor	A/AB
DAG3	1	secretor	A/AB
DAG3	1	secretor	O/B
DAG3	1	secretor	A/AB
DAG3	2	non-secretor	O/B
DAG3	2	secretor	O/B
DAG3	2	secretor	O/B
DAG3	1	secretor	O/B
DAG3	1	secretor	A/AB
DAG3	1	non-secretor	A/AB
DAG3	1	secretor	O/B
DAG3	1	non-secretor	O/B
DAG3	1	secretor	O/B
DAG3	1	non-secretor	A/AB
DAG3	1	secretor	O/B
DAG3	2	secretor	A/AB
DAG3	1	secretor	O/B
DAG3	1	secretor	O/B
DAG3	2	secretor	A/AB
DAG3	2	secretor	O/B
DAG3	2	secretor	A/AB
DAG3	2	secretor	A/AB
DAG3	1	secretor	A/AB
DAG3	1	secretor	A/AB
DAG3	1	non-secretor	O/B
DAG3	1	non-secretor	O/B
DAG3	2	secretor	A/AB
DAG3	2	secretor	A/AB
DAG3	1	secretor	O/B
DAG3	1	secretor	O/B
DAG3	1	secretor	A/AB
DAG3	2	secretor	O/B
DAG3	1	non-secretor	A/AB
DAG3	1	secretor	O/B
DAG3	2	secretor	O/B
DAG3	1	non-secretor	O/B
DAG3	1	secretor	O/B
DAG3	1	secretor	O/B
DAG3	1	secretor	O/B
DAG3	1	secretor	O/B
DAG3	1	secretor	O/B
DAG3	1	secretor	A/AB
DAG3	1	secretor	O/B
DAG3	1	secretor	O/B
DAG3	1	secretor	A/AB
DAG3	1	secretor	A/AB
DAG3	1	non-secretor	O/B
DAG3	1	secretor	O/B
DAG3	1	secretor	O/B
DAG3	2	secretor	O/B
DAG3	1	secretor	A/AB
DAG3	1	secretor	O/B
DAG3	1	secretor	O/B
DAG3	2	secretor	A/AB
DAG3	2	secretor	A/AB
DAG3	1	secretor	O/B
DAG3	1	secretor	O/B
DAG3	1	secretor	O/B
DAG3	1	secretor	A/AB
DAG3	2	secretor	A/AB
DAG3	1	secretor	A/AB
DAG3	2	secretor	O/B
DAG3	2	secretor	O/B
DAG3	1	secretor	O/B
DAG3	2	secretor	A/AB
DAG3	2	non-secretor	A/AB
DAG3	1	secretor	O/B
DAG3	1	non-secretor	A/AB
DAG3	2	non-secretor	O/B
DAG3	1	secretor	O/B
DAG3	2	secretor	A/AB
DAG3	2	secretor	A/AB
DAG3	1	non-secretor	A/AB
DAG3	1	secretor	O/B
DAG3	1	secretor	O/B
DAG3	1	secretor	O/B
DAG3	2	secretor	A/AB
DAG3	1	secretor	O/B
DAG3	1	secretor	O/B
DAG3	2	secretor	A/AB
DAG3	1	non-secretor	A/AB
DAG3	2	secretor	A/AB
DAG3	1	secretor	O/B
DAG3	1	non-secretor	A/AB
DAG3	1	secretor	O/B
DAG3	1	non-secretor	O/B
DAG3	1	secretor	O/B
DAG3	1	secretor	A/AB
DAG3	1	non-secretor	O/B
DAG3	2	secretor	A/AB
DAG3	2	secretor	A/AB
DAG3	1	secretor	O/B
DAG3	2	secretor	A/AB
DAG3	1	non-secretor	O/B
DAG3	1	secretor	O/B
DAG3	1	non-secretor	A/AB
DAG3	1	secretor	O/B
DAG3	1	secretor	O/B
DAG3	1	secretor	O/B
DAG3	1	non-secretor	O/B
DAG3	1	secretor	O/B
DAG3	1	non-secretor	A/AB
DAG3	2	secretor	O/B
DAG3	1	non-secretor	A/AB
DAG3	1	secretor	O/B
DAG3	2	non-secretor	A/AB
DAG3	1	secretor	A/AB
DAG3	1	secretor	O/B
DAG3	2	non-secretor	O/B
DAG3	1	secretor	O/B
DAG3	1	secretor	O/B
DAG3	1	secretor	O/B
DAG3	1	non-secretor	O/B
DAG3	1	non-secretor	A/AB
DAG3	2	non-secretor	A/AB
DAG3	2	secretor	A/AB
DAG3	1	secretor	O/B
DAG3	1	secretor	O/B
DAG3	1	secretor	O/B
DAG3	1	non-secretor	A/AB
DAG3	1	secretor	O/B
DAG3	1	secretor	O/B
DAG3	1	secretor	O/B
DAG3	1	secretor	O/B
DAG3	1	non-secretor	A/AB
DAG3	2	secretor	A/AB
DAG3	2	secretor	A/AB
DAG3	1	non-secretor	O/B
DAG3	1	secretor	O/B
DAG3	2	secretor	O/B
DAG3	1	secretor	O/B
DAG3	1	secretor	O/B
DAG3	1	non-secretor	A/AB
DAG3	2	secretor	A/AB
DAG3	1	secretor	A/AB
DAG3	1	secretor	O/B
DAG3	1	secretor	O/B
DAG3	2	secretor	A/AB
DAG3	1	secretor	A/AB
DAG3	2	secretor	A/AB
DAG3	1	secretor	O/B
DAG3	1	secretor	O/B
DAG3	1	secretor	O/B
DAG3	1	secretor	O/B
DAG3	1	secretor	O/B
DAG3	2	secretor	A/AB
DAG3	1	secretor	O/B
DAG3	1	secretor	A/AB
DAG3	1	non-secretor	O/B
DAG3	1	non-secretor	A/AB
DAG3	2	secretor	A/AB
DAG3	1	secretor	O/B
DAG3	1	secretor	O/B
DAG3	1	secretor	A/AB
DAG3	1	secretor	O/B
DAG3	1	secretor	A/AB
DAG3	1	non-secretor	A/AB
DAG3	1	non-secretor	A/AB
DAG3	1	secretor	O/B
DAG3	1	secretor	A/AB
DAG3	1	secretor	O/B
DAG3	1	non-secretor	A/AB
DAG3	1	secretor	A/AB
DAG3	1	secretor	A/AB
DAG3	2	secretor	A/AB
DAG3	1	secretor	A/AB
DAG3	1	non-secretor	O/B
DAG3	1	secretor	O/B
DAG3	1	secretor	O/B
DAG3	2	secretor	O/B
DAG3	1	secretor	O/B
DAG3	1	secretor	O/B
DAG3	1	non-secretor	A/AB
DAG3	1	secretor	O/B
DAG3	1	secretor	O/B
DAG3	1	secretor	O/B
DAG3	1	secretor	A/AB
DAG3	1	non-secretor	O/B
DAG3	1	secretor	O/B
DAG3	1	secretor	A/AB
DAG3	1	secretor	O/B
DAG3	2	secretor	A/AB
DAG3	1	secretor	O/B
DAG3	2	secretor	A/AB
DAG3	1	secretor	A/AB
DAG3	1	secretor	A/AB
DAG3	1	secretor	O/B
DAG3	2	secretor	O/B
DAG3	1	secretor	O/B
DAG3	2	non-secretor	O/B
DAG3	2	secretor	O/B
DAG3	1	secretor	A/AB
DAG3	2	secretor	A/AB
DAG3	1	secretor	O/B
DAG3	1	non-secretor	A/AB
DAG3	2	secretor	O/B
DAG3	1	non-secretor	O/B
DAG3	1	secretor	A/AB
DAG3	1	secretor	A/AB
DAG3	1	secretor	O/B
DAG3	1	secretor	O/B
DAG3	1	secretor	O/B
DAG3	1	secretor	O/B
DAG3	2	secretor	A/AB
DAG3	2	secretor	A/AB
DAG3	1	non-secretor	O/B
DAG3	1	secretor	A/AB
DAG3	2	secretor	O/B
DAG3	1	non-secretor	A/AB
DAG3	1	secretor	O/B
DAG3	1	secretor	O/B
DAG3	2	non-secretor	A/AB
DAG3	1	secretor	A/AB
DAG3	2	secretor	A/AB
DAG3	1	secretor	A/AB
DAG3	1	secretor	O/B
DAG3	1	secretor	O/B
DAG3	1	secretor	O/B
DAG3	1	secretor	O/B
DAG3	1	secretor	A/AB
DAG3	1	secretor	A/AB
DAG3	1	non-secretor	A/AB
DAG3	1	non-secretor	O/B
DAG3	1	secretor	O/B
DAG3	2	secretor	O/B
DAG3	1	secretor	A/AB
DAG3	1	non-secretor	A/AB
DAG3	1	secretor	O/B
DAG3	1	non-secretor	O/B
DAG3	1	non-secretor	O/B
DAG3	1	secretor	O/B
DAG3	1	secretor	A/AB
DAG3	1	secretor	O/B
DAG3	2	secretor	A/AB
DAG3	1	non-secretor	O/B
DAG3	1	secretor	O/B
DAG3	1	non-secretor	O/B
DAG3	1	secretor	O/B
DAG3	2	secretor	O/B
DAG3	1	non-secretor	O/B
DAG3	2	secretor	O/B
DAG3	1	secretor	O/B
DAG3	1	secretor	A/AB
DAG3	1	secretor	O/B
DAG3	1	secretor	O/B
DAG3	2	secretor	O/B
DAG3	1	non-secretor	O/B
DAG3	2	secretor	O/B
DAG3	2	secretor	O/B
DAG3	1	secretor	O/B
DAG3	1	secretor	O/B
DAG3	1	secretor	O/B
DAG3	1	secretor	A/AB
DAG3	1	secretor	O/B
DAG3	1	non-secretor	O/B
DAG3	1	secretor	O/B
DAG3	1	secretor	O/B
DAG3	1	non-secretor	O/B
DAG3	1	non-secretor	O/B
DAG3	2	secretor	A/AB
DAG3	1	non-secretor	O/B
DAG3	1	secretor	A/AB
DAG3	2	non-secretor	O/B
DAG3	1	secretor	O/B
DAG3	1	non-secretor	O/B
DAG3	1	secretor	O/B
DAG3	1	secretor	A/AB
DAG3	1	secretor	O/B
DAG3	1	secretor	A/AB
DAG3	1	secretor	A/AB
DAG3	2	non-secretor	A/AB
DAG3	1	secretor	A/AB
DAG3	1	secretor	A/AB
DAG3	1	non-secretor	O/B
DAG3	1	secretor	A/AB
DAG3	1	non-secretor	A/AB
DAG3	1	non-secretor	A/AB
DAG3	1	secretor	O/B
DAG3	1	secretor	A/AB
DAG3	2	secretor	A/AB
DAG3	2	non-secretor	A/AB
DAG3	2	secretor	A/AB
DAG3	1	secretor	O/B
DAG3	1	secretor	O/B
DAG3	1	non-secretor	O/B
DAG3	1	secretor	O/B
DAG3	1	secretor	O/B
DAG3	1	non-secretor	A/AB
DAG3	2	non-secretor	O/B
DAG3	1	secretor	O/B
DAG3	1	secretor	A/AB
DAG3	1	non-secretor	A/AB
DAG3	1	secretor	A/AB
DAG3	1	secretor	A/AB
DAG3	1	non-secretor	A/AB
DAG3	1	secretor	O/B
DAG3	1	secretor	O/B
DAG3	1	secretor	O/B
DAG3	1	secretor	A/AB
DAG3	1	non-secretor	O/B
DAG3	2	secretor	O/B
DAG3	1	secretor	A/AB
DAG3	1	secretor	A/AB
DAG3	2	secretor	A/AB
DAG3	1	secretor	O/B
DAG3	1	secretor	A/AB
DAG3	2	secretor	A/AB
DAG3	2	secretor	O/B
DAG3	1	secretor	O/B
DAG3	1	non-secretor	O/B
DAG3	1	secretor	O/B
DAG3	1	non-secretor	A/AB
DAG3	1	non-secretor	A/AB
DAG3	2	secretor	A/AB
DAG3	1	secretor	A/AB
DAG3	2	secretor	O/B
DAG3	1	secretor	A/AB
DAG3	2	secretor	O/B
DAG3	1	secretor	O/B
DAG3	1	secretor	A/AB
DAG3	1	non-secretor	A/AB
DAG3	2	secretor	A/AB
DAG3	1	secretor	A/AB
DAG3	1	secretor	A/AB
DAG3	1	secretor	A/AB
DAG3	1	non-secretor	A/AB
DAG3	1	non-secretor	A/AB
DAG3	1	non-secretor	O/B
DAG3	1	secretor	A/AB
DAG3	1	secretor	A/AB
DAG3	1	secretor	O/B
DAG3	2	secretor	A/AB
DAG3	2	non-secretor	O/B
DAG3	1	secretor	O/B
DAG3	1	secretor	O/B
DAG3	1	secretor	A/AB
DAG3	1	secretor	O/B
DAG3	1	secretor	O/B
DAG3	1	secretor	A/AB
DAG3	1	secretor	O/B
DAG3	1	secretor	O/B
DAG3	2	secretor	A/AB
DAG3	2	secretor	A/AB
DAG3	1	secretor	O/B
DAG3	1	secretor	A/AB
DAG3	1	secretor	O/B
DAG3	1	secretor	O/B
DAG3	2	secretor	A/AB
DAG3	1	non-secretor	A/AB
DAG3	1	secretor	O/B
DAG3	2	secretor	O/B
DAG3	1	non-secretor	A/AB
DAG3	1	secretor	O/B
DAG3	1	secretor	O/B
DAG3	1	secretor	A/AB
DAG3	1	secretor	O/B
DAG3	1	secretor	O/B
DAG3	2	secretor	O/B
DAG3	1	secretor	O/B
DAG3	1	non-secretor	O/B
DAG3	1	non-secretor	O/B
DAG3	1	secretor	O/B
DAG3	1	secretor	O/B
DAG3	2	secretor	O/B
DAG3	1	secretor	A/AB
DAG3	1	secretor	O/B
DAG3	1	secretor	A/AB
DAG3	1	secretor	O/B
DAG3	1	non-secretor	O/B
DAG3	2	secretor	A/AB
DAG3	1	secretor	A/AB
DAG3	2	secretor	A/AB
DAG3	1	secretor	O/B
DAG3	1	secretor	O/B
DAG3	1	non-secretor	A/AB
DAG3	1	secretor	O/B
DAG3	1	secretor	O/B
DAG3	1	secretor	A/AB
DAG3	1	non-secretor	O/B
DAG3	1	non-secretor	O/B
DAG3	2	non-secretor	O/B
DAG3	1	secretor	O/B
DAG3	1	non-secretor	O/B
DAG3	1	secretor	O/B
DAG3	1	secretor	A/AB
DAG3	1	secretor	O/B
DAG3	1	non-secretor	O/B
DAG3	1	secretor	A/AB
DAG3	2	secretor	A/AB
DAG3	2	secretor	A/AB
DAG3	2	secretor	O/B
DAG3	1	secretor	O/B
DAG3	2	secretor	A/AB
DAG3	2	non-secretor	A/AB
DAG3	1	secretor	A/AB
DAG3	1	secretor	A/AB
DAG3	1	secretor	O/B
DAG3	1	secretor	A/AB
DAG3	1	secretor	O/B
DAG3	1	secretor	O/B
DAG3	1	secretor	A/AB
DAG3	2	secretor	A/AB
DAG3	2	secretor	A/AB
DAG3	2	secretor	A/AB
DAG3	1	secretor	A/AB
DAG3	1	non-secretor	O/B
DAG3	1	secretor	A/AB
DAG3	1	secretor	O/B
DAG3	1	secretor	O/B
DAG3	1	secretor	O/B
DAG3	1	non-secretor	O/B
DAG3	1	secretor	A/AB
DAG3	1	non-secretor	O/B
DAG3	1	secretor	O/B
DAG3	1	secretor	O/B
DAG3	1	non-secretor	O/B
DAG3	1	secretor	A/AB
DAG3	1	secretor	A/AB
DAG3	1	secretor	O/B
DAG3	1	secretor	O/B
DAG3	1	secretor	A/AB
DAG3	2	secretor	A/AB
DAG3	1	non-secretor	A/AB
DAG3	1	non-secretor	A/AB
DAG3	1	non-secretor	O/B
DAG3	1	non-secretor	O/B
DAG3	2	secretor	A/AB
DAG3	2	secretor	O/B
DAG3	1	secretor	O/B
DAG3	1	secretor	O/B
DAG3	1	secretor	A/AB
DAG3	1	non-secretor	O/B
DAG3	1	secretor	O/B
DAG3	1	non-secretor	O/B
DAG3	1	secretor	O/B
DAG3	1	secretor	A/AB
DAG3	1	secretor	A/AB
DAG3	1	non-secretor	O/B
DAG3	1	non-secretor	O/B
DAG3	1	secretor	A/AB
DAG3	1	secretor	A/AB
DAG3	1	secretor	A/AB
DAG3	1	secretor	O/B
DAG3	1	secretor	O/B
DAG3	2	secretor	O/B
DAG3	1	secretor	O/B
DAG3	1	secretor	O/B
DAG3	1	secretor	O/B
DAG3	1	secretor	A/AB
DAG3	2	secretor	A/AB
DAG3	1	non-secretor	O/B
DAG3	2	secretor	A/AB
DAG3	1	non-secretor	A/AB
DAG3	1	non-secretor	O/B
DAG3	2	non-secretor	O/B
DAG3	2	secretor	O/B
DAG3	1	non-secretor	A/AB
DAG3	1	non-secretor	O/B
DAG3	1	secretor	O/B
DAG3	2	secretor	O/B
DAG3	1	non-secretor	O/B
DAG3	1	secretor	O/B
DAG3	1	secretor	O/B
DAG3	1	secretor	A/AB
DAG3	1	secretor	O/B
DAG3	1	secretor	O/B
DAG3	1	non-secretor	O/B
DAG3	2	secretor	A/AB
DAG3	1	non-secretor	O/B
DAG3	1	secretor	A/AB
DAG3	1	secretor	O/B
DAG3	1	non-secretor	O/B
DAG3	1	secretor	A/AB
DAG3	1	secretor	O/B
DAG3	1	secretor	O/B
DAG3	1	secretor	A/AB
DAG3	1	secretor	A/AB
DAG3	1	non-secretor	O/B
DAG3	1	non-secretor	A/AB
DAG3	2	non-secretor	O/B
DAG3	2	secretor	A/AB
DAG3	1	secretor	O/B
DAG3	1	secretor	O/B
DAG3	2	secretor	O/B
DAG3	1	secretor	A/AB
DAG3	1	non-secretor	O/B
DAG3	2	secretor	A/AB
DAG3	1	secretor	O/B
DAG3	1	non-secretor	O/B
DAG3	1	secretor	A/AB
DAG3	1	secretor	O/B
DAG3	1	secretor	O/B
DAG3	1	secretor	O/B
DAG3	1	non-secretor	A/AB
DAG3	2	secretor	A/AB
DAG3	2	secretor	O/B
DAG3	1	non-secretor	A/AB
DAG3	1	secretor	A/AB
DAG3	1	non-secretor	A/AB
DAG3	1	secretor	A/AB
DAG3	2	secretor	O/B
DAG3	1	secretor	O/B
DAG3	1	non-secretor	A/AB
DAG3	1	non-secretor	O/B
DAG3	1	secretor	O/B
DAG3	1	secretor	A/AB
DAG3	2	secretor	O/B
DAG3	2	non-secretor	A/AB
DAG3	2	secretor	A/AB
DAG3	1	non-secretor	O/B
DAG3	1	secretor	A/AB
DAG3	1	non-secretor	A/AB
DAG3	1	secretor	O/B
DAG3	2	non-secretor	O/B
DAG3	1	non-secretor	O/B
DAG3	2	secretor	A/AB
DAG3	2	non-secretor	O/B
DAG3	1	secretor	A/AB
DAG3	2	non-secretor	O/B
DAG3	1	secretor	O/B
DAG3	2	secretor	O/B
DAG3	1	non-secretor	A/AB
DAG3	1	secretor	A/AB
DAG3	1	secretor	A/AB
DAG3	1	secretor	O/B
DAG3	1	non-secretor	O/B
DAG3	2	secretor	O/B
DAG3	1	secretor	O/B
DAG3	2	non-secretor	O/B
DAG3	1	secretor	O/B
DAG3	1	secretor	A/AB
DAG3	1	secretor	O/B
DAG3	1	secretor	A/AB
DAG3	1	secretor	O/B
DAG3	1	non-secretor	O/B
DAG3	1	secretor	O/B
DAG3	1	secretor	O/B
DAG3	1	secretor	A/AB
DAG3	1	non-secretor	O/B
DAG3	1	secretor	O/B
DAG3	1	non-secretor	A/AB
DAG3	2	secretor	A/AB
DAG3	1	secretor	O/B
DAG3	2	secretor	A/AB
DAG3	1	secretor	A/AB
DAG3	1	non-secretor	O/B
DAG3	1	secretor	O/B
DAG3	2	secretor	A/AB
DAG3	1	secretor	O/B
DAG3	1	secretor	O/B
DAG3	2	secretor	A/AB
DAG3	1	secretor	O/B
DAG3	1	secretor	O/B
DAG3	1	secretor	A/AB
DAG3	1	secretor	O/B
DAG3	1	secretor	A/AB
DAG3	1	secretor	A/AB
DAG3	1	secretor	A/AB
DAG3	1	non-secretor	A/AB
DAG3	1	secretor	O/B
DAG3	1	non-secretor	O/B
DAG3	1	secretor	A/AB
DAG3	1	secretor	A/AB
DAG3	1	non-secretor	O/B
DAG3	2	secretor	O/B
DAG3	1	secretor	O/B
DAG3	1	secretor	O/B
DAG3	1	secretor	O/B
DAG3	1	secretor	A/AB
DAG3	1	secretor	A/AB
DAG3	1	secretor	O/B
DAG3	1	secretor	O/B
DAG3	1	secretor	O/B
DAG3	1	secretor	O/B
DAG3	1	secretor	O/B
DAG3	1	secretor	O/B
DAG3	2	secretor	A/AB
DAG3	1	non-secretor	O/B
DAG3	1	secretor	O/B
DAG3	2	secretor	A/AB
DAG3	2	secretor	A/AB
DAG3	1	non-secretor	O/B
DAG3	1	non-secretor	O/B
DAG3	1	secretor	O/B
DAG3	2	non-secretor	A/AB
DAG3	2	secretor	A/AB
DAG3	1	secretor	A/AB
DAG3	1	non-secretor	A/AB
DAG3	1	secretor	O/B
DAG3	2	secretor	A/AB
DAG3	1	secretor	O/B
DAG3	2	secretor	A/AB
DAG3	1	secretor	O/B
DAG3	1	secretor	O/B
DAG3	1	secretor	A/AB
DAG3	1	secretor	O/B
DAG3	2	secretor	A/AB
DAG3	1	secretor	O/B
DAG3	2	secretor	O/B
DAG3	1	secretor	A/AB
DAG3	1	secretor	O/B
DAG3	1	secretor	A/AB
DAG3	2	secretor	A/AB
DAG3	2	secretor	A/AB
DAG3	2	secretor	A/AB
DAG3	1	secretor	O/B
DAG3	2	secretor	A/AB
DAG3	1	secretor	A/AB
DAG3	1	non-secretor	A/AB
DAG3	1	secretor	A/AB
DAG3	1	secretor	O/B
DAG3	2	secretor	A/AB
DAG3	1	non-secretor	O/B
DAG3	1	secretor	A/AB
DAG3	1	secretor	O/B
DAG3	1	secretor	A/AB
DAG3	2	non-secretor	A/AB
DAG3	1	secretor	O/B
DAG3	1	non-secretor	A/AB
DAG3	1	secretor	O/B
DAG3	1	secretor	A/AB
DAG3	2	secretor	O/B
DAG3	1	non-secretor	A/AB
DAG3	2	secretor	A/AB
DAG3	1	secretor	A/AB
DAG3	2	secretor	O/B
DAG3	1	non-secretor	A/AB
DAG3	2	non-secretor	A/AB
DAG3	2	secretor	O/B
DAG3	2	secretor	A/AB
DAG3	1	secretor	A/AB
DAG3	1	secretor	O/B
DAG3	2	secretor	O/B
DAG3	1	secretor	O/B
DAG3	1	secretor	A/AB
DAG3	1	secretor	A/AB
DAG3	2	secretor	A/AB
DAG3	2	secretor	O/B
DAG3	2	secretor	A/AB
DAG3	1	secretor	O/B
DAG3	1	secretor	O/B
DAG3	1	non-secretor	A/AB
DAG3	1	secretor	A/AB
DAG3	2	secretor	O/B
DAG3	1	secretor	O/B
DAG3	1	non-secretor	O/B
DAG3	1	secretor	O/B
DAG3	1	secretor	A/AB
DAG3	1	secretor	O/B
DAG3	1	secretor	A/AB
DAG3	1	secretor	A/AB
DAG3	1	non-secretor	A/AB
DAG3	1	secretor	O/B
DAG3	1	non-secretor	O/B
DAG3	1	secretor	O/B
DAG3	1	secretor	A/AB
DAG3	1	secretor	O/B
DAG3	2	secretor	A/AB
DAG3	1	secretor	O/B
DAG3	1	secretor	O/B
DAG3	2	secretor	A/AB
DAG3	1	secretor	O/B
DAG3	1	secretor	O/B
DAG3	2	secretor	A/AB
DAG3	2	non-secretor	A/AB
DAG3	2	secretor	O/B
DAG3	1	secretor	O/B
DAG3	1	secretor	O/B
DAG3	1	secretor	O/B
DAG3	1	secretor	O/B
DAG3	1	secretor	O/B
DAG3	1	secretor	A/AB
DAG3	2	secretor	A/AB
DAG3	2	secretor	A/AB
DAG3	1	secretor	A/AB
DAG3	1	secretor	O/B
DAG3	2	non-secretor	O/B
DAG3	1	non-secretor	O/B
DAG3	1	non-secretor	A/AB
DAG3	1	non-secretor	O/B
DAG3	1	non-secretor	O/B
DAG3	1	non-secretor	A/AB
DAG3	1	secretor	O/B
DAG3	1	secretor	A/AB
DAG3	2	secretor	A/AB
DAG3	2	secretor	O/B
DAG3	2	secretor	O/B
DAG3	1	secretor	A/AB
DAG3	1	secretor	O/B
DAG3	1	secretor	O/B
DAG3	2	secretor	O/B
DAG3	2	non-secretor	A/AB
DAG3	1	secretor	A/AB
DAG3	1	secretor	O/B
DAG3	1	secretor	O/B
DAG3	1	secretor	O/B
DAG3	1	secretor	A/AB
DAG3	2	secretor	A/AB
DAG3	1	secretor	O/B
DAG3	2	non-secretor	A/AB
DAG3	1	secretor	O/B
DAG3	1	non-secretor	O/B
DAG3	1	secretor	O/B
DAG3	1	secretor	O/B
DAG3	1	secretor	O/B
DAG3	1	non-secretor	O/B
DAG3	1	secretor	O/B
DAG3	1	secretor	O/B
DAG3	1	secretor	O/B
DAG3	1	secretor	O/B
DAG3	2	non-secretor	O/B
DAG3	1	non-secretor	A/AB
DAG3	1	secretor	A/AB
DAG3	1	non-secretor	O/B
DAG3	1	non-secretor	O/B
DAG3	1	secretor	O/B
DAG3	1	secretor	A/AB
DAG3	1	secretor	O/B
DAG3	2	non-secretor	O/B
DAG3	1	secretor	O/B
DAG3	1	secretor	O/B
DAG3	1	secretor	A/AB
DAG3	1	secretor	O/B
DAG3	1	secretor	O/B
DAG3	1	non-secretor	A/AB
DAG3	1	secretor	O/B
DAG3	1	secretor	O/B
DAG3	2	secretor	A/AB
DAG3	2	secretor	A/AB
DAG3	2	secretor	A/AB
DAG3	1	non-secretor	O/B
DAG3	1	secretor	O/B
DAG3	2	secretor	O/B
DAG3	1	secretor	O/B
DAG3	1	non-secretor	A/AB
DAG3	1	secretor	O/B
DAG3	1	secretor	O/B
DAG3	1	non-secretor	O/B
DAG3	1	secretor	O/B
DAG3	1	non-secretor	O/B
DAG3	1	secretor	O/B
DAG3	1	secretor	O/B
DAG3	1	secretor	A/AB
DAG3	1	secretor	O/B
DAG3	1	secretor	O/B
DAG3	1	secretor	A/AB
DAG3	2	secretor	A/AB
DAG3	1	secretor	O/B
DAG3	1	secretor	O/B
DAG3	1	secretor	O/B
DAG3	1	secretor	O/B
DAG3	1	secretor	O/B
DAG3	1	secretor	A/AB
DAG3	1	non-secretor	A/AB
DAG3	1	secretor	A/AB
DAG3	1	secretor	A/AB
DAG3	1	secretor	O/B
DAG3	1	secretor	O/B
DAG3	1	secretor	A/AB
DAG3	2	secretor	A/AB
DAG3	2	secretor	O/B
DAG3	1	secretor	A/AB
DAG3	1	non-secretor	O/B
DAG3	2	secretor	A/AB
DAG3	1	secretor	O/B
DAG3	1	secretor	O/B
DAG3	1	secretor	O/B
DAG3	1	secretor	O/B
DAG3	1	secretor	O/B
DAG3	1	secretor	O/B
DAG3	1	secretor	O/B
DAG3	1	secretor	O/B
DAG3	1	secretor	O/B
DAG3	1	secretor	O/B
DAG3	2	secretor	A/AB
DAG3	1	secretor	A/AB
DAG3	2	secretor	A/AB
DAG3	2	secretor	O/B
DAG3	1	secretor	A/AB
DAG3	1	non-secretor	O/B
DAG3	1	secretor	A/AB
DAG3	1	non-secretor	O/B
DAG3	1	secretor	A/AB
DAG3	1	secretor	O/B
DAG3	1	secretor	O/B
DAG3	1	secretor	A/AB
DAG3	1	non-secretor	A/AB
DAG3	1	non-secretor	O/B
DAG3	2	secretor	O/B
DAG3	1	secretor	O/B
DAG3	2	secretor	A/AB
DAG3	1	non-secretor	A/AB
DAG3	1	secretor	O/B
DAG3	1	secretor	O/B
DAG3	1	non-secretor	O/B
DAG3	2	secretor	O/B
DAG3	1	secretor	A/AB
DAG3	2	non-secretor	A/AB
DAG3	1	secretor	O/B
DAG3	2	secretor	A/AB
DAG3	1	secretor	A/AB
DAG3	1	secretor	O/B
DAG3	1	non-secretor	O/B
DAG3	1	secretor	A/AB
DAG3	1	secretor	O/B
DAG3	2	secretor	O/B
DAG3	1	secretor	A/AB
DAG3	1	secretor	A/AB
DAG3	1	secretor	O/B
DAG3	2	non-secretor	O/B
DAG3	1	secretor	O/B
DAG3	2	secretor	O/B
DAG3	2	secretor	A/AB
DAG3	1	secretor	O/B
DAG3	1	non-secretor	A/AB
DAG3	1	secretor	A/AB
DAG3	1	secretor	O/B
DAG3	2	secretor	A/AB
DAG3	1	secretor	O/B
DAG3	1	secretor	O/B
DAG3	1	secretor	O/B
DAG3	1	secretor	A/AB
DAG3	1	secretor	O/B
DAG3	1	secretor	O/B
DAG3	1	non-secretor	A/AB
DAG3	1	secretor	O/B
DAG3	2	secretor	A/AB
DAG3	2	secretor	A/AB
DAG3	1	non-secretor	O/B
DAG3	1	secretor	O/B
DAG3	1	secretor	O/B
DAG3	1	non-secretor	O/B
DAG3	1	secretor	O/B
DAG3	1	non-secretor	A/AB
DAG3	1	secretor	O/B
DAG3	1	non-secretor	O/B
DAG3	1	secretor	O/B
DAG3	1	secretor	O/B
DAG3	1	secretor	O/B
DAG3	1	secretor	O/B
DAG3	1	secretor	O/B
DAG3	1	secretor	O/B
DAG3	1	non-secretor	O/B
DAG3	1	secretor	O/B
DAG3	2	secretor	A/AB
DAG3	2	secretor	A/AB
DAG3	1	non-secretor	O/B
DAG3	1	secretor	O/B
DAG3	1	non-secretor	O/B
DAG3	2	secretor	A/AB
DAG3	2	secretor	A/AB
DAG3	2	secretor	A/AB
DAG3	1	secretor	A/AB
DAG3	1	non-secretor	A/AB
DAG3	1	secretor	A/AB
DAG3	1	secretor	A/AB
DAG3	1	secretor	A/AB
DAG3	1	secretor	A/AB
DAG3	1	secretor	O/B
DAG3	1	secretor	A/AB
DAG3	1	non-secretor	A/AB
DAG3	1	secretor	A/AB
DAG3	1	non-secretor	O/B
DAG3	1	secretor	A/AB
DAG3	2	secretor	O/B
DAG3	1	secretor	O/B
DAG3	1	secretor	A/AB
DAG3	1	secretor	A/AB
DAG3	2	secretor	A/AB
DAG3	1	secretor	A/AB
DAG3	2	secretor	O/B
DAG3	1	secretor	O/B
DAG3	1	secretor	O/B
DAG3	1	secretor	A/AB
DAG3	1	secretor	O/B
DAG3	1	secretor	A/AB
DAG3	2	secretor	A/AB
DAG3	1	secretor	A/AB
DAG3	1	non-secretor	O/B
DAG3	1	secretor	A/AB
DAG3	1	secretor	O/B
DAG3	1	secretor	A/AB
DAG3	1	non-secretor	A/AB
DAG3	1	secretor	O/B
DAG3	1	secretor	A/AB
DAG3	1	non-secretor	O/B
DAG3	1	secretor	O/B
DAG3	2	secretor	O/B
DAG3	1	secretor	O/B
DAG3	1	non-secretor	A/AB
DAG3	1	secretor	A/AB
DAG3	1	secretor	A/AB
DAG3	2	non-secretor	O/B
DAG3	2	secretor	A/AB
DAG3	1	secretor	O/B
DAG3	1	secretor	O/B
DAG3	1	secretor	O/B
DAG3	1	secretor	O/B
DAG3	1	non-secretor	A/AB
DAG3	1	secretor	A/AB
DAG3	1	non-secretor	A/AB
DAG3	1	secretor	O/B
DAG3	1	secretor	O/B
DAG3	2	secretor	A/AB
DAG3	2	secretor	O/B
DAG3	1	secretor	O/B
DAG3	2	secretor	A/AB
DAG3	1	non-secretor	A/AB
DAG3	2	secretor	A/AB
DAG3	2	secretor	A/AB
DAG3	1	secretor	O/B
DAG3	1	non-secretor	O/B
DAG3	1	non-secretor	O/B
DAG3	2	secretor	A/AB
DAG3	1	non-secretor	O/B
DAG3	1	non-secretor	O/B
DAG3	1	secretor	A/AB
DAG3	2	secretor	A/AB
DAG3	1	secretor	O/B
DAG3	2	secretor	A/AB
DAG3	2	secretor	A/AB
DAG3	1	non-secretor	O/B
DAG3	1	secretor	O/B
DAG3	1	secretor	O/B
DAG3	1	non-secretor	A/AB
DAG3	1	secretor	A/AB
DAG3	1	secretor	A/AB
DAG3	1	secretor	O/B
DAG3	1	secretor	O/B
DAG3	2	secretor	O/B
DAG3	2	secretor	A/AB
DAG3	1	secretor	O/B
DAG3	1	secretor	A/AB
DAG3	1	secretor	A/AB
DAG3	1	secretor	O/B
DAG3	1	non-secretor	O/B
DAG3	1	non-secretor	A/AB
DAG3	1	secretor	O/B
DAG3	2	non-secretor	O/B
DAG3	1	non-secretor	O/B
DAG3	1	non-secretor	O/B
DAG3	1	non-secretor	A/AB
DAG3	2	secretor	A/AB
DAG3	1	non-secretor	A/AB
DAG3	1	secretor	O/B
DAG3	1	secretor	O/B
DAG3	1	secretor	O/B
DAG3	1	secretor	O/B
DAG3	1	non-secretor	A/AB
DAG3	1	secretor	O/B
DAG3	1	secretor	O/B
DAG3	1	secretor	A/AB
DAG3	2	secretor	A/AB
DAG3	1	secretor	O/B
DAG3	2	secretor	A/AB
DAG3	1	secretor	A/AB
DAG3	1	non-secretor	A/AB
DAG3	2	secretor	A/AB
DAG3	1	non-secretor	O/B
DAG3	1	non-secretor	O/B
DAG3	1	non-secretor	O/B
DAG3	1	secretor	A/AB
DAG3	1	secretor	A/AB
DAG3	1	secretor	O/B
DAG3	1	secretor	O/B
DAG3	1	secretor	A/AB
DAG3	2	secretor	O/B
DAG3	1	secretor	O/B
DAG3	1	secretor	A/AB
DAG3	2	non-secretor	O/B
DAG3	1	secretor	O/B
DAG3	2	secretor	A/AB
DAG3	1	secretor	A/AB
DAG3	2	non-secretor	O/B
DAG3	1	non-secretor	A/AB
DAG3	1	non-secretor	A/AB
DAG3	1	secretor	A/AB
DAG3	1	non-secretor	A/AB
DAG3	2	secretor	O/B
DAG3	1	secretor	A/AB
DAG3	2	secretor	O/B
DAG3	1	secretor	O/B
DAG3	1	secretor	O/B
DAG3	1	non-secretor	A/AB
DAG3	1	secretor	O/B
DAG3	1	secretor	O/B
DAG3	1	secretor	A/AB
DAG3	1	non-secretor	O/B
DAG3	1	secretor	A/AB
DAG3	1	secretor	A/AB
DAG3	2	secretor	A/AB
DAG3	1	secretor	A/AB
DAG3	2	secretor	A/AB
DAG3	1	non-secretor	A/AB
DAG3	2	secretor	A/AB
DAG3	1	secretor	O/B
DAG3	1	secretor	A/AB
DAG3	1	secretor	O/B
DAG3	1	secretor	O/B
DAG3	1	secretor	O/B
DAG3	1	secretor	A/AB
DAG3	1	secretor	O/B
DAG3	2	secretor	A/AB
DAG3	2	secretor	A/AB
DAG3	1	secretor	O/B
DAG3	1	secretor	O/B
DAG3	1	secretor	O/B
DAG3	1	non-secretor	O/B
DAG3	2	non-secretor	A/AB
DAG3	1	secretor	O/B
DAG3	1	non-secretor	A/AB
DAG3	1	secretor	A/AB
DAG3	2	secretor	A/AB
DAG3	1	non-secretor	O/B
DAG3	1	secretor	A/AB
DAG3	1	secretor	O/B
DAG3	1	secretor	O/B
DAG3	1	secretor	O/B
DAG3	2	non-secretor	O/B
DAG3	1	non-secretor	O/B
DAG3	1	secretor	O/B
DAG3	1	secretor	A/AB
DAG3	1	non-secretor	A/AB
DAG3	1	non-secretor	A/AB
DAG3	1	non-secretor	A/AB
DAG3	1	secretor	O/B
DAG3	1	secretor	O/B
DAG3	1	non-secretor	A/AB
DAG3	1	non-secretor	A/AB
DAG3	2	secretor	A/AB
DAG3	2	secretor	A/AB
DAG3	1	secretor	O/B
DAG3	1	secretor	A/AB
DAG3	1	secretor	O/B
DAG3	1	non-secretor	O/B
DAG3	1	non-secretor	O/B
DAG3	1	non-secretor	O/B
DAG3	1	secretor	O/B
DAG3	2	secretor	A/AB
DAG3	1	non-secretor	O/B
DAG3	1	non-secretor	O/B
DAG3	1	secretor	A/AB
DAG3	1	non-secretor	O/B
DAG3	1	secretor	O/B
DAG3	1	non-secretor	O/B
DAG3	1	secretor	O/B
DAG3	1	secretor	A/AB
DAG3	1	secretor	O/B
DAG3	1	secretor	A/AB
DAG3	1	secretor	A/AB
DAG3	2	secretor	A/AB
DAG3	2	secretor	A/AB
DAG3	1	secretor	A/AB
DAG3	1	secretor	A/AB
DAG3	2	secretor	A/AB
DAG3	1	secretor	O/B
DAG3	2	secretor	A/AB
DAG3	2	secretor	A/AB
DAG3	1	non-secretor	O/B
DAG3	1	secretor	O/B
DAG3	1	secretor	O/B
DAG3	1	secretor	A/AB
DAG3	2	secretor	A/AB
DAG3	2	secretor	A/AB
DAG3	1	non-secretor	O/B
DAG3	2	secretor	O/B
DAG3	1	secretor	A/AB
DAG3	1	secretor	A/AB
DAG3	1	secretor	O/B
DAG3	2	secretor	O/B
DAG3	1	secretor	A/AB
DAG3	1	secretor	A/AB
DAG3	1	secretor	A/AB
DAG3	2	secretor	A/AB
DAG3	2	secretor	O/B
DAG3	1	secretor	A/AB
DAG3	1	secretor	A/AB
DAG3	1	secretor	A/AB
DAG3	1	secretor	O/B
DAG3	1	non-secretor	O/B
DAG3	1	non-secretor	A/AB
DAG3	2	secretor	A/AB
DAG3	2	secretor	A/AB
DAG3	2	non-secretor	A/AB
DAG3	2	secretor	A/AB
DAG3	2	secretor	O/B
DAG3	1	secretor	O/B
DAG3	2	secretor	A/AB
DAG3	1	secretor	A/AB
DAG3	1	secretor	O/B
DAG3	1	secretor	O/B
DAG3	2	non-secretor	A/AB
DAG3	1	secretor	A/AB
DAG3	1	secretor	O/B
DAG3	1	secretor	O/B
DAG3	1	secretor	O/B
DAG3	2	secretor	O/B
DAG3	2	secretor	A/AB
DAG3	1	secretor	O/B
DAG3	1	secretor	O/B
DAG3	2	secretor	A/AB
DAG3	1	secretor	O/B
DAG3	1	non-secretor	O/B
DAG3	1	secretor	A/AB
DAG3	2	secretor	A/AB
DAG3	1	secretor	O/B
DAG3	1	non-secretor	O/B
DAG3	1	secretor	O/B
DAG3	1	non-secretor	O/B
DAG3	1	secretor	O/B
DAG3	2	secretor	O/B
DAG3	1	secretor	O/B
DAG3	1	secretor	O/B
DAG3	1	secretor	O/B
DAG3	1	non-secretor	A/AB
DAG3	1	non-secretor	O/B
DAG3	1	secretor	A/AB
DAG3	1	non-secretor	O/B
DAG3	1	secretor	A/AB
DAG3	1	non-secretor	A/AB
DAG3	1	secretor	O/B
DAG3	1	secretor	O/B
DAG3	1	secretor	O/B
DAG3	1	secretor	O/B
DAG3	1	secretor	O/B
DAG3	1	secretor	A/AB
DAG3	1	secretor	O/B
DAG3	1	secretor	O/B
DAG3	1	secretor	O/B
DAG3	1	secretor	O/B
DAG3	1	secretor	A/AB
DAG3	1	secretor	A/AB
DAG3	1	secretor	A/AB
DAG3	1	secretor	A/AB
DAG3	2	secretor	A/AB
DAG3	1	non-secretor	A/AB
DAG3	1	non-secretor	O/B
DAG3	1	secretor	A/AB
DAG3	1	secretor	O/B
DAG3	1	secretor	A/AB
DAG3	1	secretor	A/AB
DAG3	2	secretor	A/AB
DAG3	2	secretor	O/B
DAG3	1	secretor	O/B
DAG3	1	non-secretor	O/B
DAG3	1	secretor	O/B
DAG3	1	secretor	A/AB
DAG3	1	secretor	O/B
DAG3	1	secretor	A/AB
DAG3	1	non-secretor	A/AB
DAG3	1	secretor	O/B
DAG3	1	non-secretor	A/AB
DAG3	1	secretor	O/B
DAG3	2	secretor	A/AB
DAG3	1	secretor	O/B
DAG3	1	secretor	O/B
DAG3	2	secretor	O/B
DAG3	1	secretor	O/B
DAG3	2	secretor	O/B
DAG3	1	secretor	O/B
DAG3	1	secretor	O/B
DAG3	2	non-secretor	A/AB
DAG3	1	secretor	O/B
DAG3	2	secretor	A/AB
DAG3	1	secretor	A/AB
DAG3	1	secretor	O/B
DAG3	1	non-secretor	O/B
DAG3	1	secretor	O/B
DAG3	1	secretor	A/AB
DAG3	1	secretor	O/B
DAG3	1	secretor	A/AB
DAG3	1	secretor	O/B
DAG3	1	non-secretor	A/AB
DAG3	1	non-secretor	O/B
DAG3	1	secretor	O/B
DAG3	1	secretor	A/AB
DAG3	2	secretor	A/AB
DAG3	1	secretor	A/AB
DAG3	1	secretor	A/AB
DAG3	1	secretor	A/AB
DAG3	1	non-secretor	O/B
DAG3	1	non-secretor	A/AB
DAG3	1	secretor	O/B
DAG3	2	secretor	O/B
DAG3	2	non-secretor	O/B
DAG3	1	secretor	O/B
DAG3	1	secretor	O/B
DAG3	1	secretor	O/B
DAG3	2	secretor	A/AB
DAG3	1	secretor	O/B
DAG3	1	secretor	A/AB
DAG3	1	secretor	O/B
DAG3	1	non-secretor	A/AB
DAG3	2	secretor	A/AB
DAG3	2	secretor	O/B
DAG3	2	secretor	A/AB
DAG3	2	secretor	O/B
DAG3	1	secretor	O/B
DAG3	1	non-secretor	O/B
DAG3	1	secretor	O/B
DAG3	2	secretor	O/B
DAG3	1	secretor	O/B
DAG3	1	non-secretor	O/B
DAG3	1	non-secretor	A/AB
DAG3	1	secretor	A/AB
DAG3	2	secretor	O/B
DAG3	1	non-secretor	O/B
DAG3	2	non-secretor	A/AB
DAG3	1	secretor	A/AB
DAG3	1	secretor	O/B
DAG3	2	secretor	A/AB
DAG3	1	non-secretor	O/B
DAG3	1	non-secretor	A/AB
DAG3	1	non-secretor	O/B
DAG3	1	secretor	O/B
DAG3	1	non-secretor	A/AB
DAG3	1	secretor	O/B
DAG3	1	secretor	A/AB
DAG3	1	secretor	O/B
DAG3	2	secretor	A/AB
DAG3	1	secretor	A/AB
DAG3	1	non-secretor	A/AB
DAG3	1	secretor	A/AB
DAG3	1	secretor	A/AB
DAG3	2	secretor	A/AB
DAG3	1	secretor	A/AB
DAG3	1	secretor	A/AB
DAG3	1	non-secretor	A/AB
DAG3	1	non-secretor	A/AB
DAG3	2	secretor	A/AB
DAG3	1	secretor	A/AB
DAG3	1	non-secretor	A/AB
DAG3	1	non-secretor	A/AB
DAG3	2	secretor	O/B
DAG3	1	non-secretor	O/B
DAG3	2	secretor	A/AB
DAG3	1	secretor	O/B
DAG3	1	non-secretor	O/B
DAG3	2	non-secretor	O/B
DAG3	1	non-secretor	O/B
DAG3	1	secretor	O/B
DAG3	1	secretor	O/B
DAG3	1	secretor	O/B
DAG3	1	secretor	O/B
DAG3	1	non-secretor	O/B
DAG3	1	secretor	A/AB
DAG3	1	secretor	O/B
DAG3	1	secretor	O/B
DAG3	2	secretor	A/AB
DAG3	2	secretor	O/B
DAG3	1	non-secretor	A/AB
DAG3	1	secretor	A/AB
DAG3	1	non-secretor	O/B
DAG3	1	secretor	O/B
DAG3	1	secretor	O/B
DAG3	2	secretor	O/B
DAG3	2	secretor	A/AB
DAG3	1	secretor	O/B
DAG3	1	secretor	A/AB
DAG3	1	secretor	O/B
DAG3	1	non-secretor	O/B
DAG3	1	non-secretor	A/AB
DAG3	1	secretor	O/B
DAG3	2	secretor	A/AB
DAG3	1	secretor	O/B
DAG3	2	secretor	A/AB
DAG3	1	secretor	O/B
DAG3	1	non-secretor	O/B
DAG3	2	non-secretor	A/AB
DAG3	1	secretor	O/B
DAG3	1	secretor	O/B
DAG3	2	secretor	O/B
DAG3	2	secretor	O/B
DAG3	1	non-secretor	O/B
DAG3	1	non-secretor	O/B
DAG3	1	non-secretor	O/B
DAG3	1	secretor	A/AB
DAG3	1	non-secretor	A/AB
DAG3	2	non-secretor	O/B
DAG3	1	secretor	O/B
DAG3	1	secretor	O/B
DAG3	1	secretor	A/AB
DAG3	1	non-secretor	O/B
DAG3	1	non-secretor	A/AB
DAG3	1	secretor	O/B
DAG3	1	secretor	O/B
DAG3	1	secretor	O/B
DAG3	1	non-secretor	O/B
DAG3	1	non-secretor	A/AB
DAG3	1	secretor	O/B
DAG3	1	secretor	O/B
DAG3	1	secretor	O/B
DAG3	2	secretor	A/AB
DAG3	1	secretor	O/B
DAG3	1	secretor	O/B
DAG3	1	non-secretor	O/B
DAG3	1	secretor	A/AB
DAG3	1	secretor	O/B
DAG3	1	non-secretor	A/AB
DAG3	1	secretor	A/AB
DAG3	2	secretor	A/AB
DAG3	1	secretor	O/B
DAG3	1	non-secretor	O/B
DAG3	1	secretor	O/B
DAG3	2	secretor	A/AB
DAG3	1	secretor	O/B
DAG3	1	secretor	O/B
DAG3	1	non-secretor	O/B
DAG3	1	secretor	O/B
DAG3	2	secretor	A/AB
DAG3	1	non-secretor	A/AB
DAG3	1	non-secretor	O/B
DAG3	1	non-secretor	O/B
DAG3	1	non-secretor	O/B
DAG3	1	secretor	A/AB
DAG3	2	non-secretor	A/AB
DAG3	2	secretor	A/AB
DAG3	2	non-secretor	A/AB
DAG3	1	secretor	A/AB
DAG3	1	secretor	O/B
DAG3	1	secretor	O/B
DAG3	1	non-secretor	A/AB
DAG3	1	non-secretor	O/B
DAG3	1	secretor	O/B
DAG3	1	secretor	O/B
DAG3	1	secretor	O/B
DAG3	1	non-secretor	O/B
DAG3	1	secretor	O/B
DAG3	1	secretor	A/AB
DAG3	1	secretor	O/B
DAG3	1	secretor	O/B
DAG3	1	secretor	A/AB
DAG3	1	secretor	A/AB
DAG3	2	secretor	O/B
DAG3	2	secretor	O/B
DAG3	2	secretor	O/B
DAG3	1	secretor	O/B
DAG3	1	secretor	O/B
DAG3	1	secretor	A/AB
DAG3	1	secretor	O/B
DAG3	1	secretor	A/AB
DAG3	2	secretor	A/AB
DAG3	1	secretor	O/B
DAG3	1	secretor	A/AB
DAG3	1	secretor	O/B
DAG3	1	secretor	O/B
DAG3	1	non-secretor	A/AB
DAG3	1	secretor	O/B
DAG3	1	secretor	O/B
DAG3	2	secretor	A/AB
DAG3	1	non-secretor	O/B
DAG3	1	non-secretor	A/AB
DAG3	1	non-secretor	A/AB
DAG3	1	secretor	O/B
DAG3	1	secretor	O/B
DAG3	1	secretor	A/AB
DAG3	1	non-secretor	A/AB
DAG3	1	secretor	O/B
DAG3	1	non-secretor	O/B
DAG3	1	secretor	O/B
DAG3	2	non-secretor	A/AB
DAG3	1	secretor	O/B
DAG3	1	secretor	A/AB
DAG3	2	secretor	A/AB
DAG3	1	secretor	O/B
DAG3	1	secretor	O/B
DAG3	1	secretor	A/AB
DAG3	1	non-secretor	A/AB
DAG3	1	secretor	O/B
DAG3	1	secretor	O/B
DAG3	2	secretor	A/AB
DAG3	2	secretor	O/B
DAG3	1	non-secretor	A/AB
DAG3	2	secretor	A/AB
DAG3	1	secretor	O/B
DAG3	2	secretor	A/AB
DAG3	1	non-secretor	A/AB
DAG3	1	secretor	O/B
DAG3	1	secretor	O/B
DAG3	1	secretor	O/B
DAG3	2	non-secretor	A/AB
DAG3	1	non-secretor	O/B
DAG3	1	secretor	O/B
DAG3	1	non-secretor	O/B
DAG3	2	secretor	A/AB
DAG3	1	non-secretor	O/B
DAG3	1	secretor	O/B
DAG3	1	secretor	O/B
DAG3	1	secretor	O/B
DAG3	1	secretor	O/B
DAG3	2	secretor	A/AB
DAG3	1	secretor	O/B
DAG3	1	secretor	A/AB
DAG3	2	secretor	A/AB
DAG3	1	secretor	O/B
DAG3	1	secretor	O/B
DAG3	1	secretor	A/AB
DAG3	1	secretor	A/AB
DAG3	2	secretor	A/AB
DAG3	1	secretor	O/B
DAG3	1	secretor	O/B
DAG3	2	secretor	A/AB
DAG3	1	non-secretor	O/B
DAG3	1	secretor	O/B
DAG3	1	secretor	A/AB
DAG3	1	secretor	O/B
DAG3	1	secretor	O/B
DAG3	1	secretor	O/B
DAG3	2	secretor	A/AB
DAG3	1	non-secretor	A/AB
DAG3	1	secretor	O/B
DAG3	1	secretor	O/B
DAG3	2	secretor	A/AB
DAG3	1	non-secretor	A/AB
DAG3	1	non-secretor	O/B
DAG3	1	non-secretor	A/AB
DAG3	1	non-secretor	O/B
DAG3	1	non-secretor	A/AB
DAG3	1	secretor	O/B
DAG3	1	secretor	O/B
DAG3	1	secretor	A/AB
DAG3	2	non-secretor	A/AB
DAG3	1	secretor	A/AB
DAG3	1	secretor	O/B
DAG3	1	secretor	O/B
DAG3	1	secretor	O/B
DAG3	2	secretor	A/AB
DAG3	1	secretor	O/B
DAG3	1	secretor	A/AB
DAG3	2	secretor	A/AB
DAG3	1	secretor	O/B
DAG3	1	secretor	O/B
DAG3	1	secretor	A/AB
DAG3	1	secretor	O/B
DAG3	1	secretor	O/B
DAG3	1	non-secretor	O/B
DAG3	1	secretor	A/AB
DAG3	1	non-secretor	A/AB
DAG3	2	secretor	O/B
DAG3	1	non-secretor	O/B
DAG3	2	secretor	O/B
DAG3	1	secretor	O/B
DAG3	2	secretor	O/B
DAG3	1	secretor	A/AB
DAG3	1	non-secretor	A/AB
DAG3	1	secretor	A/AB
DAG3	1	non-secretor	A/AB
DAG3	1	non-secretor	A/AB
DAG3	2	secretor	O/B
DAG3	1	non-secretor	O/B
DAG3	1	secretor	O/B
DAG3	2	secretor	O/B
DAG3	1	non-secretor	O/B
DAG3	1	non-secretor	A/AB
DAG3	1	secretor	O/B
DAG3	1	secretor	O/B
DAG3	2	secretor	A/AB
DAG3	2	secretor	A/AB
DAG3	2	secretor	A/AB
DAG3	2	secretor	A/AB
DAG3	1	secretor	O/B
DAG3	1	secretor	A/AB
DAG3	1	secretor	O/B
DAG3	1	non-secretor	O/B
DAG3	1	secretor	O/B
DAG3	1	secretor	A/AB
DAG3	2	secretor	A/AB
DAG3	1	secretor	A/AB
DAG3	2	secretor	A/AB
DAG3	2	secretor	O/B
DAG3	1	secretor	A/AB
DAG3	1	secretor	O/B
DAG3	1	non-secretor	A/AB
DAG3	1	secretor	A/AB
DAG3	1	non-secretor	A/AB
DAG3	1	secretor	O/B
DAG3	1	secretor	O/B
DAG3	1	secretor	O/B
DAG3	1	secretor	A/AB
DAG3	1	secretor	O/B
DAG3	1	secretor	O/B
DAG3	1	non-secretor	A/AB
DAG3	1	non-secretor	A/AB
DAG3	2	secretor	O/B
DAG3	1	secretor	O/B
DAG3	1	non-secretor	O/B
DAG3	1	secretor	A/AB
DAG3	1	secretor	A/AB
DAG3	1	secretor	O/B
DAG3	1	secretor	O/B
DAG3	1	secretor	O/B
DAG3	1	secretor	O/B
DAG3	2	secretor	A/AB
DAG3	1	non-secretor	O/B
DAG3	2	secretor	A/AB
DAG3	1	non-secretor	O/B
DAG3	1	secretor	O/B
DAG3	2	secretor	O/B
DAG3	1	non-secretor	A/AB
DAG3	1	non-secretor	O/B
DAG3	1	secretor	O/B
DAG3	2	secretor	A/AB
DAG3	2	secretor	A/AB
DAG3	1	non-secretor	O/B
DAG3	1	secretor	O/B
DAG3	1	secretor	O/B
DAG3	1	secretor	A/AB
DAG3	1	secretor	A/AB
DAG3	2	secretor	A/AB
DAG3	2	secretor	A/AB
DAG3	1	secretor	A/AB
DAG3	1	secretor	O/B
DAG3	2	secretor	A/AB
DAG3	2	secretor	O/B
DAG3	1	secretor	A/AB
DAG3	1	secretor	O/B
DAG3	2	secretor	A/AB
DAG3	2	secretor	A/AB
DAG3	1	non-secretor	O/B
DAG3	1	secretor	A/AB
DAG3	1	secretor	A/AB
DAG3	1	secretor	O/B
DAG3	1	secretor	O/B
DAG3	1	secretor	O/B
DAG3	1	secretor	O/B
DAG3	1	non-secretor	O/B
DAG3	2	non-secretor	A/AB
DAG3	2	secretor	A/AB
DAG3	1	secretor	O/B
DAG3	1	secretor	A/AB
DAG3	1	secretor	O/B
DAG3	1	secretor	O/B
DAG3	1	secretor	O/B
DAG3	1	secretor	O/B
DAG3	2	non-secretor	O/B
DAG3	1	secretor	O/B
DAG3	2	secretor	A/AB
DAG3	2	non-secretor	O/B
DAG3	1	secretor	O/B
DAG3	1	secretor	A/AB
DAG3	1	secretor	O/B
DAG3	2	non-secretor	A/AB
DAG3	1	secretor	O/B
DAG3	1	secretor	A/AB
DAG3	1	secretor	A/AB
DAG3	1	non-secretor	O/B
DAG3	1	non-secretor	O/B
DAG3	1	non-secretor	O/B
DAG3	1	secretor	A/AB
DAG3	1	secretor	O/B
DAG3	2	non-secretor	O/B
DAG3	2	secretor	A/AB
DAG3	1	secretor	A/AB
DAG3	1	secretor	O/B
DAG3	1	secretor	A/AB
DAG3	1	secretor	O/B
DAG3	1	secretor	O/B
DAG3	1	secretor	O/B
DAG3	1	non-secretor	O/B
DAG3	1	secretor	O/B
DAG3	1	non-secretor	A/AB
DAG3	1	non-secretor	O/B
DAG3	2	non-secretor	A/AB
DAG3	1	secretor	O/B
DAG3	1	secretor	A/AB
DAG3	1	non-secretor	A/AB
DAG3	1	secretor	O/B
DAG3	1	secretor	O/B
DAG3	1	secretor	O/B
DAG3	1	secretor	O/B
DAG3	2	secretor	A/AB
DAG3	1	non-secretor	O/B
DAG3	1	secretor	A/AB
DAG3	1	secretor	O/B
DAG3	1	secretor	O/B
DAG3	2	secretor	O/B
DAG3	1	non-secretor	O/B
DAG3	1	secretor	O/B
DAG3	1	secretor	O/B
DAG3	1	secretor	A/AB
DAG3	1	secretor	A/AB
DAG3	1	non-secretor	O/B
DAG3	1	non-secretor	O/B
DAG3	1	non-secretor	O/B
DAG3	1	non-secretor	O/B
DAG3	2	secretor	A/AB
DAG3	1	secretor	O/B
DAG3	1	non-secretor	O/B
DAG3	2	secretor	A/AB
DAG3	2	secretor	O/B
DAG3	1	secretor	A/AB
DAG3	1	secretor	O/B
DAG3	1	secretor	O/B
DAG3	2	secretor	A/AB
DAG3	2	non-secretor	O/B
DAG3	1	non-secretor	O/B
DAG3	1	secretor	A/AB
DAG3	1	non-secretor	A/AB
DAG3	1	non-secretor	O/B
DAG3	1	secretor	A/AB
DAG3	1	secretor	A/AB
DAG3	1	secretor	O/B
DAG3	1	secretor	A/AB
DAG3	1	secretor	O/B
DAG3	1	secretor	O/B
DAG3	1	secretor	O/B
DAG3	1	secretor	O/B
DAG3	1	secretor	O/B
DAG3	2	secretor	A/AB
DAG3	1	secretor	A/AB
DAG3	1	secretor	O/B
DAG3	1	secretor	A/AB
DAG3	1	secretor	A/AB
DAG3	2	non-secretor	A/AB
DAG3	1	secretor	O/B
DAG3	1	secretor	O/B
DAG3	1	secretor	O/B
DAG3	1	secretor	O/B
DAG3	1	secretor	A/AB
DAG3	2	secretor	A/AB
DAG3	1	secretor	O/B
DAG3	1	secretor	O/B
DAG3	1	non-secretor	O/B
DAG3	1	secretor	O/B
DAG3	1	secretor	A/AB
DAG3	1	secretor	O/B
DAG3	1	secretor	O/B
DAG3	2	secretor	O/B
DAG3	1	secretor	O/B
DAG3	1	secretor	O/B
DAG3	1	non-secretor	O/B
DAG3	1	non-secretor	A/AB
DAG3	1	secretor	O/B
DAG3	1	non-secretor	O/B
DAG3	2	secretor	A/AB
DAG3	1	secretor	A/AB
DAG3	1	secretor	O/B
DAG3	1	non-secretor	A/AB
DAG3	1	secretor	A/AB
DAG3	1	secretor	O/B
DAG3	1	secretor	O/B
DAG3	1	secretor	A/AB
DAG3	2	secretor	O/B
DAG3	1	secretor	A/AB
DAG3	1	secretor	A/AB
DAG3	1	non-secretor	O/B
DAG3	1	secretor	A/AB
DAG3	1	secretor	A/AB
DAG3	1	non-secretor	A/AB
DAG3	1	secretor	O/B
DAG3	2	secretor	A/AB
DAG3	1	secretor	A/AB
DAG3	1	secretor	O/B
DAG3	1	secretor	O/B
DAG3	1	secretor	O/B
DAG3	2	non-secretor	A/AB
DAG3	2	secretor	A/AB
DAG3	1	secretor	O/B
DAG3	2	secretor	O/B
DAG3	1	secretor	A/AB
DAG3	1	secretor	O/B
DAG3	1	non-secretor	O/B
DAG3	1	non-secretor	A/AB
DAG3	2	secretor	O/B
DAG3	1	secretor	O/B
DAG3	1	secretor	O/B
DAG3	1	secretor	O/B
DAG3	1	secretor	A/AB
DAG3	1	non-secretor	O/B
DAG3	1	secretor	A/AB
DAG3	2	secretor	A/AB
DAG3	1	secretor	O/B
DAG3	1	secretor	O/B
DAG3	2	secretor	O/B
DAG3	1	secretor	A/AB
DAG3	2	non-secretor	O/B
DAG3	2	secretor	A/AB
DAG3	1	secretor	O/B
DAG3	2	secretor	A/AB
DAG3	1	secretor	O/B
DAG3	1	secretor	O/B
DAG3	1	secretor	A/AB
DAG3	2	non-secretor	A/AB
DAG3	2	secretor	A/AB
DAG3	1	secretor	O/B
DAG3	1	secretor	O/B
DAG3	1	secretor	O/B
DAG3	1	secretor	A/AB
DAG3	2	secretor	O/B
DAG3	2	secretor	A/AB
DAG3	1	non-secretor	A/AB
DAG3	1	secretor	O/B
DAG3	1	secretor	A/AB
DAG3	2	non-secretor	A/AB
DAG3	1	non-secretor	O/B
DAG3	1	secretor	O/B
DAG3	1	non-secretor	O/B
DAG3	1	secretor	A/AB
DAG3	1	secretor	A/AB
DAG3	1	non-secretor	A/AB
DAG3	1	secretor	O/B
DAG3	2	non-secretor	O/B
DAG3	1	secretor	O/B
DAG3	1	secretor	O/B
DAG3	2	secretor	A/AB
DAG3	1	non-secretor	O/B
DAG3	1	secretor	O/B
DAG3	1	non-secretor	O/B
DAG3	1	non-secretor	A/AB
DAG3	1	secretor	O/B
DAG3	1	secretor	O/B
DAG3	1	secretor	A/AB
DAG3	1	secretor	O/B
DAG3	1	secretor	O/B
DAG3	2	secretor	O/B
DAG3	1	non-secretor	A/AB
DAG3	1	non-secretor	O/B
DAG3	1	secretor	O/B
DAG3	2	secretor	O/B
DAG3	1	secretor	O/B
DAG3	1	secretor	A/AB
DAG3	1	non-secretor	A/AB
DAG3	1	non-secretor	O/B
DAG3	2	secretor	O/B
DAG3	1	secretor	O/B
DAG3	1	secretor	O/B
DAG3	1	secretor	A/AB
DAG3	1	secretor	O/B
DAG3	1	secretor	O/B
DAG3	1	secretor	A/AB
DAG3	1	secretor	O/B
DAG3	1	non-secretor	O/B
DAG3	1	secretor	O/B
DAG3	1	non-secretor	A/AB
DAG3	2	secretor	O/B
DAG3	1	secretor	O/B
DAG3	1	non-secretor	A/AB
DAG3	1	secretor	O/B
DAG3	1	secretor	O/B
DAG3	1	secretor	A/AB
DAG3	1	secretor	O/B
DAG3	1	secretor	A/AB
DAG3	1	secretor	O/B
DAG3	2	secretor	O/B
DAG3	1	secretor	O/B
DAG3	1	secretor	A/AB
DAG3	1	secretor	A/AB
DAG3	2	secretor	A/AB
DAG3	1	secretor	O/B
DAG3	1	non-secretor	A/AB
DAG3	2	secretor	A/AB
DAG3	1	non-secretor	A/AB
DAG3	1	secretor	O/B
DAG3	1	secretor	A/AB
DAG3	1	non-secretor	A/AB
DAG3	1	non-secretor	O/B
DAG3	1	secretor	O/B
DAG3	1	secretor	O/B
DAG3	1	secretor	O/B
DAG3	1	secretor	O/B
DAG3	1	secretor	O/B
DAG3	2	non-secretor	O/B
DAG3	1	secretor	O/B
DAG3	1	secretor	O/B
DAG3	2	non-secretor	A/AB
DAG3	1	non-secretor	O/B
DAG3	1	secretor	O/B
DAG3	1	secretor	O/B
DAG3	1	non-secretor	A/AB
DAG3	1	secretor	O/B
DAG3	1	secretor	O/B
DAG3	1	secretor	O/B
DAG3	1	secretor	A/AB
DAG3	2	secretor	A/AB
DAG3	1	secretor	A/AB
DAG3	2	secretor	A/AB
DAG3	1	secretor	O/B
DAG3	2	secretor	A/AB
DAG3	1	secretor	A/AB
DAG3	1	secretor	O/B
DAG3	1	secretor	A/AB
DAG3	1	secretor	O/B
DAG3	1	secretor	O/B
DAG3	1	secretor	A/AB
DAG3	1	non-secretor	A/AB
DAG3	1	secretor	O/B
DAG3	1	secretor	O/B
DAG3	1	non-secretor	A/AB
DAG3	1	secretor	O/B
DAG3	2	secretor	A/AB
DAG3	1	secretor	O/B
DAG3	1	secretor	O/B
DAG3	1	secretor	A/AB
DAG3	1	secretor	O/B
DAG3	1	secretor	O/B
DAG3	1	non-secretor	O/B
DAG3	1	secretor	A/AB
DAG3	1	non-secretor	O/B
DAG3	2	secretor	A/AB
DAG3	2	non-secretor	O/B
DAG3	1	secretor	O/B
DAG3	1	non-secretor	O/B
DAG3	1	secretor	A/AB
DAG3	2	secretor	O/B
DAG3	2	secretor	A/AB
DAG3	1	secretor	O/B
DAG3	2	secretor	O/B
DAG3	1	secretor	A/AB
DAG3	1	secretor	A/AB
DAG3	1	non-secretor	A/AB
DAG3	1	non-secretor	A/AB
DAG3	1	secretor	O/B
DAG3	1	secretor	O/B
DAG3	2	secretor	A/AB
DAG3	1	non-secretor	O/B
DAG3	1	secretor	O/B
DAG3	1	secretor	O/B
DAG3	2	secretor	A/AB
DAG3	1	non-secretor	O/B
DAG3	1	secretor	A/AB
DAG3	2	secretor	A/AB
DAG3	2	non-secretor	O/B
DAG3	2	secretor	O/B
DAG3	1	non-secretor	A/AB
DAG3	1	non-secretor	A/AB
DAG3	2	secretor	A/AB
DAG3	1	non-secretor	A/AB
DAG3	1	non-secretor	A/AB
DAG3	1	secretor	O/B
DAG3	2	secretor	O/B
DAG3	2	secretor	O/B
DAG3	1	secretor	O/B
DAG3	2	secretor	A/AB
DAG3	1	non-secretor	O/B
DAG3	1	secretor	O/B
DAG3	2	secretor	O/B
DAG3	2	secretor	A/AB
DAG3	1	secretor	O/B
DAG3	1	secretor	A/AB
DAG3	1	secretor	A/AB
DAG3	2	secretor	A/AB
DAG3	1	secretor	O/B
DAG3	1	non-secretor	O/B
DAG3	1	secretor	A/AB
DAG3	1	non-secretor	O/B
DAG3	1	secretor	A/AB
DAG3	1	secretor	O/B
DAG3	1	secretor	O/B
DAG3	1	secretor	A/AB
DAG3	1	secretor	A/AB
DAG3	2	secretor	O/B
DAG3	1	secretor	A/AB
DAG3	2	secretor	O/B
DAG3	1	secretor	O/B
DAG3	1	secretor	O/B
DAG3	1	secretor	O/B
DAG3	1	non-secretor	O/B
DAG3	1	secretor	O/B
DAG3	1	secretor	A/AB
DAG3	2	secretor	A/AB
DAG3	1	secretor	O/B
DAG3	1	secretor	O/B
DAG3	1	secretor	O/B
DAG3	1	secretor	O/B
DAG3	2	secretor	A/AB
DAG3	1	secretor	O/B
DAG3	2	secretor	A/AB
DAG3	2	secretor	A/AB
DAG3	1	non-secretor	O/B
DAG3	2	secretor	O/B
DAG3	1	secretor	O/B
DAG3	2	secretor	A/AB
DAG3	1	non-secretor	O/B
DAG3	1	secretor	O/B
DAG3	1	secretor	A/AB
DAG3	1	secretor	A/AB
DAG3	1	secretor	O/B
DAG3	1	secretor	A/AB
DAG3	1	secretor	O/B
DAG3	2	non-secretor	A/AB
DAG3	2	secretor	A/AB
DAG3	2	secretor	A/AB
DAG3	2	secretor	A/AB
DAG3	1	secretor	O/B
DAG3	1	non-secretor	A/AB
DAG3	2	secretor	O/B
DAG3	1	secretor	A/AB
DAG3	2	secretor	A/AB
DAG3	1	non-secretor	O/B
DAG3	1	secretor	O/B
DAG3	1	non-secretor	O/B
DAG3	2	secretor	A/AB
DAG3	2	secretor	O/B
DAG3	1	secretor	O/B
DAG3	1	secretor	A/AB
DAG3	2	secretor	A/AB
DAG3	1	non-secretor	A/AB
DAG3	1	secretor	O/B
DAG3	2	secretor	O/B
DAG3	1	non-secretor	O/B
DAG3	1	secretor	A/AB
DAG3	1	secretor	O/B
DAG3	1	secretor	O/B
DAG3	1	secretor	O/B
DAG3	1	secretor	O/B
DAG3	1	secretor	O/B
DAG3	1	secretor	O/B
DAG3	1	non-secretor	A/AB
DAG3	2	secretor	A/AB
DAG3	1	secretor	O/B
DAG3	1	non-secretor	A/AB
DAG3	1	secretor	O/B
DAG3	1	secretor	A/AB
DAG3	1	secretor	A/AB
DAG3	2	secretor	O/B
DAG3	2	secretor	A/AB
DAG3	2	secretor	A/AB
DAG3	1	secretor	O/B
DAG3	2	secretor	A/AB
DAG3	1	secretor	O/B
DAG3	1	secretor	A/AB
DAG3	1	non-secretor	O/B
DAG3	2	secretor	O/B
[truncated: 2,319 more rows]

## Sheet: Fig 3d
Time (h)	Replicate	Strain group	F. prausnitzii strain	OD600	Medium
0	1	With GalNAc gene cluster	FM4	0.12	GalNAc
2	1	With GalNAc gene cluster	FM4	0.146	GalNAc
4	1	With GalNAc gene cluster	FM4	0.153	GalNAc
6	1	With GalNAc gene cluster	FM4	0.268	GalNAc
8	1	With GalNAc gene cluster	FM4	0.443	GalNAc
10	1	With GalNAc gene cluster	FM4	0.613	GalNAc
12	1	With GalNAc gene cluster	FM4	0.724	GalNAc
14	1	With GalNAc gene cluster	FM4	0.741	GalNAc
16	1	With GalNAc gene cluster	FM4	0.771	GalNAc
18	1	With GalNAc gene cluster	FM4	0.772	GalNAc
20	1	With GalNAc gene cluster	FM4	0.773	GalNAc
22	1	With GalNAc gene cluster	FM4	0.644	GalNAc
24	1	With GalNAc gene cluster	FM4	0.706	GalNAc
0	2	With GalNAc gene cluster	FM4	0.125	GalNAc
2	2	With GalNAc gene cluster	FM4	0.144	GalNAc
4	2	With GalNAc gene cluster	FM4	0.216	GalNAc
6	2	With GalNAc gene cluster	FM4	0.411	GalNAc
8	2	With GalNAc gene cluster	FM4	0.474	GalNAc
10	2	With GalNAc gene cluster	FM4	0.636	GalNAc
12	2	With GalNAc gene cluster	FM4	0.738	GalNAc
14	2	With GalNAc gene cluster	FM4	0.77	GalNAc
16	2	With GalNAc gene cluster	FM4	0.874	GalNAc
18	2	With GalNAc gene cluster	FM4	0.867	GalNAc
20	2	With GalNAc gene cluster	FM4	0.863	GalNAc
22	2	With GalNAc gene cluster	FM4	0.703	GalNAc
24	2	With GalNAc gene cluster	FM4	0.768	GalNAc
0	3	With GalNAc gene cluster	FM4	0.131	GalNAc
2	3	With GalNAc gene cluster	FM4	0.134	GalNAc
4	3	With GalNAc gene cluster	FM4	0.149	GalNAc
6	3	With GalNAc gene cluster	FM4	0.19	GalNAc
8	3	With GalNAc gene cluster	FM4	0.254	GalNAc
10	3	With GalNAc gene cluster	FM4	0.438	GalNAc
12	3	With GalNAc gene cluster	FM4	0.443	GalNAc
14	3	With GalNAc gene cluster	FM4	0.628	GalNAc
16	3	With GalNAc gene cluster	FM4	0.562	GalNAc
18	3	With GalNAc gene cluster	FM4	0.462	GalNAc
20	3	With GalNAc gene cluster	FM4	0.589	GalNAc
22	3	With GalNAc gene cluster	FM4	0.545	GalNAc
24	3	With GalNAc gene cluster	FM4	0.571	GalNAc
0	1	With GalNAc gene cluster	HTF-112	0.114	GalNAc
2	1	With GalNAc gene cluster	HTF-112	0.124	GalNAc
4	1	With GalNAc gene cluster	HTF-112	0.135	GalNAc
6	1	With GalNAc gene cluster	HTF-112	0.169	GalNAc
8	1	With GalNAc gene cluster	HTF-112	0.241	GalNAc
10	1	With GalNAc gene cluster	HTF-112	0.246	GalNAc
12	1	With GalNAc gene cluster	HTF-112	0.408	GalNAc
14	1	With GalNAc gene cluster	HTF-112	0.577	GalNAc
16	1	With GalNAc gene cluster	HTF-112	0.443	GalNAc
18	1	With GalNAc gene cluster	HTF-112	0.476	GalNAc
20	1	With GalNAc gene cluster	HTF-112	0.46	GalNAc
22	1	With GalNAc gene cluster	HTF-112	0.382	GalNAc
24	1	With GalNAc gene cluster	HTF-112	0.375	GalNAc
0	2	With GalNAc gene cluster	HTF-112	0.118	GalNAc
2	2	With GalNAc gene cluster	HTF-112	0.122	GalNAc
4	2	With GalNAc gene cluster	HTF-112	0.123	GalNAc
6	2	With GalNAc gene cluster	HTF-112	0.136	GalNAc
8	2	With GalNAc gene cluster	HTF-112	0.186	GalNAc
10	2	With GalNAc gene cluster	HTF-112	0.331	GalNAc
12	2	With GalNAc gene cluster	HTF-112	0.499	GalNAc
14	2	With GalNAc gene cluster	HTF-112	0.614	GalNAc
16	2	With GalNAc gene cluster	HTF-112	0.586	GalNAc
18	2	With GalNAc gene cluster	HTF-112	0.677	GalNAc
20	2	With GalNAc gene cluster	HTF-112	0.701	GalNAc
22	2	With GalNAc gene cluster	HTF-112	0.928	GalNAc
24	2	With GalNAc gene cluster	HTF-112	0.741	GalNAc
0	3	With GalNAc gene cluster	HTF-112	0.149	GalNAc
2	3	With GalNAc gene cluster	HTF-112	0.142	GalNAc
4	3	With GalNAc gene cluster	HTF-112	0.143	GalNAc
6	3	With GalNAc gene cluster	HTF-112	0.185	GalNAc
8	3	With GalNAc gene cluster	HTF-112	0.254	GalNAc
10	3	With GalNAc gene cluster	HTF-112	0.356	GalNAc
12	3	With GalNAc gene cluster	HTF-112	0.479	GalNAc
14	3	With GalNAc gene cluster	HTF-112	0.769	GalNAc
16	3	With GalNAc gene cluster	HTF-112	0.846	GalNAc
18	3	With GalNAc gene cluster	HTF-112	0.705	GalNAc
20	3	With GalNAc gene cluster	HTF-112	0.571	GalNAc
22	3	With GalNAc gene cluster	HTF-112	0.649	GalNAc
24	3	With GalNAc gene cluster	HTF-112	0.713	GalNAc
0	1	Without GalNAc gene cluster	A2-165	0.113	GalNAc
2	1	Without GalNAc gene cluster	A2-165	0.112	GalNAc
4	1	Without GalNAc gene cluster	A2-165	0.113	GalNAc
6	1	Without GalNAc gene cluster	A2-165	0.114	GalNAc
8	1	Without GalNAc gene cluster	A2-165	0.119	GalNAc
10	1	Without GalNAc gene cluster	A2-165	0.128	GalNAc
12	1	Without GalNAc gene cluster	A2-165	0.138	GalNAc
14	1	Without GalNAc gene cluster	A2-165	0.148	GalNAc
16	1	Without GalNAc gene cluster	A2-165	0.164	GalNAc
18	1	Without GalNAc gene cluster	A2-165	0.174	GalNAc
20	1	Without GalNAc gene cluster	A2-165	0.176	GalNAc
22	1	Without GalNAc gene cluster	A2-165	0.175	GalNAc
24	1	Without GalNAc gene cluster	A2-165	0.172	GalNAc
0	2	Without GalNAc gene cluster	A2-165	0.114	GalNAc
2	2	Without GalNAc gene cluster	A2-165	0.114	GalNAc
4	2	Without GalNAc gene cluster	A2-165	0.115	GalNAc
6	2	Without GalNAc gene cluster	A2-165	0.116	GalNAc
8	2	Without GalNAc gene cluster	A2-165	0.121	GalNAc
10	2	Without GalNAc gene cluster	A2-165	0.129	GalNAc
12	2	Without GalNAc gene cluster	A2-165	0.136	GalNAc
14	2	Without GalNAc gene cluster	A2-165	0.144	GalNAc
16	2	Without GalNAc gene cluster	A2-165	0.155	GalNAc
18	2	Without GalNAc gene cluster	A2-165	0.169	GalNAc
20	2	Without GalNAc gene cluster	A2-165	0.172	GalNAc
22	2	Without GalNAc gene cluster	A2-165	0.172	GalNAc
24	2	Without GalNAc gene cluster	A2-165	0.17	GalNAc
0	3	Without GalNAc gene cluster	A2-165	0.117	GalNAc
2	3	Without GalNAc gene cluster	A2-165	0.117	GalNAc
4	3	Without GalNAc gene cluster	A2-165	0.117	GalNAc
6	3	Without GalNAc gene cluster	A2-165	0.118	GalNAc
8	3	Without GalNAc gene cluster	A2-165	0.122	GalNAc
10	3	Without GalNAc gene cluster	A2-165	0.128	GalNAc
12	3	Without GalNAc gene cluster	A2-165	0.135	GalNAc
14	3	Without GalNAc gene cluster	A2-165	0.141	GalNAc
16	3	Without GalNAc gene cluster	A2-165	0.149	GalNAc
18	3	Without GalNAc gene cluster	A2-165	0.161	GalNAc
20	3	Without GalNAc gene cluster	A2-165	0.167	GalNAc
22	3	Without GalNAc gene cluster	A2-165	0.166	GalNAc
24	3	Without GalNAc gene cluster	A2-165	0.164	GalNAc
0	1	With GalNAc gene cluster	HTF-238	0.11	GalNAc
2	1	With GalNAc gene cluster	HTF-238	0.112	GalNAc
4	1	With GalNAc gene cluster	HTF-238	0.121	GalNAc
6	1	With GalNAc gene cluster	HTF-238	0.141	GalNAc
8	1	With GalNAc gene cluster	HTF-238	0.17	GalNAc
10	1	With GalNAc gene cluster	HTF-238	0.254	GalNAc
12	1	With GalNAc gene cluster	HTF-238	0.386	GalNAc
14	1	With GalNAc gene cluster	HTF-238	0.541	GalNAc
16	1	With GalNAc gene cluster	HTF-238	0.619	GalNAc
18	1	With GalNAc gene cluster	HTF-238	0.457	GalNAc
20	1	With GalNAc gene cluster	HTF-238	0.616	GalNAc
22	1	With GalNAc gene cluster	HTF-238	0.436	GalNAc
24	1	With GalNAc gene cluster	HTF-238	0.324	GalNAc
0	2	With GalNAc gene cluster	HTF-238	0.123	GalNAc
2	2	With GalNAc gene cluster	HTF-238	0.137	GalNAc
4	2	With GalNAc gene cluster	HTF-238	0.166	GalNAc
6	2	With GalNAc gene cluster	HTF-238	0.207	GalNAc
8	2	With GalNAc gene cluster	HTF-238	0.278	GalNAc
10	2	With GalNAc gene cluster	HTF-238	0.364	GalNAc
12	2	With GalNAc gene cluster	HTF-238	0.502	GalNAc
14	2	With GalNAc gene cluster	HTF-238	0.621	GalNAc
16	2	With GalNAc gene cluster	HTF-238	0.588	GalNAc
18	2	With GalNAc gene cluster	HTF-238	0.741	GalNAc
20	2	With GalNAc gene cluster	HTF-238	0.666	GalNAc
22	2	With GalNAc gene cluster	HTF-238	0.449	GalNAc
24	2	With GalNAc gene cluster	HTF-238	0.37	GalNAc
0	3	With GalNAc gene cluster	HTF-238	0.115	GalNAc
2	3	With GalNAc gene cluster	HTF-238	0.115	GalNAc
4	3	With GalNAc gene cluster	HTF-238	0.116	GalNAc
6	3	With GalNAc gene cluster	HTF-238	0.12	GalNAc
8	3	With GalNAc gene cluster	HTF-238	0.138	GalNAc
10	3	With GalNAc gene cluster	HTF-238	0.177	GalNAc
12	3	With GalNAc gene cluster	HTF-238	0.233	GalNAc
14	3	With GalNAc gene cluster	HTF-238	0.443	GalNAc
16	3	With GalNAc gene cluster	HTF-238	0.601	GalNAc
18	3	With GalNAc gene cluster	HTF-238	0.551	GalNAc
20	3	With GalNAc gene cluster	HTF-238	0.35	GalNAc
22	3	With GalNAc gene cluster	HTF-238	0.466	GalNAc
24	3	With GalNAc gene cluster	HTF-238	0.303	GalNAc
0	1	With GalNAc gene cluster	HTF-495	0.111	GalNAc
2	1	With GalNAc gene cluster	HTF-495	0.118	GalNAc
4	1	With GalNAc gene cluster	HTF-495	0.14	GalNAc
6	1	With GalNAc gene cluster	HTF-495	0.15	GalNAc
8	1	With GalNAc gene cluster	HTF-495	0.181	GalNAc
10	1	With GalNAc gene cluster	HTF-495	0.271	GalNAc
12	1	With GalNAc gene cluster	HTF-495	0.368	GalNAc
14	1	With GalNAc gene cluster	HTF-495	0.471	GalNAc
16	1	With GalNAc gene cluster	HTF-495	0.552	GalNAc
18	1	With GalNAc gene cluster	HTF-495	0.602	GalNAc
20	1	With GalNAc gene cluster	HTF-495	0.627	GalNAc
22	1	With GalNAc gene cluster	HTF-495	0.629	GalNAc
24	1	With GalNAc gene cluster	HTF-495	0.631	GalNAc
0	2	With GalNAc gene cluster	HTF-495	0.116	GalNAc
2	2	With GalNAc gene cluster	HTF-495	0.124	GalNAc
4	2	With GalNAc gene cluster	HTF-495	0.135	GalNAc
6	2	With GalNAc gene cluster	HTF-495	0.165	GalNAc
8	2	With GalNAc gene cluster	HTF-495	0.22	GalNAc
10	2	With GalNAc gene cluster	HTF-495	0.311	GalNAc
12	2	With GalNAc gene cluster	HTF-495	0.447	GalNAc
14	2	With GalNAc gene cluster	HTF-495	0.569	GalNAc
16	2	With GalNAc gene cluster	HTF-495	0.678	GalNAc
18	2	With GalNAc gene cluster	HTF-495	0.736	GalNAc
20	2	With GalNAc gene cluster	HTF-495	0.76	GalNAc
22	2	With GalNAc gene cluster	HTF-495	0.753	GalNAc
24	2	With GalNAc gene cluster	HTF-495	0.745	GalNAc
0	3	With GalNAc gene cluster	HTF-495	0.137	GalNAc
2	3	With GalNAc gene cluster	HTF-495	0.166	GalNAc
4	3	With GalNAc gene cluster	HTF-495	0.186	GalNAc
6	3	With GalNAc gene cluster	HTF-495	0.193	GalNAc
8	3	With GalNAc gene cluster	HTF-495	0.262	GalNAc
10	3	With GalNAc gene cluster	HTF-495	0.202	GalNAc
12	3	With GalNAc gene cluster	HTF-495	0.278	GalNAc
14	3	With GalNAc gene cluster	HTF-495	0.479	GalNAc
16	3	With GalNAc gene cluster	HTF-495	0.497	GalNAc
18	3	With GalNAc gene cluster	HTF-495	0.445	GalNAc
20	3	With GalNAc gene cluster	HTF-495	0.39	GalNAc
22	3	With GalNAc gene cluster	HTF-495	0.334	GalNAc
24	3	With GalNAc gene cluster	HTF-495	0.284	GalNAc
0	1	Without GalNAc gene cluster	HTF-121	0.135	GalNAc
2	1	Without GalNAc gene cluster	HTF-121	0.134	GalNAc
4	1	Without GalNAc gene cluster	HTF-121	0.131	GalNAc
6	1	Without GalNAc gene cluster	HTF-121	0.13	GalNAc
8	1	Without GalNAc gene cluster	HTF-121	0.129	GalNAc
10	1	Without GalNAc gene cluster	HTF-121	0.128	GalNAc
12	1	Without GalNAc gene cluster	HTF-121	0.127	GalNAc
14	1	Without GalNAc gene cluster	HTF-121	0.127	GalNAc
16	1	Without GalNAc gene cluster	HTF-121	0.13	GalNAc
18	1	Without GalNAc gene cluster	HTF-121	0.138	GalNAc
20	1	Without GalNAc gene cluster	HTF-121	0.128	GalNAc
22	1	Without GalNAc gene cluster	HTF-121	0.143	GalNAc
24	1	Without GalNAc gene cluster	HTF-121	0.143	GalNAc
0	2	Without GalNAc gene cluster	HTF-121	0.131	GalNAc
2	2	Without GalNAc gene cluster	HTF-121	0.133	GalNAc
4	2	Without GalNAc gene cluster	HTF-121	0.13	GalNAc
6	2	Without GalNAc gene cluster	HTF-121	0.13	GalNAc
8	2	Without GalNAc gene cluster	HTF-121	0.131	GalNAc
10	2	Without GalNAc gene cluster	HTF-121	0.132	GalNAc
12	2	Without GalNAc gene cluster	HTF-121	0.134	GalNAc
14	2	Without GalNAc gene cluster	HTF-121	0.134	GalNAc
16	2	Without GalNAc gene cluster	HTF-121	0.136	GalNAc
18	2	Without GalNAc gene cluster	HTF-121	0.137	GalNAc
20	2	Without GalNAc gene cluster	HTF-121	0.139	GalNAc
22	2	Without GalNAc gene cluster	HTF-121	0.139	GalNAc
24	2	Without GalNAc gene cluster	HTF-121	0.137	GalNAc
0	3	Without GalNAc gene cluster	HTF-121	0.133	GalNAc
2	3	Without GalNAc gene cluster	HTF-121	0.136	GalNAc
4	3	Without GalNAc gene cluster	HTF-121	0.133	GalNAc
6	3	Without GalNAc gene cluster	HTF-121	0.132	GalNAc
8	3	Without GalNAc gene cluster	HTF-121	0.136	GalNAc
10	3	Without GalNAc gene cluster	HTF-121	0.139	GalNAc
12	3	Without GalNAc gene cluster	HTF-121	0.141	GalNAc
14	3	Without GalNAc gene cluster	HTF-121	0.145	GalNAc
16	3	Without GalNAc gene cluster	HTF-121	0.147	GalNAc
18	3	Without GalNAc gene cluster	HTF-121	0.148	GalNAc
20	3	Without GalNAc gene cluster	HTF-121	0.145	GalNAc
22	3	Without GalNAc gene cluster	HTF-121	0.15	GalNAc
24	3	Without GalNAc gene cluster	HTF-121	0.145	GalNAc
0	1	With GalNAc gene cluster	HTF383	0.136	GalNAc
2	1	With GalNAc gene cluster	HTF383	0.139	GalNAc
4	1	With GalNAc gene cluster	HTF383	0.144	GalNAc
6	1	With GalNAc gene cluster	HTF383	0.151	GalNAc
8	1	With GalNAc gene cluster	HTF383	0.157	GalNAc
10	1	With GalNAc gene cluster	HTF383	0.185	GalNAc
12	1	With GalNAc gene cluster	HTF383	0.226	GalNAc
14	1	With GalNAc gene cluster	HTF383	0.247	GalNAc
16	1	With GalNAc gene cluster	HTF383	0.278	GalNAc
18	1	With GalNAc gene cluster	HTF383	0.287	GalNAc
20	1	With GalNAc gene cluster	HTF383	0.303	GalNAc
22	1	With GalNAc gene cluster	HTF383	0.356	GalNAc
24	1	With GalNAc gene cluster	HTF383	0.399	GalNAc
0	2	With GalNAc gene cluster	HTF383	0.141	GalNAc
2	2	With GalNAc gene cluster	HTF383	0.148	GalNAc
4	2	With GalNAc gene cluster	HTF383	0.158	GalNAc
6	2	With GalNAc gene cluster	HTF383	0.162	GalNAc
8	2	With GalNAc gene cluster	HTF383	0.178	GalNAc
10	2	With GalNAc gene cluster	HTF383	0.153	GalNAc
12	2	With GalNAc gene cluster	HTF383	0.165	GalNAc
14	2	With GalNAc gene cluster	HTF383	0.226	GalNAc
16	2	With GalNAc gene cluster	HTF383	0.259	GalNAc
18	2	With GalNAc gene cluster	HTF383	0.211	GalNAc
20	2	With GalNAc gene cluster	HTF383	0.281	GalNAc
22	2	With GalNAc gene cluster	HTF383	0.346	GalNAc
24	2	With GalNAc gene cluster	HTF383	0.343	GalNAc
0	3	With GalNAc gene cluster	HTF383	0.144	GalNAc
2	3	With GalNAc gene cluster	HTF383	0.153	GalNAc
4	3	With GalNAc gene cluster	HTF383	0.171	GalNAc
6	3	With GalNAc gene cluster	HTF383	0.188	GalNAc
8	3	With GalNAc gene cluster	HTF383	0.172	GalNAc
10	3	With GalNAc gene cluster	HTF383	0.177	GalNAc
12	3	With GalNAc gene cluster	HTF383	0.219	GalNAc
14	3	With GalNAc gene cluster	HTF383	0.238	GalNAc
16	3	With GalNAc gene cluster	HTF383	0.23	GalNAc
18	3	With GalNAc gene cluster	HTF383	0.245	GalNAc
20	3	With GalNAc gene cluster	HTF383	0.285	GalNAc
22	3	With GalNAc gene cluster	HTF383	0.364	GalNAc
24	3	With GalNAc gene cluster	HTF383	0.449	GalNAc
0	1	Without GalNAc gene cluster	HTF-F	0.116	GalNAc
2	1	Without GalNAc gene cluster	HTF-F	0.119	GalNAc
4	1	Without GalNAc gene cluster	HTF-F	0.122	GalNAc
6	1	Without GalNAc gene cluster	HTF-F	0.122	GalNAc
8	1	Without GalNAc gene cluster	HTF-F	0.122	GalNAc
10	1	Without GalNAc gene cluster	HTF-F	0.123	GalNAc
12	1	Without GalNAc gene cluster	HTF-F	0.123	GalNAc
14	1	Without GalNAc gene cluster	HTF-F	0.124	GalNAc
16	1	Without GalNAc gene cluster	HTF-F	0.124	GalNAc
18	1	Without GalNAc gene cluster	HTF-F	0.124	GalNAc
20	1	Without GalNAc gene cluster	HTF-F	0.127	GalNAc
22	1	Without GalNAc gene cluster	HTF-F	0.129	GalNAc
24	1	Without GalNAc gene cluster	HTF-F	0.132	GalNAc
0	2	Without GalNAc gene cluster	HTF-F	0.123	GalNAc
2	2	Without GalNAc gene cluster	HTF-F	0.129	GalNAc
4	2	Without GalNAc gene cluster	HTF-F	0.129	GalNAc
6	2	Without GalNAc gene cluster	HTF-F	0.13	GalNAc
8	2	Without GalNAc gene cluster	HTF-F	0.128	GalNAc
10	2	Without GalNAc gene cluster	HTF-F	0.128	GalNAc
12	2	Without GalNAc gene cluster	HTF-F	0.127	GalNAc
14	2	Without GalNAc gene cluster	HTF-F	0.125	GalNAc
16	2	Without GalNAc gene cluster	HTF-F	0.124	GalNAc
18	2	Without GalNAc gene cluster	HTF-F	0.125	GalNAc
20	2	Without GalNAc gene cluster	HTF-F	0.121	GalNAc
22	2	Without GalNAc gene cluster	HTF-F	0.12	GalNAc
24	2	Without GalNAc gene cluster	HTF-F	0.119	GalNAc
0	3	Without GalNAc gene cluster	HTF-F	0.12	GalNAc
2	3	Without GalNAc gene cluster	HTF-F	0.124	GalNAc
4	3	Without GalNAc gene cluster	HTF-F	0.126	GalNAc
6	3	Without GalNAc gene cluster	HTF-F	0.126	GalNAc
8	3	Without GalNAc gene cluster	HTF-F	0.126	GalNAc
10	3	Without GalNAc gene cluster	HTF-F	0.129	GalNAc
12	3	Without GalNAc gene cluster	HTF-F	0.13	GalNAc
14	3	Without GalNAc gene cluster	HTF-F	0.131	GalNAc
16	3	Without GalNAc gene cluster	HTF-F	0.132	GalNAc
18	3	Without GalNAc gene cluster	HTF-F	0.132	GalNAc
20	3	Without GalNAc gene cluster	HTF-F	0.133	GalNAc
22	3	Without GalNAc gene cluster	HTF-F	0.134	GalNAc
24	3	Without GalNAc gene cluster	HTF-F	0.136	GalNAc
0	1	Without GalNAc gene cluster	HTF-441	0.125	GalNAc
2	1	Without GalNAc gene cluster	HTF-441	0.129	GalNAc
4	1	Without GalNAc gene cluster	HTF-441	0.133	GalNAc
6	1	Without GalNAc gene cluster	HTF-441	0.137	GalNAc
8	1	Without GalNAc gene cluster	HTF-441	0.14	GalNAc
10	1	Without GalNAc gene cluster	HTF-441	0.145	GalNAc
12	1	Without GalNAc gene cluster	HTF-441	0.152	GalNAc
14	1	Without GalNAc gene cluster	HTF-441	0.168	GalNAc
16	1	Without GalNAc gene cluster	HTF-441	0.185	GalNAc
18	1	Without GalNAc gene cluster	HTF-441	0.192	GalNAc
20	1	Without GalNAc gene cluster	HTF-441	0.196	GalNAc
22	1	Without GalNAc gene cluster	HTF-441	0.196	GalNAc
24	1	Without GalNAc gene cluster	HTF-441	0.205	GalNAc
0	2	Without GalNAc gene cluster	HTF-441	0.132	GalNAc
2	2	Without GalNAc gene cluster	HTF-441	0.135	GalNAc
4	2	Without GalNAc gene cluster	HTF-441	0.136	GalNAc
6	2	Without GalNAc gene cluster	HTF-441	0.138	GalNAc
8	2	Without GalNAc gene cluster	HTF-441	0.141	GalNAc
10	2	Without GalNAc gene cluster	HTF-441	0.145	GalNAc
12	2	Without GalNAc gene cluster	HTF-441	0.15	GalNAc
14	2	Without GalNAc gene cluster	HTF-441	0.16	GalNAc
16	2	Without GalNAc gene cluster	HTF-441	0.174	GalNAc
18	2	Without GalNAc gene cluster	HTF-441	0.182	GalNAc
20	2	Without GalNAc gene cluster	HTF-441	0.187	GalNAc
22	2	Without GalNAc gene cluster	HTF-441	0.19	GalNAc
24	2	Without GalNAc gene cluster	HTF-441	0.193	GalNAc
0	3	Without GalNAc gene cluster	HTF-441	0.125	GalNAc
2	3	Without GalNAc gene cluster	HTF-441	0.127	GalNAc
4	3	Without GalNAc gene cluster	HTF-441	0.127	GalNAc
6	3	Without GalNAc gene cluster	HTF-441	0.128	GalNAc
8	3	Without GalNAc gene cluster	HTF-441	0.131	GalNAc
10	3	Without GalNAc gene cluster	HTF-441	0.135	GalNAc
12	3	Without GalNAc gene cluster	HTF-441	0.142	GalNAc
14	3	Without GalNAc gene cluster	HTF-441	0.152	GalNAc
16	3	Without GalNAc gene cluster	HTF-441	0.17	GalNAc
18	3	Without GalNAc gene cluster	HTF-441	0.171	GalNAc
20	3	Without GalNAc gene cluster	HTF-441	0.166	GalNAc
22	3	Without GalNAc gene cluster	HTF-441	0.165	GalNAc
24	3	Without GalNAc gene cluster	HTF-441	0.17	GalNAc
0	1	With GalNAc gene cluster	ATCC27768	0.12	GalNAc
2	1	With GalNAc gene cluster	ATCC27768	0.123	GalNAc
4	1	With GalNAc gene cluster	ATCC27768	0.133	GalNAc
6	1	With GalNAc gene cluster	ATCC27768	0.143	GalNAc
8	1	With GalNAc gene cluster	ATCC27768	0.157	GalNAc
10	1	With GalNAc gene cluster	ATCC27768	0.166	GalNAc
12	1	With GalNAc gene cluster	ATCC27768	0.171	GalNAc
14	1	With GalNAc gene cluster	ATCC27768	0.176	GalNAc
16	1	With GalNAc gene cluster	ATCC27768	0.179	GalNAc
18	1	With GalNAc gene cluster	ATCC27768	0.18	GalNAc
20	1	With GalNAc gene cluster	ATCC27768	0.183	GalNAc
22	1	With GalNAc gene cluster	ATCC27768	0.187	GalNAc
24	1	With GalNAc gene cluster	ATCC27768	0.19	GalNAc
0	2	With GalNAc gene cluster	ATCC27768	0.127	GalNAc
2	2	With GalNAc gene cluster	ATCC27768	0.129	GalNAc
4	2	With GalNAc gene cluster	ATCC27768	0.137	GalNAc
6	2	With GalNAc gene cluster	ATCC27768	0.139	GalNAc
8	2	With GalNAc gene cluster	ATCC27768	0.138	GalNAc
10	2	With GalNAc gene cluster	ATCC27768	0.138	GalNAc
12	2	With GalNAc gene cluster	ATCC27768	0.137	GalNAc
14	2	With GalNAc gene cluster	ATCC27768	0.136	GalNAc
16	2	With GalNAc gene cluster	ATCC27768	0.135	GalNAc
18	2	With GalNAc gene cluster	ATCC27768	0.134	GalNAc
20	2	With GalNAc gene cluster	ATCC27768	0.132	GalNAc
22	2	With GalNAc gene cluster	ATCC27768	0.13	GalNAc
24	2	With GalNAc gene cluster	ATCC27768	0.127	GalNAc
0	3	With GalNAc gene cluster	ATCC27768	0.127	GalNAc
2	3	With GalNAc gene cluster	ATCC27768	0.13	GalNAc
4	3	With GalNAc gene cluster	ATCC27768	0.137	GalNAc
6	3	With GalNAc gene cluster	ATCC27768	0.139	GalNAc
8	3	With GalNAc gene cluster	ATCC27768	0.141	GalNAc
10	3	With GalNAc gene cluster	ATCC27768	0.144	GalNAc
12	3	With GalNAc gene cluster	ATCC27768	0.146	GalNAc
14	3	With GalNAc gene cluster	ATCC27768	0.15	GalNAc
16	3	With GalNAc gene cluster	ATCC27768	0.149	GalNAc
18	3	With GalNAc gene cluster	ATCC27768	0.159	GalNAc
20	3	With GalNAc gene cluster	ATCC27768	0.178	GalNAc
22	3	With GalNAc gene cluster	ATCC27768	0.158	GalNAc
24	3	With GalNAc gene cluster	ATCC27768	0.183	GalNAc
0	1	With GalNAc gene cluster	60C2	0.132	GalNAc
2	1	With GalNAc gene cluster	60C2	0.142	GalNAc
4	1	With GalNAc gene cluster	60C2	0.16	GalNAc
6	1	With GalNAc gene cluster	60C2	0.223	GalNAc
8	1	With GalNAc gene cluster	60C2	0.306	GalNAc
10	1	With GalNAc gene cluster	60C2	0.477	GalNAc
12	1	With GalNAc gene cluster	60C2	0.626	GalNAc
14	1	With GalNAc gene cluster	60C2	0.618	GalNAc
16	1	With GalNAc gene cluster	60C2	0.595	GalNAc
18	1	With GalNAc gene cluster	60C2	0.596	GalNAc
20	1	With GalNAc gene cluster	60C2	0.57	GalNAc
22	1	With GalNAc gene cluster	60C2	0.558	GalNAc
24	1	With GalNAc gene cluster	60C2	0.558	GalNAc
0	2	With GalNAc gene cluster	60C2	0.135	GalNAc
2	2	With GalNAc gene cluster	60C2	0.138	GalNAc
4	2	With GalNAc gene cluster	60C2	0.141	GalNAc
6	2	With GalNAc gene cluster	60C2	0.15	GalNAc
8	2	With GalNAc gene cluster	60C2	0.172	GalNAc
10	2	With GalNAc gene cluster	60C2	0.222	GalNAc
12	2	With GalNAc gene cluster	60C2	0.304	GalNAc
14	2	With GalNAc gene cluster	60C2	0.406	GalNAc
16	2	With GalNAc gene cluster	60C2	0.396	GalNAc
18	2	With GalNAc gene cluster	60C2	0.385	GalNAc
20	2	With GalNAc gene cluster	60C2	0.375	GalNAc
22	2	With GalNAc gene cluster	60C2	0.366	GalNAc
24	2	With GalNAc gene cluster	60C2	0.355	GalNAc
0	3	With GalNAc gene cluster	60C2	0.131	GalNAc
2	3	With GalNAc gene cluster	60C2	0.14	GalNAc
4	3	With GalNAc gene cluster	60C2	0.143	GalNAc
6	3	With GalNAc gene cluster	60C2	0.153	GalNAc
8	3	With GalNAc gene cluster	60C2	0.187	GalNAc
10	3	With GalNAc gene cluster	60C2	0.291	GalNAc
12	3	With GalNAc gene cluster	60C2	0.451	GalNAc
14	3	With GalNAc gene cluster	60C2	0.521	GalNAc
16	3	With GalNAc gene cluster	60C2	0.489	GalNAc
18	3	With GalNAc gene cluster	60C2	0.475	GalNAc
20	3	With GalNAc gene cluster	60C2	0.47	GalNAc
22	3	With GalNAc gene cluster	60C2	0.466	GalNAc
24	3	With GalNAc gene cluster	60C2	0.463	GalNAc
0	1	Without GalNAc gene cluster	HTF-133	0.113	GalNAc
2	1	Without GalNAc gene cluster	HTF-133	0.128	GalNAc
4	1	Without GalNAc gene cluster	HTF-133	0.147	GalNAc
6	1	Without GalNAc gene cluster	HTF-133	0.146	GalNAc
8	1	Without GalNAc gene cluster	HTF-133	0.146	GalNAc
10	1	Without GalNAc gene cluster	HTF-133	0.147	GalNAc
12	1	Without GalNAc gene cluster	HTF-133	0.15	GalNAc
14	1	Without GalNAc gene cluster	HTF-133	0.152	GalNAc
16	1	Without GalNAc gene cluster	HTF-133	0.152	GalNAc
18	1	Without GalNAc gene cluster	HTF-133	0.152	GalNAc
20	1	Without GalNAc gene cluster	HTF-133	0.154	GalNAc
22	1	Without GalNAc gene cluster	HTF-133	0.157	GalNAc
24	1	Without GalNAc gene cluster	HTF-133	0.162	GalNAc
0	2	Without GalNAc gene cluster	HTF-133	0.128	GalNAc
2	2	Without GalNAc gene cluster	HTF-133	0.13	GalNAc
4	2	Without GalNAc gene cluster	HTF-133	0.138	GalNAc
6	2	Without GalNAc gene cluster	HTF-133	0.143	GalNAc
8	2	Without GalNAc gene cluster	HTF-133	0.149	GalNAc
10	2	Without GalNAc gene cluster	HTF-133	0.156	GalNAc
12	2	Without GalNAc gene cluster	HTF-133	0.157	GalNAc
14	2	Without GalNAc gene cluster	HTF-133	0.162	GalNAc
16	2	Without GalNAc gene cluster	HTF-133	0.166	GalNAc
18	2	Without GalNAc gene cluster	HTF-133	0.167	GalNAc
20	2	Without GalNAc gene cluster	HTF-133	0.168	GalNAc
22	2	Without GalNAc gene cluster	HTF-133	0.168	GalNAc
24	2	Without GalNAc gene cluster	HTF-133	0.166	GalNAc
0	3	Without GalNAc gene cluster	HTF-133	0.114	GalNAc
2	3	Without GalNAc gene cluster	HTF-133	0.113	GalNAc
4	3	Without GalNAc gene cluster	HTF-133	0.114	GalNAc
6	3	Without GalNAc gene cluster	HTF-133	0.117	GalNAc
8	3	Without GalNAc gene cluster	HTF-133	0.126	GalNAc
10	3	Without GalNAc gene cluster	HTF-133	0.146	GalNAc
12	3	Without GalNAc gene cluster	HTF-133	0.168	GalNAc
14	3	Without GalNAc gene cluster	HTF-133	0.167	GalNAc
16	3	Without GalNAc gene cluster	HTF-133	0.165	GalNAc
18	3	Without GalNAc gene cluster	HTF-133	0.168	GalNAc
20	3	Without GalNAc gene cluster	HTF-133	0.161	GalNAc
22	3	Without GalNAc gene cluster	HTF-133	0.159	GalNAc
24	3	Without GalNAc gene cluster	HTF-133	0.16	GalNAc

## Sheet: Fig 3e
Time (h)	Replicate	Strain group	F. prausnitzii strain	OD600	Medium
0	1	With GalNAc gene cluster	FM4	0.114	Gal
2	1	With GalNAc gene cluster	FM4	0.122	Gal
4	1	With GalNAc gene cluster	FM4	0.169	Gal
6	1	With GalNAc gene cluster	FM4	0.24	Gal
8	1	With GalNAc gene cluster	FM4	0.256	Gal
10	1	With GalNAc gene cluster	FM4	0.402	Gal
12	1	With GalNAc gene cluster	FM4	0.548	Gal
14	1	With GalNAc gene cluster	FM4	0.642	Gal
16	1	With GalNAc gene cluster	FM4	0.766	Gal
18	1	With GalNAc gene cluster	FM4	0.576	Gal
20	1	With GalNAc gene cluster	FM4	0.634	Gal
22	1	With GalNAc gene cluster	FM4	0.583	Gal
24	1	With GalNAc gene cluster	FM4	0.583	Gal
0	2	With GalNAc gene cluster	FM4	0.128	Gal
2	2	With GalNAc gene cluster	FM4	0.137	Gal
4	2	With GalNAc gene cluster	FM4	0.252	Gal
6	2	With GalNAc gene cluster	FM4	0.258	Gal
8	2	With GalNAc gene cluster	FM4	0.265	Gal
10	2	With GalNAc gene cluster	FM4	0.359	Gal
12	2	With GalNAc gene cluster	FM4	0.367	Gal
14	2	With GalNAc gene cluster	FM4	0.567	Gal
16	2	With GalNAc gene cluster	FM4	0.558	Gal
18	2	With GalNAc gene cluster	FM4	0.622	Gal
20	2	With GalNAc gene cluster	FM4	0.592	Gal
22	2	With GalNAc gene cluster	FM4	0.587	Gal
24	2	With GalNAc gene cluster	FM4	0.517	Gal
0	3	With GalNAc gene cluster	FM4	0.115	Gal
2	3	With GalNAc gene cluster	FM4	0.111	Gal
4	3	With GalNAc gene cluster	FM4	0.117	Gal
6	3	With GalNAc gene cluster	FM4	0.144	Gal
8	3	With GalNAc gene cluster	FM4	0.207	Gal
10	3	With GalNAc gene cluster	FM4	0.306	Gal
12	3	With GalNAc gene cluster	FM4	0.454	Gal
14	3	With GalNAc gene cluster	FM4	0.601	Gal
16	3	With GalNAc gene cluster	FM4	0.696	Gal
18	3	With GalNAc gene cluster	FM4	0.709	Gal
20	3	With GalNAc gene cluster	FM4	0.678	Gal
22	3	With GalNAc gene cluster	FM4	0.629	Gal
24	3	With GalNAc gene cluster	FM4	0.6	Gal
0	1	With GalNAc gene cluster	HTF-112	0.134	Gal
2	1	With GalNAc gene cluster	HTF-112	0.139	Gal
4	1	With GalNAc gene cluster	HTF-112	0.16	Gal
6	1	With GalNAc gene cluster	HTF-112	0.19	Gal
8	1	With GalNAc gene cluster	HTF-112	0.242	Gal
10	1	With GalNAc gene cluster	HTF-112	0.333	Gal
12	1	With GalNAc gene cluster	HTF-112	0.458	Gal
14	1	With GalNAc gene cluster	HTF-112	0.604	Gal
16	1	With GalNAc gene cluster	HTF-112	0.689	Gal
18	1	With GalNAc gene cluster	HTF-112	0.701	Gal
20	1	With GalNAc gene cluster	HTF-112	0.663	Gal
22	1	With GalNAc gene cluster	HTF-112	0.632	Gal
24	1	With GalNAc gene cluster	HTF-112	0.554	Gal
0	2	With GalNAc gene cluster	HTF-112	0.132	Gal
2	2	With GalNAc gene cluster	HTF-112	0.148	Gal
4	2	With GalNAc gene cluster	HTF-112	0.176	Gal
6	2	With GalNAc gene cluster	HTF-112	0.207	Gal
8	2	With GalNAc gene cluster	HTF-112	0.273	Gal
10	2	With GalNAc gene cluster	HTF-112	0.361	Gal
12	2	With GalNAc gene cluster	HTF-112	0.461	Gal
14	2	With GalNAc gene cluster	HTF-112	0.548	Gal
16	2	With GalNAc gene cluster	HTF-112	0.577	Gal
18	2	With GalNAc gene cluster	HTF-112	0.559	Gal
20	2	With GalNAc gene cluster	HTF-112	0.525	Gal
22	2	With GalNAc gene cluster	HTF-112	0.484	Gal
24	2	With GalNAc gene cluster	HTF-112	0.439	Gal
0	3	With GalNAc gene cluster	HTF-112	0.145	Gal
2	3	With GalNAc gene cluster	HTF-112	0.126	Gal
4	3	With GalNAc gene cluster	HTF-112	0.248	Gal
6	3	With GalNAc gene cluster	HTF-112	0.258	Gal
8	3	With GalNAc gene cluster	HTF-112	0.452	Gal
10	3	With GalNAc gene cluster	HTF-112	0.467	Gal
12	3	With GalNAc gene cluster	HTF-112	0.772	Gal
14	3	With GalNAc gene cluster	HTF-112	1.025	Gal
16	3	With GalNAc gene cluster	HTF-112	1.085	Gal
18	3	With GalNAc gene cluster	HTF-112	0.934	Gal
20	3	With GalNAc gene cluster	HTF-112	0.908	Gal
22	3	With GalNAc gene cluster	HTF-112	0.953	Gal
24	3	With GalNAc gene cluster	HTF-112	0.844	Gal
0	1	Without GalNAc gene cluster	A2-165	0.099	Gal
2	1	Without GalNAc gene cluster	A2-165	0.097	Gal
4	1	Without GalNAc gene cluster	A2-165	0.097	Gal
6	1	Without GalNAc gene cluster	A2-165	0.1	Gal
8	1	Without GalNAc gene cluster	A2-165	0.109	Gal
10	1	Without GalNAc gene cluster	A2-165	0.137	Gal
12	1	Without GalNAc gene cluster	A2-165	0.214	Gal
14	1	Without GalNAc gene cluster	A2-165	0.394	Gal
16	1	Without GalNAc gene cluster	A2-165	0.557	Gal
18	1	Without GalNAc gene cluster	A2-165	0.67	Gal
20	1	Without GalNAc gene cluster	A2-165	0.624	Gal
22	1	Without GalNAc gene cluster	A2-165	0.594	Gal
24	1	Without GalNAc gene cluster	A2-165	0.618	Gal
0	2	Without GalNAc gene cluster	A2-165	0.098	Gal
2	2	Without GalNAc gene cluster	A2-165	0.098	Gal
4	2	Without GalNAc gene cluster	A2-165	0.099	Gal
6	2	Without GalNAc gene cluster	A2-165	0.103	Gal
8	2	Without GalNAc gene cluster	A2-165	0.117	Gal
10	2	Without GalNAc gene cluster	A2-165	0.153	Gal
12	2	Without GalNAc gene cluster	A2-165	0.249	Gal
14	2	Without GalNAc gene cluster	A2-165	0.438	Gal
16	2	Without GalNAc gene cluster	A2-165	0.566	Gal
18	2	Without GalNAc gene cluster	A2-165	0.654	Gal
20	2	Without GalNAc gene cluster	A2-165	0.629	Gal
22	2	Without GalNAc gene cluster	A2-165	0.594	Gal
24	2	Without GalNAc gene cluster	A2-165	0.594	Gal
0	3	Without GalNAc gene cluster	A2-165	0.121	Gal
2	3	Without GalNAc gene cluster	A2-165	0.131	Gal
4	3	Without GalNAc gene cluster	A2-165	0.16	Gal
6	3	Without GalNAc gene cluster	A2-165	0.218	Gal
8	3	Without GalNAc gene cluster	A2-165	0.238	Gal
10	3	Without GalNAc gene cluster	A2-165	0.279	Gal
12	3	Without GalNAc gene cluster	A2-165	0.413	Gal
14	3	Without GalNAc gene cluster	A2-165	0.42	Gal
16	3	Without GalNAc gene cluster	A2-165	0.504	Gal
18	3	Without GalNAc gene cluster	A2-165	0.515	Gal
20	3	Without GalNAc gene cluster	A2-165	0.522	Gal
22	3	Without GalNAc gene cluster	A2-165	0.509	Gal
24	3	Without GalNAc gene cluster	A2-165	0.486	Gal
0	1	With GalNAc gene cluster	HTF-238	0.118	Gal
2	1	With GalNAc gene cluster	HTF-238	0.13	Gal
4	1	With GalNAc gene cluster	HTF-238	0.147	Gal
6	1	With GalNAc gene cluster	HTF-238	0.17	Gal
8	1	With GalNAc gene cluster	HTF-238	0.216	Gal
10	1	With GalNAc gene cluster	HTF-238	0.244	Gal
12	1	With GalNAc gene cluster	HTF-238	0.339	Gal
14	1	With GalNAc gene cluster	HTF-238	0.507	Gal
16	1	With GalNAc gene cluster	HTF-238	0.734	Gal
18	1	With GalNAc gene cluster	HTF-238	0.927	Gal
20	1	With GalNAc gene cluster	HTF-238	1.03	Gal
22	1	With GalNAc gene cluster	HTF-238	1.069	Gal
24	1	With GalNAc gene cluster	HTF-238	1.063	Gal
0	2	With GalNAc gene cluster	HTF-238	0.11	Gal
2	2	With GalNAc gene cluster	HTF-238	0.114	Gal
4	2	With GalNAc gene cluster	HTF-238	0.122	Gal
6	2	With GalNAc gene cluster	HTF-238	0.149	Gal
8	2	With GalNAc gene cluster	HTF-238	0.223	Gal
10	2	With GalNAc gene cluster	HTF-238	0.301	Gal
12	2	With GalNAc gene cluster	HTF-238	0.355	Gal
14	2	With GalNAc gene cluster	HTF-238	0.549	Gal
16	2	With GalNAc gene cluster	HTF-238	0.823	Gal
18	2	With GalNAc gene cluster	HTF-238	1.01	Gal
20	2	With GalNAc gene cluster	HTF-238	1.089	Gal
22	2	With GalNAc gene cluster	HTF-238	1.096	Gal
24	2	With GalNAc gene cluster	HTF-238	1.104	Gal
0	3	With GalNAc gene cluster	HTF-238	0.109	Gal
2	3	With GalNAc gene cluster	HTF-238	0.117	Gal
4	3	With GalNAc gene cluster	HTF-238	0.163	Gal
6	3	With GalNAc gene cluster	HTF-238	0.181	Gal
8	3	With GalNAc gene cluster	HTF-238	0.213	Gal
10	3	With GalNAc gene cluster	HTF-238	0.203	Gal
12	3	With GalNAc gene cluster	HTF-238	0.236	Gal
14	3	With GalNAc gene cluster	HTF-238	0.294	Gal
16	3	With GalNAc gene cluster	HTF-238	0.375	Gal
18	3	With GalNAc gene cluster	HTF-238	0.472	Gal
20	3	With GalNAc gene cluster	HTF-238	0.497	Gal
22	3	With GalNAc gene cluster	HTF-238	0.455	Gal
24	3	With GalNAc gene cluster	HTF-238	0.438	Gal
0	1	With GalNAc gene cluster	HTF-495	0.103	Gal
2	1	With GalNAc gene cluster	HTF-495	0.11	Gal
4	1	With GalNAc gene cluster	HTF-495	0.12	Gal
6	1	With GalNAc gene cluster	HTF-495	0.151	Gal
8	1	With GalNAc gene cluster	HTF-495	0.221	Gal
10	1	With GalNAc gene cluster	HTF-495	0.322	Gal
12	1	With GalNAc gene cluster	HTF-495	0.397	Gal
14	1	With GalNAc gene cluster	HTF-495	0.444	Gal
16	1	With GalNAc gene cluster	HTF-495	0.466	Gal
18	1	With GalNAc gene cluster	HTF-495	0.463	Gal
20	1	With GalNAc gene cluster	HTF-495	0.452	Gal
22	1	With GalNAc gene cluster	HTF-495	0.419	Gal
24	1	With GalNAc gene cluster	HTF-495	0.388	Gal
0	2	With GalNAc gene cluster	HTF-495	0.11	Gal
2	2	With GalNAc gene cluster	HTF-495	0.117	Gal
4	2	With GalNAc gene cluster	HTF-495	0.132	Gal
6	2	With GalNAc gene cluster	HTF-495	0.17	Gal
8	2	With GalNAc gene cluster	HTF-495	0.239	Gal
10	2	With GalNAc gene cluster	HTF-495	0.314	Gal
12	2	With GalNAc gene cluster	HTF-495	0.398	Gal
14	2	With GalNAc gene cluster	HTF-495	0.457	Gal
16	2	With GalNAc gene cluster	HTF-495	0.479	Gal
18	2	With GalNAc gene cluster	HTF-495	0.479	Gal
20	2	With GalNAc gene cluster	HTF-495	0.471	Gal
22	2	With GalNAc gene cluster	HTF-495	0.449	Gal
24	2	With GalNAc gene cluster	HTF-495	0.429	Gal
0	3	With GalNAc gene cluster	HTF-495	0.151	Gal
2	3	With GalNAc gene cluster	HTF-495	0.151	Gal
4	3	With GalNAc gene cluster	HTF-495	0.183	Gal
6	3	With GalNAc gene cluster	HTF-495	0.22	Gal
8	3	With GalNAc gene cluster	HTF-495	0.243	Gal
10	3	With GalNAc gene cluster	HTF-495	0.318	Gal
12	3	With GalNAc gene cluster	HTF-495	0.371	Gal
14	3	With GalNAc gene cluster	HTF-495	0.428	Gal
16	3	With GalNAc gene cluster	HTF-495	0.438	Gal
18	3	With GalNAc gene cluster	HTF-495	0.447	Gal
20	3	With GalNAc gene cluster	HTF-495	0.467	Gal
22	3	With GalNAc gene cluster	HTF-495	0.434	Gal
24	3	With GalNAc gene cluster	HTF-495	0.403	Gal
0	1	Without GalNAc gene cluster	HTF-121	0.147	Gal
2	1	Without GalNAc gene cluster	HTF-121	0.15	Gal
4	1	Without GalNAc gene cluster	HTF-121	0.152	Gal
6	1	Without GalNAc gene cluster	HTF-121	0.153	Gal
8	1	Without GalNAc gene cluster	HTF-121	0.155	Gal
10	1	Without GalNAc gene cluster	HTF-121	0.156	Gal
12	1	Without GalNAc gene cluster	HTF-121	0.157	Gal
14	1	Without GalNAc gene cluster	HTF-121	0.158	Gal
16	1	Without GalNAc gene cluster	HTF-121	0.157	Gal
18	1	Without GalNAc gene cluster	HTF-121	0.163	Gal
20	1	Without GalNAc gene cluster	HTF-121	0.186	Gal
22	1	Without GalNAc gene cluster	HTF-121	0.254	Gal
24	1	Without GalNAc gene cluster	HTF-121	0.412	Gal
0	2	Without GalNAc gene cluster	HTF-121	0.154	Gal
2	2	Without GalNAc gene cluster	HTF-121	0.158	Gal
4	2	Without GalNAc gene cluster	HTF-121	0.16	Gal
6	2	Without GalNAc gene cluster	HTF-121	0.162	Gal
8	2	Without GalNAc gene cluster	HTF-121	0.163	Gal
10	2	Without GalNAc gene cluster	HTF-121	0.166	Gal
12	2	Without GalNAc gene cluster	HTF-121	0.167	Gal
14	2	Without GalNAc gene cluster	HTF-121	0.172	Gal
16	2	Without GalNAc gene cluster	HTF-121	0.18	Gal
18	2	Without GalNAc gene cluster	HTF-121	0.198	Gal
20	2	Without GalNAc gene cluster	HTF-121	0.259	Gal
22	2	Without GalNAc gene cluster	HTF-121	0.485	Gal
24	2	Without GalNAc gene cluster	HTF-121	0.47	Gal
0	3	Without GalNAc gene cluster	HTF-121	0.165	Gal
2	3	Without GalNAc gene cluster	HTF-121	0.17	Gal
4	3	Without GalNAc gene cluster	HTF-121	0.178	Gal
6	3	Without GalNAc gene cluster	HTF-121	0.19	Gal
8	3	Without GalNAc gene cluster	HTF-121	0.207	Gal
10	3	Without GalNAc gene cluster	HTF-121	0.221	Gal
12	3	Without GalNAc gene cluster	HTF-121	0.227	Gal
14	3	Without GalNAc gene cluster	HTF-121	0.226	Gal
16	3	Without GalNAc gene cluster	HTF-121	0.237	Gal
18	3	Without GalNAc gene cluster	HTF-121	0.267	Gal
20	3	Without GalNAc gene cluster	HTF-121	0.393	Gal
22	3	Without GalNAc gene cluster	HTF-121	0.493	Gal
24	3	Without GalNAc gene cluster	HTF-121	0.527	Gal
0	1	With GalNAc gene cluster	HTF383	0.108	Gal
2	1	With GalNAc gene cluster	HTF383	0.107	Gal
4	1	With GalNAc gene cluster	HTF383	0.145	Gal
6	1	With GalNAc gene cluster	HTF383	0.284	Gal
8	1	With GalNAc gene cluster	HTF383	0.531	Gal
10	1	With GalNAc gene cluster	HTF383	0.721	Gal
12	1	With GalNAc gene cluster	HTF383	0.738	Gal
14	1	With GalNAc gene cluster	HTF383	0.886	Gal
16	1	With GalNAc gene cluster	HTF383	0.927	Gal
18	1	With GalNAc gene cluster	HTF383	0.959	Gal
20	1	With GalNAc gene cluster	HTF383	0.739	Gal
22	1	With GalNAc gene cluster	HTF383	0.977	Gal
24	1	With GalNAc gene cluster	HTF383	0.882	Gal
0	2	With GalNAc gene cluster	HTF383	0.114	Gal
2	2	With GalNAc gene cluster	HTF383	0.115	Gal
4	2	With GalNAc gene cluster	HTF383	0.163	Gal
6	2	With GalNAc gene cluster	HTF383	0.31	Gal
8	2	With GalNAc gene cluster	HTF383	0.548	Gal
10	2	With GalNAc gene cluster	HTF383	0.729	Gal
12	2	With GalNAc gene cluster	HTF383	0.853	Gal
14	2	With GalNAc gene cluster	HTF383	0.538	Gal
16	2	With GalNAc gene cluster	HTF383	0.769	Gal
18	2	With GalNAc gene cluster	HTF383	0.73	Gal
20	2	With GalNAc gene cluster	HTF383	0.569	Gal
22	2	With GalNAc gene cluster	HTF383	0.809	Gal
24	2	With GalNAc gene cluster	HTF383	0.909	Gal
0	3	With GalNAc gene cluster	HTF383	0.106	Gal
2	3	With GalNAc gene cluster	HTF383	0.109	Gal
4	3	With GalNAc gene cluster	HTF383	0.118	Gal
6	3	With GalNAc gene cluster	HTF383	0.15	Gal
8	3	With GalNAc gene cluster	HTF383	0.186	Gal
10	3	With GalNAc gene cluster	HTF383	0.244	Gal
12	3	With GalNAc gene cluster	HTF383	0.354	Gal
14	3	With GalNAc gene cluster	HTF383	0.45	Gal
16	3	With GalNAc gene cluster	HTF383	0.504	Gal
18	3	With GalNAc gene cluster	HTF383	0.518	Gal
20	3	With GalNAc gene cluster	HTF383	0.549	Gal
22	3	With GalNAc gene cluster	HTF383	0.588	Gal
24	3	With GalNAc gene cluster	HTF383	0.655	Gal
0	1	Without GalNAc gene cluster	HTF-F	0.121	Gal
2	1	Without GalNAc gene cluster	HTF-F	0.109	Gal
4	1	Without GalNAc gene cluster	HTF-F	0.117	Gal
6	1	Without GalNAc gene cluster	HTF-F	0.125	Gal
8	1	Without GalNAc gene cluster	HTF-F	0.13	Gal
10	1	Without GalNAc gene cluster	HTF-F	0.139	Gal
12	1	Without GalNAc gene cluster	HTF-F	0.147	Gal
14	1	Without GalNAc gene cluster	HTF-F	0.154	Gal
16	1	Without GalNAc gene cluster	HTF-F	0.176	Gal
18	1	Without GalNAc gene cluster	HTF-F	0.204	Gal
20	1	Without GalNAc gene cluster	HTF-F	0.247	Gal
22	1	Without GalNAc gene cluster	HTF-F	0.294	Gal
24	1	Without GalNAc gene cluster	HTF-F	0.308	Gal
0	2	Without GalNAc gene cluster	HTF-F	0.104	Gal
2	2	Without GalNAc gene cluster	HTF-F	0.109	Gal
4	2	Without GalNAc gene cluster	HTF-F	0.133	Gal
6	2	Without GalNAc gene cluster	HTF-F	0.178	Gal
8	2	Without GalNAc gene cluster	HTF-F	0.238	Gal
10	2	Without GalNAc gene cluster	HTF-F	0.302	Gal
12	2	Without GalNAc gene cluster	HTF-F	0.367	Gal
14	2	Without GalNAc gene cluster	HTF-F	0.475	Gal
16	2	Without GalNAc gene cluster	HTF-F	0.523	Gal
18	2	Without GalNAc gene cluster	HTF-F	0.525	Gal
20	2	Without GalNAc gene cluster	HTF-F	0.484	Gal
22	2	Without GalNAc gene cluster	HTF-F	0.445	Gal
24	2	Without GalNAc gene cluster	HTF-F	0.414	Gal
0	3	Without GalNAc gene cluster	HTF-F	0.11	Gal
2	3	Without GalNAc gene cluster	HTF-F	0.126	Gal
4	3	Without GalNAc gene cluster	HTF-F	0.174	Gal
6	3	Without GalNAc gene cluster	HTF-F	0.217	Gal
8	3	Without GalNAc gene cluster	HTF-F	0.297	Gal
10	3	Without GalNAc gene cluster	HTF-F	0.37	Gal
12	3	Without GalNAc gene cluster	HTF-F	0.513	Gal
14	3	Without GalNAc gene cluster	HTF-F	0.603	Gal
16	3	Without GalNAc gene cluster	HTF-F	0.589	Gal
18	3	Without GalNAc gene cluster	HTF-F	0.553	Gal
20	3	Without GalNAc gene cluster	HTF-F	0.416	Gal
22	3	Without GalNAc gene cluster	HTF-F	0.453	Gal
24	3	Without GalNAc gene cluster	HTF-F	0.39	Gal
0	1	Without GalNAc gene cluster	HTF-441	0.11	Gal
2	1	Without GalNAc gene cluster	HTF-441	0.114	Gal
4	1	Without GalNAc gene cluster	HTF-441	0.122	Gal
6	1	Without GalNAc gene cluster	HTF-441	0.15	Gal
8	1	Without GalNAc gene cluster	HTF-441	0.198	Gal
10	1	Without GalNAc gene cluster	HTF-441	0.255	Gal
12	1	Without GalNAc gene cluster	HTF-441	0.345	Gal
14	1	Without GalNAc gene cluster	HTF-441	0.43	Gal
16	1	Without GalNAc gene cluster	HTF-441	0.509	Gal
18	1	Without GalNAc gene cluster	HTF-441	0.583	Gal
20	1	Without GalNAc gene cluster	HTF-441	0.654	Gal
22	1	Without GalNAc gene cluster	HTF-441	0.733	Gal
24	1	Without GalNAc gene cluster	HTF-441	0.801	Gal
0	2	Without GalNAc gene cluster	HTF-441	0.126	Gal
2	2	Without GalNAc gene cluster	HTF-441	0.122	Gal
4	2	Without GalNAc gene cluster	HTF-441	0.136	Gal
6	2	Without GalNAc gene cluster	HTF-441	0.17	Gal
8	2	Without GalNAc gene cluster	HTF-441	0.245	Gal
10	2	Without GalNAc gene cluster	HTF-441	0.342	Gal
12	2	Without GalNAc gene cluster	HTF-441	0.428	Gal
14	2	Without GalNAc gene cluster	HTF-441	0.519	Gal
16	2	Without GalNAc gene cluster	HTF-441	0.599	Gal
18	2	Without GalNAc gene cluster	HTF-441	0.671	Gal
20	2	Without GalNAc gene cluster	HTF-441	0.748	Gal
22	2	Without GalNAc gene cluster	HTF-441	0.824	Gal
24	2	Without GalNAc gene cluster	HTF-441	0.889	Gal
0	3	Without GalNAc gene cluster	HTF-441	0.122	Gal
2	3	Without GalNAc gene cluster	HTF-441	0.111	Gal
4	3	Without GalNAc gene cluster	HTF-441	0.114	Gal
6	3	Without GalNAc gene cluster	HTF-441	0.123	Gal
8	3	Without GalNAc gene cluster	HTF-441	0.138	Gal
10	3	Without GalNAc gene cluster	HTF-441	0.159	Gal
12	3	Without GalNAc gene cluster	HTF-441	0.194	Gal
14	3	Without GalNAc gene cluster	HTF-441	0.241	Gal
16	3	Without GalNAc gene cluster	HTF-441	0.292	Gal
18	3	Without GalNAc gene cluster	HTF-441	0.339	Gal
20	3	Without GalNAc gene cluster	HTF-441	0.368	Gal
22	3	Without GalNAc gene cluster	HTF-441	0.407	Gal
24	3	Without GalNAc gene cluster	HTF-441	0.456	Gal
0	1	With GalNAc gene cluster	ATCC27768	0.106	Gal
2	1	With GalNAc gene cluster	ATCC27768	0.106	Gal
4	1	With GalNAc gene cluster	ATCC27768	0.118	Gal
6	1	With GalNAc gene cluster	ATCC27768	0.149	Gal
8	1	With GalNAc gene cluster	ATCC27768	0.213	Gal
10	1	With GalNAc gene cluster	ATCC27768	0.285	Gal
12	1	With GalNAc gene cluster	ATCC27768	0.365	Gal
14	1	With GalNAc gene cluster	ATCC27768	0.466	Gal
16	1	With GalNAc gene cluster	ATCC27768	0.638	Gal
18	1	With GalNAc gene cluster	ATCC27768	0.717	Gal
20	1	With GalNAc gene cluster	ATCC27768	0.793	Gal
22	1	With GalNAc gene cluster	ATCC27768	0.756	Gal
24	1	With GalNAc gene cluster	ATCC27768	0.696	Gal
0	2	With GalNAc gene cluster	ATCC27768	0.115	Gal
2	2	With GalNAc gene cluster	ATCC27768	0.119	Gal
4	2	With GalNAc gene cluster	ATCC27768	0.136	Gal
6	2	With GalNAc gene cluster	ATCC27768	0.196	Gal
8	2	With GalNAc gene cluster	ATCC27768	0.326	Gal
10	2	With GalNAc gene cluster	ATCC27768	0.509	Gal
12	2	With GalNAc gene cluster	ATCC27768	0.762	Gal
14	2	With GalNAc gene cluster	ATCC27768	0.8	Gal
16	2	With GalNAc gene cluster	ATCC27768	0.744	Gal
18	2	With GalNAc gene cluster	ATCC27768	0.76	Gal
20	2	With GalNAc gene cluster	ATCC27768	0.746	Gal
22	2	With GalNAc gene cluster	ATCC27768	0.71	Gal
24	2	With GalNAc gene cluster	ATCC27768	0.649	Gal
0	3	With GalNAc gene cluster	ATCC27768	0.122	Gal
2	3	With GalNAc gene cluster	ATCC27768	0.11	Gal
4	3	With GalNAc gene cluster	ATCC27768	0.122	Gal
6	3	With GalNAc gene cluster	ATCC27768	0.157	Gal
8	3	With GalNAc gene cluster	ATCC27768	0.242	Gal
10	3	With GalNAc gene cluster	ATCC27768	0.421	Gal
12	3	With GalNAc gene cluster	ATCC27768	0.614	Gal
14	3	With GalNAc gene cluster	ATCC27768	0.831	Gal
16	3	With GalNAc gene cluster	ATCC27768	0.996	Gal
18	3	With GalNAc gene cluster	ATCC27768	0.886	Gal
20	3	With GalNAc gene cluster	ATCC27768	0.718	Gal
22	3	With GalNAc gene cluster	ATCC27768	0.643	Gal
24	3	With GalNAc gene cluster	ATCC27768	0.56	Gal
0	1	With GalNAc gene cluster	60C2	0.123	Gal
2	1	With GalNAc gene cluster	60C2	0.136	Gal
4	1	With GalNAc gene cluster	60C2	0.162	Gal
6	1	With GalNAc gene cluster	60C2	0.193	Gal
8	1	With GalNAc gene cluster	60C2	0.227	Gal
10	1	With GalNAc gene cluster	60C2	0.268	Gal
12	1	With GalNAc gene cluster	60C2	0.338	Gal
14	1	With GalNAc gene cluster	60C2	0.431	Gal
16	1	With GalNAc gene cluster	60C2	0.536	Gal
18	1	With GalNAc gene cluster	60C2	0.635	Gal
20	1	With GalNAc gene cluster	60C2	0.74	Gal
22	1	With GalNAc gene cluster	60C2	0.789	Gal
24	1	With GalNAc gene cluster	60C2	0.842	Gal
0	2	With GalNAc gene cluster	60C2	0.13	Gal
2	2	With GalNAc gene cluster	60C2	0.143	Gal
4	2	With GalNAc gene cluster	60C2	0.166	Gal
6	2	With GalNAc gene cluster	60C2	0.194	Gal
8	2	With GalNAc gene cluster	60C2	0.223	Gal
10	2	With GalNAc gene cluster	60C2	0.256	Gal
12	2	With GalNAc gene cluster	60C2	0.295	Gal
14	2	With GalNAc gene cluster	60C2	0.348	Gal
16	2	With GalNAc gene cluster	60C2	0.415	Gal
18	2	With GalNAc gene cluster	60C2	0.498	Gal
20	2	With GalNAc gene cluster	60C2	0.61	Gal
22	2	With GalNAc gene cluster	60C2	0.695	Gal
24	2	With GalNAc gene cluster	60C2	0.81	Gal
0	3	With GalNAc gene cluster	60C2	0.164	Gal
2	3	With GalNAc gene cluster	60C2	0.174	Gal
4	3	With GalNAc gene cluster	60C2	0.196	Gal
6	3	With GalNAc gene cluster	60C2	0.221	Gal
8	3	With GalNAc gene cluster	60C2	0.25	Gal
10	3	With GalNAc gene cluster	60C2	0.281	Gal
12	3	With GalNAc gene cluster	60C2	0.32	Gal
14	3	With GalNAc gene cluster	60C2	0.376	Gal
16	3	With GalNAc gene cluster	60C2	0.442	Gal
18	3	With GalNAc gene cluster	60C2	0.525	Gal
20	3	With GalNAc gene cluster	60C2	0.63	Gal
22	3	With GalNAc gene cluster	60C2	0.744	Gal
24	3	With GalNAc gene cluster	60C2	0.863	Gal
0	1	Without GalNAc gene cluster	HTF-133	0.095	Gal
2	1	Without GalNAc gene cluster	HTF-133	0.096	Gal
4	1	Without GalNAc gene cluster	HTF-133	0.096	Gal
6	1	Without GalNAc gene cluster	HTF-133	0.105	Gal
8	1	Without GalNAc gene cluster	HTF-133	0.129	Gal
10	1	Without GalNAc gene cluster	HTF-133	0.183	Gal
12	1	Without GalNAc gene cluster	HTF-133	0.268	Gal
14	1	Without GalNAc gene cluster	HTF-133	0.41	Gal
16	1	Without GalNAc gene cluster	HTF-133	0.509	Gal
18	1	Without GalNAc gene cluster	HTF-133	0.602	Gal
20	1	Without GalNAc gene cluster	HTF-133	0.544	Gal
22	1	Without GalNAc gene cluster	HTF-133	0.505	Gal
24	1	Without GalNAc gene cluster	HTF-133	0.495	Gal
0	2	Without GalNAc gene cluster	HTF-133	0.098	Gal
2	2	Without GalNAc gene cluster	HTF-133	0.094	Gal
4	2	Without GalNAc gene cluster	HTF-133	0.097	Gal
6	2	Without GalNAc gene cluster	HTF-133	0.103	Gal
8	2	Without GalNAc gene cluster	HTF-133	0.126	Gal
10	2	Without GalNAc gene cluster	HTF-133	0.204	Gal
12	2	Without GalNAc gene cluster	HTF-133	0.307	Gal
14	2	Without GalNAc gene cluster	HTF-133	0.419	Gal
16	2	Without GalNAc gene cluster	HTF-133	0.579	Gal
18	2	Without GalNAc gene cluster	HTF-133	0.572	Gal
20	2	Without GalNAc gene cluster	HTF-133	0.596	Gal
22	2	Without GalNAc gene cluster	HTF-133	0.604	Gal
24	2	Without GalNAc gene cluster	HTF-133	0.517	Gal
0	3	Without GalNAc gene cluster	HTF-133	0.116	Gal
2	3	Without GalNAc gene cluster	HTF-133	0.099	Gal
4	3	Without GalNAc gene cluster	HTF-133	0.103	Gal
6	3	Without GalNAc gene cluster	HTF-133	0.115	Gal
8	3	Without GalNAc gene cluster	HTF-133	0.141	Gal
10	3	Without GalNAc gene cluster	HTF-133	0.199	Gal
12	3	Without GalNAc gene cluster	HTF-133	0.264	Gal
14	3	Without GalNAc gene cluster	HTF-133	0.331	Gal
16	3	Without GalNAc gene cluster	HTF-133	0.411	Gal
18	3	Without GalNAc gene cluster	HTF-133	0.467	Gal
20	3	Without GalNAc gene cluster	HTF-133	0.459	Gal
22	3	Without GalNAc gene cluster	HTF-133	0.418	Gal
24	3	Without GalNAc gene cluster	HTF-133	0.408	Gal

## Sheet: Fig 3f
Medium	Gene	Relative expression to glucose (corrected for rpoA)	Replicate	F. prausnitzii strain
GalNAc	agaC	57.7279	1	HTF-495
GalNAc	agaC	51.6972	2	HTF-495
GalNAc	agaC	81.2129	3	HTF-495
GalNAc	agaD	12.5463	1	HTF-495
GalNAc	agaD	8.28695	2	HTF-495
GalNAc	agaD	11.3153	3	HTF-495
GalNAc	agaF	14.777	1	HTF-495
GalNAc	agaF	11.434	2	HTF-495
GalNAc	agaF	20.9133	3	HTF-495
GalNAc	agaV	20.7525	1	HTF-495
GalNAc	agaV	14.8322	2	HTF-495
GalNAc	agaV	26.5199	3	HTF-495
GalNAc	agaC	1.63297	1	ATCC27768
GalNAc	agaC	2.9726	2	ATCC27768
GalNAc	agaC	4.41009	3	ATCC27768
GalNAc	agaD	1.36797	1	ATCC27768
GalNAc	agaD	1.92683	2	ATCC27768
GalNAc	agaD	2.48978	3	ATCC27768
GalNAc	agaF	20.907	1	ATCC27768
GalNAc	agaF	10.9238	2	ATCC27768
GalNAc	agaF	25.8243	3	ATCC27768
GalNAc	agaV	1.4977	1	ATCC27768
GalNAc	agaV	2.10572	2	ATCC27768
GalNAc	agaV	3.10764	3	ATCC27768

## Sheet: Fig 4d-g
Time (h)	Strain group	C. aerofaciens strain	OD600	Medium	Replicate
0	Wiith GalNAc gene cluster	4PBA	0.158	YCFA	1
2	Wiith GalNAc gene cluster	4PBA	0.15	YCFA	1
4	Wiith GalNAc gene cluster	4PBA	0.153	YCFA	1
6	Wiith GalNAc gene cluster	4PBA	0.165	YCFA	1
8	Wiith GalNAc gene cluster	4PBA	0.176	YCFA	1
10	Wiith GalNAc gene cluster	4PBA	0.182	YCFA	1
12	Wiith GalNAc gene cluster	4PBA	0.191	YCFA	1
14	Wiith GalNAc gene cluster	4PBA	0.197	YCFA	1
16	Wiith GalNAc gene cluster	4PBA	0.201	YCFA	1
18	Wiith GalNAc gene cluster	4PBA	0.204	YCFA	1
20	Wiith GalNAc gene cluster	4PBA	0.211	YCFA	1
22	Wiith GalNAc gene cluster	4PBA	0.212	YCFA	1
24	Wiith GalNAc gene cluster	4PBA	0.223	YCFA	1
26	Wiith GalNAc gene cluster	4PBA	0.224	YCFA	1
28	Wiith GalNAc gene cluster	4PBA	0.24	YCFA	1
30	Wiith GalNAc gene cluster	4PBA	0.25	YCFA	1
32	Wiith GalNAc gene cluster	4PBA	0.286	YCFA	1
34	Wiith GalNAc gene cluster	4PBA	0.316	YCFA	1
36	Wiith GalNAc gene cluster	4PBA	0.324	YCFA	1
0	Wiith GalNAc gene cluster	4PBA	0.158	YCFA	2
2	Wiith GalNAc gene cluster	4PBA	0.155	YCFA	2
4	Wiith GalNAc gene cluster	4PBA	0.161	YCFA	2
6	Wiith GalNAc gene cluster	4PBA	0.17	YCFA	2
8	Wiith GalNAc gene cluster	4PBA	0.17	YCFA	2
10	Wiith GalNAc gene cluster	4PBA	0.172	YCFA	2
12	Wiith GalNAc gene cluster	4PBA	0.168	YCFA	2
14	Wiith GalNAc gene cluster	4PBA	0.168	YCFA	2
16	Wiith GalNAc gene cluster	4PBA	0.167	YCFA	2
18	Wiith GalNAc gene cluster	4PBA	0.165	YCFA	2
20	Wiith GalNAc gene cluster	4PBA	0.171	YCFA	2
22	Wiith GalNAc gene cluster	4PBA	0.174	YCFA	2
24	Wiith GalNAc gene cluster	4PBA	0.17	YCFA	2
26	Wiith GalNAc gene cluster	4PBA	0.165	YCFA	2
28	Wiith GalNAc gene cluster	4PBA	0.168	YCFA	2
30	Wiith GalNAc gene cluster	4PBA	0.158	YCFA	2
32	Wiith GalNAc gene cluster	4PBA	0.162	YCFA	2
34	Wiith GalNAc gene cluster	4PBA	0.147	YCFA	2
36	Wiith GalNAc gene cluster	4PBA	0.158	YCFA	2
0	Wiith GalNAc gene cluster	4PBA	0.153	YCFA	3
2	Wiith GalNAc gene cluster	4PBA	0.148	YCFA	3
4	Wiith GalNAc gene cluster	4PBA	0.161	YCFA	3
6	Wiith GalNAc gene cluster	4PBA	0.164	YCFA	3
8	Wiith GalNAc gene cluster	4PBA	0.161	YCFA	3
10	Wiith GalNAc gene cluster	4PBA	0.156	YCFA	3
12	Wiith GalNAc gene cluster	4PBA	0.157	YCFA	3
14	Wiith GalNAc gene cluster	4PBA	0.157	YCFA	3
16	Wiith GalNAc gene cluster	4PBA	0.155	YCFA	3
18	Wiith GalNAc gene cluster	4PBA	0.154	YCFA	3
20	Wiith GalNAc gene cluster	4PBA	0.163	YCFA	3
22	Wiith GalNAc gene cluster	4PBA	0.16	YCFA	3
24	Wiith GalNAc gene cluster	4PBA	0.161	YCFA	3
26	Wiith GalNAc gene cluster	4PBA	0.156	YCFA	3
28	Wiith GalNAc gene cluster	4PBA	0.156	YCFA	3
30	Wiith GalNAc gene cluster	4PBA	0.151	YCFA	3
32	Wiith GalNAc gene cluster	4PBA	0.146	YCFA	3
34	Wiith GalNAc gene cluster	4PBA	0.142	YCFA	3
36	Wiith GalNAc gene cluster	4PBA	0.142	YCFA	3
0	Wiith GalNAc gene cluster	HTF-129	0.141	YCFA	1
2	Wiith GalNAc gene cluster	HTF-129	0.145	YCFA	1
4	Wiith GalNAc gene cluster	HTF-129	0.202	YCFA	1
6	Wiith GalNAc gene cluster	HTF-129	0.225	YCFA	1
8	Wiith GalNAc gene cluster	HTF-129	0.247	YCFA	1
10	Wiith GalNAc gene cluster	HTF-129	0.192	YCFA	1
12	Wiith GalNAc gene cluster	HTF-129	0.179	YCFA	1
14	Wiith GalNAc gene cluster	HTF-129	0.18	YCFA	1
16	Wiith GalNAc gene cluster	HTF-129	0.171	YCFA	1
18	Wiith GalNAc gene cluster	HTF-129	0.177	YCFA	1
20	Wiith GalNAc gene cluster	HTF-129	0.182	YCFA	1
22	Wiith GalNAc gene cluster	HTF-129	0.189	YCFA	1
24	Wiith GalNAc gene cluster	HTF-129	0.198	YCFA	1
26	Wiith GalNAc gene cluster	HTF-129	0.201	YCFA	1
28	Wiith GalNAc gene cluster	HTF-129	0.206	YCFA	1
30	Wiith GalNAc gene cluster	HTF-129	0.209	YCFA	1
32	Wiith GalNAc gene cluster	HTF-129	0.212	YCFA	1
34	Wiith GalNAc gene cluster	HTF-129	0.214	YCFA	1
36	Wiith GalNAc gene cluster	HTF-129	0.216	YCFA	1
0	Wiith GalNAc gene cluster	HTF-129	0.148	YCFA	2
2	Wiith GalNAc gene cluster	HTF-129	0.144	YCFA	2
4	Wiith GalNAc gene cluster	HTF-129	0.141	YCFA	2
6	Wiith GalNAc gene cluster	HTF-129	0.144	YCFA	2
8	Wiith GalNAc gene cluster	HTF-129	0.152	YCFA	2
10	Wiith GalNAc gene cluster	HTF-129	0.321	YCFA	2
12	Wiith GalNAc gene cluster	HTF-129	0.148	YCFA	2
14	Wiith GalNAc gene cluster	HTF-129	0.156	YCFA	2
16	Wiith GalNAc gene cluster	HTF-129	0.148	YCFA	2
18	Wiith GalNAc gene cluster	HTF-129	0.151	YCFA	2
20	Wiith GalNAc gene cluster	HTF-129	0.151	YCFA	2
22	Wiith GalNAc gene cluster	HTF-129	0.153	YCFA	2
24	Wiith GalNAc gene cluster	HTF-129	0.152	YCFA	2
26	Wiith GalNAc gene cluster	HTF-129	0.154	YCFA	2
28	Wiith GalNAc gene cluster	HTF-129	0.156	YCFA	2
30	Wiith GalNAc gene cluster	HTF-129	0.158	YCFA	2
32	Wiith GalNAc gene cluster	HTF-129	0.159	YCFA	2
34	Wiith GalNAc gene cluster	HTF-129	0.16	YCFA	2
36	Wiith GalNAc gene cluster	HTF-129	0.161	YCFA	2
0	Wiith GalNAc gene cluster	HTF-129	0.154	YCFA	3
2	Wiith GalNAc gene cluster	HTF-129	0.145	YCFA	3
4	Wiith GalNAc gene cluster	HTF-129	0.141	YCFA	3
6	Wiith GalNAc gene cluster	HTF-129	0.144	YCFA	3
8	Wiith GalNAc gene cluster	HTF-129	0.142	YCFA	3
10	Wiith GalNAc gene cluster	HTF-129	0.14	YCFA	3
12	Wiith GalNAc gene cluster	HTF-129	0.14	YCFA	3
14	Wiith GalNAc gene cluster	HTF-129	0.139	YCFA	3
16	Wiith GalNAc gene cluster	HTF-129	0.139	YCFA	3
18	Wiith GalNAc gene cluster	HTF-129	0.14	YCFA	3
20	Wiith GalNAc gene cluster	HTF-129	0.141	YCFA	3
22	Wiith GalNAc gene cluster	HTF-129	0.14	YCFA	3
24	Wiith GalNAc gene cluster	HTF-129	0.138	YCFA	3
26	Wiith GalNAc gene cluster	HTF-129	0.137	YCFA	3
28	Wiith GalNAc gene cluster	HTF-129	0.154	YCFA	3
30	Wiith GalNAc gene cluster	HTF-129	0.353	YCFA	3
32	Wiith GalNAc gene cluster	HTF-129	0.13	YCFA	3
34	Wiith GalNAc gene cluster	HTF-129	0.132	YCFA	3
36	Wiith GalNAc gene cluster	HTF-129	0.134	YCFA	3
0	Wiith GalNAc gene cluster	4PBA	0.135	Glc	1
2	Wiith GalNAc gene cluster	4PBA	0.134	Glc	1
4	Wiith GalNAc gene cluster	4PBA	0.144	Glc	1
6	Wiith GalNAc gene cluster	4PBA	0.174	Glc	1
8	Wiith GalNAc gene cluster	4PBA	0.225	Glc	1
10	Wiith GalNAc gene cluster	4PBA	0.38	Glc	1
12	Wiith GalNAc gene cluster	4PBA	0.608	Glc	1
14	Wiith GalNAc gene cluster	4PBA	0.766	Glc	1
16	Wiith GalNAc gene cluster	4PBA	0.779	Glc	1
18	Wiith GalNAc gene cluster	4PBA	0.772	Glc	1
20	Wiith GalNAc gene cluster	4PBA	0.772	Glc	1
22	Wiith GalNAc gene cluster	4PBA	0.771	Glc	1
24	Wiith GalNAc gene cluster	4PBA	0.766	Glc	1
26	Wiith GalNAc gene cluster	4PBA	0.754	Glc	1
28	Wiith GalNAc gene cluster	4PBA	0.748	Glc	1
30	Wiith GalNAc gene cluster	4PBA	0.733	Glc	1
32	Wiith GalNAc gene cluster	4PBA	0.725	Glc	1
34	Wiith GalNAc gene cluster	4PBA	0.716	Glc	1
36	Wiith GalNAc gene cluster	4PBA	0.716	Glc	1
0	Wiith GalNAc gene cluster	4PBA	0.127	Glc	2
2	Wiith GalNAc gene cluster	4PBA	0.131	Glc	2
4	Wiith GalNAc gene cluster	4PBA	0.141	Glc	2
6	Wiith GalNAc gene cluster	4PBA	0.174	Glc	2
8	Wiith GalNAc gene cluster	4PBA	0.234	Glc	2
10	Wiith GalNAc gene cluster	4PBA	0.416	Glc	2
12	Wiith GalNAc gene cluster	4PBA	0.67	Glc	2
14	Wiith GalNAc gene cluster	4PBA	0.821	Glc	2
16	Wiith GalNAc gene cluster	4PBA	0.812	Glc	2
18	Wiith GalNAc gene cluster	4PBA	0.791	Glc	2
20	Wiith GalNAc gene cluster	4PBA	0.783	Glc	2
22	Wiith GalNAc gene cluster	4PBA	0.776	Glc	2
24	Wiith GalNAc gene cluster	4PBA	0.779	Glc	2
26	Wiith GalNAc gene cluster	4PBA	0.778	Glc	2
28	Wiith GalNAc gene cluster	4PBA	0.769	Glc	2
30	Wiith GalNAc gene cluster	4PBA	0.748	Glc	2
32	Wiith GalNAc gene cluster	4PBA	0.733	Glc	2
34	Wiith GalNAc gene cluster	4PBA	0.718	Glc	2
36	Wiith GalNAc gene cluster	4PBA	0.711	Glc	2
0	Wiith GalNAc gene cluster	4PBA	0.144	Glc	3
2	Wiith GalNAc gene cluster	4PBA	0.146	Glc	3
4	Wiith GalNAc gene cluster	4PBA	0.16	Glc	3
6	Wiith GalNAc gene cluster	4PBA	0.185	Glc	3
8	Wiith GalNAc gene cluster	4PBA	0.244	Glc	3
10	Wiith GalNAc gene cluster	4PBA	0.437	Glc	3
12	Wiith GalNAc gene cluster	4PBA	0.684	Glc	3
14	Wiith GalNAc gene cluster	4PBA	0.804	Glc	3
16	Wiith GalNAc gene cluster	4PBA	0.783	Glc	3
18	Wiith GalNAc gene cluster	4PBA	0.751	Glc	3
20	Wiith GalNAc gene cluster	4PBA	0.741	Glc	3
22	Wiith GalNAc gene cluster	4PBA	0.736	Glc	3
24	Wiith GalNAc gene cluster	4PBA	0.722	Glc	3
26	Wiith GalNAc gene cluster	4PBA	0.721	Glc	3
28	Wiith GalNAc gene cluster	4PBA	0.717	Glc	3
30	Wiith GalNAc gene cluster	4PBA	0.707	Glc	3
32	Wiith GalNAc gene cluster	4PBA	0.709	Glc	3
34	Wiith GalNAc gene cluster	4PBA	0.704	Glc	3
36	Wiith GalNAc gene cluster	4PBA	0.7	Glc	3
0	Wiith GalNAc gene cluster	HTF-129	0.356	Glc	1
2	Wiith GalNAc gene cluster	HTF-129	0.156	Glc	1
4	Wiith GalNAc gene cluster	HTF-129	0.162	Glc	1
6	Wiith GalNAc gene cluster	HTF-129	0.175	Glc	1
8	Wiith GalNAc gene cluster	HTF-129	0.207	Glc	1
10	Wiith GalNAc gene cluster	HTF-129	0.277	Glc	1
12	Wiith GalNAc gene cluster	HTF-129	0.403	Glc	1
14	Wiith GalNAc gene cluster	HTF-129	0.52	Glc	1
16	Wiith GalNAc gene cluster	HTF-129	0.607	Glc	1
18	Wiith GalNAc gene cluster	HTF-129	0.65	Glc	1
20	Wiith GalNAc gene cluster	HTF-129	0.654	Glc	1
22	Wiith GalNAc gene cluster	HTF-129	0.658	Glc	1
24	Wiith GalNAc gene cluster	HTF-129	0.673	Glc	1
26	Wiith GalNAc gene cluster	HTF-129	0.682	Glc	1
28	Wiith GalNAc gene cluster	HTF-129	0.689	Glc	1
30	Wiith GalNAc gene cluster	HTF-129	0.697	Glc	1
32	Wiith GalNAc gene cluster	HTF-129	0.703	Glc	1
34	Wiith GalNAc gene cluster	HTF-129	0.709	Glc	1
36	Wiith GalNAc gene cluster	HTF-129	0.713	Glc	1
0	Wiith GalNAc gene cluster	HTF-129	0.128	Glc	2
2	Wiith GalNAc gene cluster	HTF-129	0.132	Glc	2
4	Wiith GalNAc gene cluster	HTF-129	0.21	Glc	2
6	Wiith GalNAc gene cluster	HTF-129	0.217	Glc	2
8	Wiith GalNAc gene cluster	HTF-129	0.233	Glc	2
10	Wiith GalNAc gene cluster	HTF-129	0.29	Glc	2
12	Wiith GalNAc gene cluster	HTF-129	0.404	Glc	2
14	Wiith GalNAc gene cluster	HTF-129	0.493	Glc	2
16	Wiith GalNAc gene cluster	HTF-129	0.558	Glc	2
18	Wiith GalNAc gene cluster	HTF-129	0.592	Glc	2
20	Wiith GalNAc gene cluster	HTF-129	0.612	Glc	2
22	Wiith GalNAc gene cluster	HTF-129	0.601	Glc	2
24	Wiith GalNAc gene cluster	HTF-129	0.585	Glc	2
26	Wiith GalNAc gene cluster	HTF-129	0.51	Glc	2
28	Wiith GalNAc gene cluster	HTF-129	0.512	Glc	2
30	Wiith GalNAc gene cluster	HTF-129	0.517	Glc	2
32	Wiith GalNAc gene cluster	HTF-129	0.52	Glc	2
34	Wiith GalNAc gene cluster	HTF-129	0.521	Glc	2
36	Wiith GalNAc gene cluster	HTF-129	0.524	Glc	2
0	Wiith GalNAc gene cluster	HTF-129	0.129	Glc	3
2	Wiith GalNAc gene cluster	HTF-129	0.124	Glc	3
4	Wiith GalNAc gene cluster	HTF-129	0.133	Glc	3
6	Wiith GalNAc gene cluster	HTF-129	0.15	Glc	3
8	Wiith GalNAc gene cluster	HTF-129	0.176	Glc	3
10	Wiith GalNAc gene cluster	HTF-129	0.233	Glc	3
12	Wiith GalNAc gene cluster	HTF-129	0.351	Glc	3
14	Wiith GalNAc gene cluster	HTF-129	0.475	Glc	3
16	Wiith GalNAc gene cluster	HTF-129	0.577	Glc	3
18	Wiith GalNAc gene cluster	HTF-129	0.638	Glc	3
20	Wiith GalNAc gene cluster	HTF-129	0.659	Glc	3
22	Wiith GalNAc gene cluster	HTF-129	0.669	Glc	3
24	Wiith GalNAc gene cluster	HTF-129	0.682	Glc	3
26	Wiith GalNAc gene cluster	HTF-129	0.695	Glc	3
28	Wiith GalNAc gene cluster	HTF-129	0.705	Glc	3
30	Wiith GalNAc gene cluster	HTF-129	0.715	Glc	3
32	Wiith GalNAc gene cluster	HTF-129	0.725	Glc	3
34	Wiith GalNAc gene cluster	HTF-129	0.733	Glc	3
36	Wiith GalNAc gene cluster	HTF-129	0.738	Glc	3
0	Wiith GalNAc gene cluster	4PBA	0.132	GalNAc	1
2	Wiith GalNAc gene cluster	4PBA	0.124	GalNAc	1
4	Wiith GalNAc gene cluster	4PBA	0.127	GalNAc	1
6	Wiith GalNAc gene cluster	4PBA	0.137	GalNAc	1
8	Wiith GalNAc gene cluster	4PBA	0.16	GalNAc	1
10	Wiith GalNAc gene cluster	4PBA	0.187	GalNAc	1
12	Wiith GalNAc gene cluster	4PBA	0.233	GalNAc	1
14	Wiith GalNAc gene cluster	4PBA	0.261	GalNAc	1
16	Wiith GalNAc gene cluster	4PBA	0.286	GalNAc	1
18	Wiith GalNAc gene cluster	4PBA	0.314	GalNAc	1
20	Wiith GalNAc gene cluster	4PBA	0.354	GalNAc	1
22	Wiith GalNAc gene cluster	4PBA	0.355	GalNAc	1
24	Wiith GalNAc gene cluster	4PBA	0.353	GalNAc	1
26	Wiith GalNAc gene cluster	4PBA	0.353	GalNAc	1
28	Wiith GalNAc gene cluster	4PBA	0.341	GalNAc	1
30	Wiith GalNAc gene cluster	4PBA	0.33	GalNAc	1
32	Wiith GalNAc gene cluster	4PBA	0.344	GalNAc	1
34	Wiith GalNAc gene cluster	4PBA	0.362	GalNAc	1
36	Wiith GalNAc gene cluster	4PBA	0.407	GalNAc	1
0	Wiith GalNAc gene cluster	4PBA	0.131	GalNAc	2
2	Wiith GalNAc gene cluster	4PBA	0.131	GalNAc	2
4	Wiith GalNAc gene cluster	4PBA	0.135	GalNAc	2
6	Wiith GalNAc gene cluster	4PBA	0.158	GalNAc	2
8	Wiith GalNAc gene cluster	4PBA	0.196	GalNAc	2
10	Wiith GalNAc gene cluster	4PBA	0.219	GalNAc	2
12	Wiith GalNAc gene cluster	4PBA	0.239	GalNAc	2
14	Wiith GalNAc gene cluster	4PBA	0.255	GalNAc	2
16	Wiith GalNAc gene cluster	4PBA	0.281	GalNAc	2
18	Wiith GalNAc gene cluster	4PBA	0.313	GalNAc	2
20	Wiith GalNAc gene cluster	4PBA	0.337	GalNAc	2
22	Wiith GalNAc gene cluster	4PBA	0.329	GalNAc	2
24	Wiith GalNAc gene cluster	4PBA	0.317	GalNAc	2
26	Wiith GalNAc gene cluster	4PBA	0.298	GalNAc	2
28	Wiith GalNAc gene cluster	4PBA	0.266	GalNAc	2
30	Wiith GalNAc gene cluster	4PBA	0.273	GalNAc	2
32	Wiith GalNAc gene cluster	4PBA	0.31	GalNAc	2
34	Wiith GalNAc gene cluster	4PBA	0.344	GalNAc	2
36	Wiith GalNAc gene cluster	4PBA	0.348	GalNAc	2
0	Wiith GalNAc gene cluster	4PBA	0.17	GalNAc	3
2	Wiith GalNAc gene cluster	4PBA	0.164	GalNAc	3
4	Wiith GalNAc gene cluster	4PBA	0.185	GalNAc	3
6	Wiith GalNAc gene cluster	4PBA	0.214	GalNAc	3
8	Wiith GalNAc gene cluster	4PBA	0.224	GalNAc	3
10	Wiith GalNAc gene cluster	4PBA	0.254	GalNAc	3
12	Wiith GalNAc gene cluster	4PBA	0.29	GalNAc	3
14	Wiith GalNAc gene cluster	4PBA	0.316	GalNAc	3
16	Wiith GalNAc gene cluster	4PBA	0.348	GalNAc	3
18	Wiith GalNAc gene cluster	4PBA	0.374	GalNAc	3
20	Wiith GalNAc gene cluster	4PBA	0.392	GalNAc	3
22	Wiith GalNAc gene cluster	4PBA	0.361	GalNAc	3
24	Wiith GalNAc gene cluster	4PBA	0.343	GalNAc	3
26	Wiith GalNAc gene cluster	4PBA	0.324	GalNAc	3
28	Wiith GalNAc gene cluster	4PBA	0.307	GalNAc	3
30	Wiith GalNAc gene cluster	4PBA	0.266	GalNAc	3
32	Wiith GalNAc gene cluster	4PBA	0.246	GalNAc	3
34	Wiith GalNAc gene cluster	4PBA	0.267	GalNAc	3
36	Wiith GalNAc gene cluster	4PBA	0.293	GalNAc	3
0	Wiith GalNAc gene cluster	HTF-129	0.258	GalNAc	1
2	Wiith GalNAc gene cluster	HTF-129	0.164	GalNAc	1
4	Wiith GalNAc gene cluster	HTF-129	0.149	GalNAc	1
6	Wiith GalNAc gene cluster	HTF-129	0.145	GalNAc	1
8	Wiith GalNAc gene cluster	HTF-129	0.151	GalNAc	1
10	Wiith GalNAc gene cluster	HTF-129	0.165	GalNAc	1
12	Wiith GalNAc gene cluster	HTF-129	0.181	GalNAc	1
14	Wiith GalNAc gene cluster	HTF-129	0.202	GalNAc	1
16	Wiith GalNAc gene cluster	HTF-129	0.231	GalNAc	1
18	Wiith GalNAc gene cluster	HTF-129	0.268	GalNAc	1
20	Wiith GalNAc gene cluster	HTF-129	0.31	GalNAc	1
22	Wiith GalNAc gene cluster	HTF-129	0.352	GalNAc	1
24	Wiith GalNAc gene cluster	HTF-129	0.385	GalNAc	1
26	Wiith GalNAc gene cluster	HTF-129	0.399	GalNAc	1
28	Wiith GalNAc gene cluster	HTF-129	0.393	GalNAc	1
30	Wiith GalNAc gene cluster	HTF-129	0.381	GalNAc	1
32	Wiith GalNAc gene cluster	HTF-129	0.373	GalNAc	1
34	Wiith GalNAc gene cluster	HTF-129	0.368	GalNAc	1
36	Wiith GalNAc gene cluster	HTF-129	0.352	GalNAc	1
0	Wiith GalNAc gene cluster	HTF-129	0.122	GalNAc	2
2	Wiith GalNAc gene cluster	HTF-129	0.117	GalNAc	2
4	Wiith GalNAc gene cluster	HTF-129	0.122	GalNAc	2
6	Wiith GalNAc gene cluster	HTF-129	0.128	GalNAc	2
8	Wiith GalNAc gene cluster	HTF-129	0.137	GalNAc	2
10	Wiith GalNAc gene cluster	HTF-129	0.149	GalNAc	2
12	Wiith GalNAc gene cluster	HTF-129	0.165	GalNAc	2
14	Wiith GalNAc gene cluster	HTF-129	0.189	GalNAc	2
16	Wiith GalNAc gene cluster	HTF-129	0.219	GalNAc	2
18	Wiith GalNAc gene cluster	HTF-129	0.259	GalNAc	2
20	Wiith GalNAc gene cluster	HTF-129	0.308	GalNAc	2
22	Wiith GalNAc gene cluster	HTF-129	0.351	GalNAc	2
24	Wiith GalNAc gene cluster	HTF-129	0.389	GalNAc	2
26	Wiith GalNAc gene cluster	HTF-129	0.404	GalNAc	2
28	Wiith GalNAc gene cluster	HTF-129	0.406	GalNAc	2
30	Wiith GalNAc gene cluster	HTF-129	0.401	GalNAc	2
32	Wiith GalNAc gene cluster	HTF-129	0.39	GalNAc	2
34	Wiith GalNAc gene cluster	HTF-129	0.385	GalNAc	2
36	Wiith GalNAc gene cluster	HTF-129	0.379	GalNAc	2
0	Wiith GalNAc gene cluster	HTF-129	0.126	GalNAc	3
2	Wiith GalNAc gene cluster	HTF-129	0.117	GalNAc	3
4	Wiith GalNAc gene cluster	HTF-129	0.122	GalNAc	3
6	Wiith GalNAc gene cluster	HTF-129	0.128	GalNAc	3
8	Wiith GalNAc gene cluster	HTF-129	0.136	GalNAc	3
10	Wiith GalNAc gene cluster	HTF-129	0.148	GalNAc	3
12	Wiith GalNAc gene cluster	HTF-129	0.165	GalNAc	3
14	Wiith GalNAc gene cluster	HTF-129	0.186	GalNAc	3
16	Wiith GalNAc gene cluster	HTF-129	0.217	GalNAc	3
18	Wiith GalNAc gene cluster	HTF-129	0.255	GalNAc	3
20	Wiith GalNAc gene cluster	HTF-129	0.301	GalNAc	3
22	Wiith GalNAc gene cluster	HTF-129	0.341	GalNAc	3
24	Wiith GalNAc gene cluster	HTF-129	0.38	GalNAc	3
26	Wiith GalNAc gene cluster	HTF-129	0.395	GalNAc	3
28	Wiith GalNAc gene cluster	HTF-129	0.398	GalNAc	3
30	Wiith GalNAc gene cluster	HTF-129	0.394	GalNAc	3
32	Wiith GalNAc gene cluster	HTF-129	0.387	GalNAc	3
34	Wiith GalNAc gene cluster	HTF-129	0.383	GalNAc	3
36	Wiith GalNAc gene cluster	HTF-129	0.38	GalNAc	3
0	Wiith GalNAc gene cluster	4PBA	0.131	Gal	1
2	Wiith GalNAc gene cluster	4PBA	0.119	Gal	1
4	Wiith GalNAc gene cluster	4PBA	0.122	Gal	1
6	Wiith GalNAc gene cluster	4PBA	0.142	Gal	1
8	Wiith GalNAc gene cluster	4PBA	0.169	Gal	1
10	Wiith GalNAc gene cluster	4PBA	0.209	Gal	1
12	Wiith GalNAc gene cluster	4PBA	0.237	Gal	1
14	Wiith GalNAc gene cluster	4PBA	0.249	Gal	1
16	Wiith GalNAc gene cluster	4PBA	0.263	Gal	1
18	Wiith GalNAc gene cluster	4PBA	0.281	Gal	1
20	Wiith GalNAc gene cluster	4PBA	0.312	Gal	1
22	Wiith GalNAc gene cluster	4PBA	0.347	Gal	1
24	Wiith GalNAc gene cluster	4PBA	0.386	Gal	1
26	Wiith GalNAc gene cluster	4PBA	0.425	Gal	1
28	Wiith GalNAc gene cluster	4PBA	0.472	Gal	1
30	Wiith GalNAc gene cluster	4PBA	0.507	Gal	1
32	Wiith GalNAc gene cluster	4PBA	0.539	Gal	1
34	Wiith GalNAc gene cluster	4PBA	0.551	Gal	1
36	Wiith GalNAc gene cluster	4PBA	0.544	Gal	1
0	Wiith GalNAc gene cluster	4PBA	0.127	Gal	2
2	Wiith GalNAc gene cluster	4PBA	0.121	Gal	2
4	Wiith GalNAc gene cluster	4PBA	0.13	Gal	2
6	Wiith GalNAc gene cluster	4PBA	0.151	Gal	2
8	Wiith GalNAc gene cluster	4PBA	0.175	Gal	2
10	Wiith GalNAc gene cluster	4PBA	0.223	Gal	2
12	Wiith GalNAc gene cluster	4PBA	0.255	Gal	2
14	Wiith GalNAc gene cluster	4PBA	0.267	Gal	2
16	Wiith GalNAc gene cluster	4PBA	0.281	Gal	2
18	Wiith GalNAc gene cluster	4PBA	0.299	Gal	2
20	Wiith GalNAc gene cluster	4PBA	0.331	Gal	2
22	Wiith GalNAc gene cluster	4PBA	0.369	Gal	2
24	Wiith GalNAc gene cluster	4PBA	0.413	Gal	2
26	Wiith GalNAc gene cluster	4PBA	0.453	Gal	2
28	Wiith GalNAc gene cluster	4PBA	0.492	Gal	2
30	Wiith GalNAc gene cluster	4PBA	0.52	Gal	2
32	Wiith GalNAc gene cluster	4PBA	0.47	Gal	2
34	Wiith GalNAc gene cluster	4PBA	0.49	Gal	2
36	Wiith GalNAc gene cluster	4PBA	0.5	Gal	2
0	Wiith GalNAc gene cluster	4PBA	0.128	Gal	3
2	Wiith GalNAc gene cluster	4PBA	0.132	Gal	3
4	Wiith GalNAc gene cluster	4PBA	0.154	Gal	3
6	Wiith GalNAc gene cluster	4PBA	0.15	Gal	3
8	Wiith GalNAc gene cluster	4PBA	0.176	Gal	3
10	Wiith GalNAc gene cluster	4PBA	0.22	Gal	3
12	Wiith GalNAc gene cluster	4PBA	0.248	Gal	3
14	Wiith GalNAc gene cluster	4PBA	0.26	Gal	3
16	Wiith GalNAc gene cluster	4PBA	0.27	Gal	3
18	Wiith GalNAc gene cluster	4PBA	0.288	Gal	3
20	Wiith GalNAc gene cluster	4PBA	0.309	Gal	3
22	Wiith GalNAc gene cluster	4PBA	0.338	Gal	3
24	Wiith GalNAc gene cluster	4PBA	0.374	Gal	3
26	Wiith GalNAc gene cluster	4PBA	0.413	Gal	3
28	Wiith GalNAc gene cluster	4PBA	0.457	Gal	3
30	Wiith GalNAc gene cluster	4PBA	0.494	Gal	3
32	Wiith GalNAc gene cluster	4PBA	0.519	Gal	3
34	Wiith GalNAc gene cluster	4PBA	0.54	Gal	3
36	Wiith GalNAc gene cluster	4PBA	0.536	Gal	3
0	Wiith GalNAc gene cluster	HTF-129	0.124	Gal	1
2	Wiith GalNAc gene cluster	HTF-129	0.129	Gal	1
4	Wiith GalNAc gene cluster	HTF-129	0.138	Gal	1
6	Wiith GalNAc gene cluster	HTF-129	0.151	Gal	1
8	Wiith GalNAc gene cluster	HTF-129	0.177	Gal	1
10	Wiith GalNAc gene cluster	HTF-129	0.208	Gal	1
12	Wiith GalNAc gene cluster	HTF-129	0.28	Gal	1
14	Wiith GalNAc gene cluster	HTF-129	0.283	Gal	1
16	Wiith GalNAc gene cluster	HTF-129	0.283	Gal	1
18	Wiith GalNAc gene cluster	HTF-129	0.283	Gal	1
20	Wiith GalNAc gene cluster	HTF-129	0.282	Gal	1
22	Wiith GalNAc gene cluster	HTF-129	0.281	Gal	1
24	Wiith GalNAc gene cluster	HTF-129	0.281	Gal	1
26	Wiith GalNAc gene cluster	HTF-129	0.28	Gal	1
28	Wiith GalNAc gene cluster	HTF-129	0.278	Gal	1
30	Wiith GalNAc gene cluster	HTF-129	0.277	Gal	1
32	Wiith GalNAc gene cluster	HTF-129	0.276	Gal	1
34	Wiith GalNAc gene cluster	HTF-129	0.274	Gal	1
36	Wiith GalNAc gene cluster	HTF-129	0.274	Gal	1
0	Wiith GalNAc gene cluster	HTF-129	0.125	Gal	2
2	Wiith GalNAc gene cluster	HTF-129	0.122	Gal	2
4	Wiith GalNAc gene cluster	HTF-129	0.132	Gal	2
6	Wiith GalNAc gene cluster	HTF-129	0.147	Gal	2
8	Wiith GalNAc gene cluster	HTF-129	0.174	Gal	2
10	Wiith GalNAc gene cluster	HTF-129	0.208	Gal	2
12	Wiith GalNAc gene cluster	HTF-129	0.229	Gal	2
14	Wiith GalNAc gene cluster	HTF-129	0.283	Gal	2
16	Wiith GalNAc gene cluster	HTF-129	0.284	Gal	2
18	Wiith GalNAc gene cluster	HTF-129	0.284	Gal	2
20	Wiith GalNAc gene cluster	HTF-129	0.284	Gal	2
22	Wiith GalNAc gene cluster	HTF-129	0.283	Gal	2
24	Wiith GalNAc gene cluster	HTF-129	0.282	Gal	2
26	Wiith GalNAc gene cluster	HTF-129	0.281	Gal	2
28	Wiith GalNAc gene cluster	HTF-129	0.279	Gal	2
30	Wiith GalNAc gene cluster	HTF-129	0.278	Gal	2
32	Wiith GalNAc gene cluster	HTF-129	0.277	Gal	2
34	Wiith GalNAc gene cluster	HTF-129	0.275	Gal	2
36	Wiith GalNAc gene cluster	HTF-129	0.274	Gal	2
0	Wiith GalNAc gene cluster	HTF-129	0.123	Gal	3
2	Wiith GalNAc gene cluster	HTF-129	0.116	Gal	3
4	Wiith GalNAc gene cluster	HTF-129	0.122	Gal	3
6	Wiith GalNAc gene cluster	HTF-129	0.134	Gal	3
8	Wiith GalNAc gene cluster	HTF-129	0.159	Gal	3
10	Wiith GalNAc gene cluster	HTF-129	0.189	Gal	3
12	Wiith GalNAc gene cluster	HTF-129	0.21	Gal	3
14	Wiith GalNAc gene cluster	HTF-129	0.214	Gal	3
16	Wiith GalNAc gene cluster	HTF-129	0.214	Gal	3
18	Wiith GalNAc gene cluster	HTF-129	0.214	Gal	3
20	Wiith GalNAc gene cluster	HTF-129	0.214	Gal	3
22	Wiith GalNAc gene cluster	HTF-129	0.213	Gal	3
24	Wiith GalNAc gene cluster	HTF-129	0.212	Gal	3
26	Wiith GalNAc gene cluster	HTF-129	0.21	Gal	3
28	Wiith GalNAc gene cluster	HTF-129	0.209	Gal	3
30	Wiith GalNAc gene cluster	HTF-129	0.208	Gal	3
32	Wiith GalNAc gene cluster	HTF-129	0.207	Gal	3
34	Wiith GalNAc gene cluster	HTF-129	0.206	Gal	3
36	Wiith GalNAc gene cluster	HTF-129	0.206	Gal	3

## Sheet: Fig 5a-b
gene_name	corrected_gene_abundance	mucosal_A-antigen_presence
lacC	-0.350833	without_mucosal_A-antigen
lacC	-0.34159	without_mucosal_A-antigen
lacC	0.875364	with_mucosal_A-antigen
lacC	0.0255632	without_mucosal_A-antigen
lacC	0.219597	without_mucosal_A-antigen
lacC	-0.282013	without_mucosal_A-antigen
lacC	0.257943	without_mucosal_A-antigen
lacC	0.476993	with_mucosal_A-antigen
lacC	-0.0260357	without_mucosal_A-antigen
lacC	1.14328	with_mucosal_A-antigen
lacC	0.301429	without_mucosal_A-antigen
lacC	-0.669295	without_mucosal_A-antigen
lacC	-1.07265	without_mucosal_A-antigen
lacC	0.911847	with_mucosal_A-antigen
lacC	0.405805	without_mucosal_A-antigen
lacC	-0.237439	without_mucosal_A-antigen
lacC	0.510343	without_mucosal_A-antigen
lacC	-0.361987	without_mucosal_A-antigen
lacC	-0.0288571	without_mucosal_A-antigen
lacC	0.0627626	without_mucosal_A-antigen
lacC	-0.419594	without_mucosal_A-antigen
lacC	0.18541	without_mucosal_A-antigen
lacC	0.875505	with_mucosal_A-antigen
lacC	0.836941	without_mucosal_A-antigen
lacC	-0.0412183	with_mucosal_A-antigen
lacC	-0.0489217	with_mucosal_A-antigen
lacC	-0.0977562	without_mucosal_A-antigen
lacC	-0.100768	without_mucosal_A-antigen
lacC	-0.437301	without_mucosal_A-antigen
lacC	0.132267	without_mucosal_A-antigen
lacC	0.175984	without_mucosal_A-antigen
lacC	-0.356591	without_mucosal_A-antigen
lacC	0.901739	with_mucosal_A-antigen
lacC	0.457107	without_mucosal_A-antigen
lacC	-0.891647	without_mucosal_A-antigen
lacC	0.092583	without_mucosal_A-antigen
lacC	-0.375774	without_mucosal_A-antigen
lacC	-1.16335	without_mucosal_A-antigen
lacC	0.0565221	without_mucosal_A-antigen
lacC	-0.640703	without_mucosal_A-antigen
lacC	0.440954	without_mucosal_A-antigen
lacC	0.0507887	without_mucosal_A-antigen
lacC	-0.141211	without_mucosal_A-antigen
lacC	-0.507315	without_mucosal_A-antigen
lacC	-0.0982933	with_mucosal_A-antigen
lacC	0.458836	with_mucosal_A-antigen
lacC	-0.00702087	with_mucosal_A-antigen
lacC	-0.400073	without_mucosal_A-antigen
lacC	0.138859	without_mucosal_A-antigen
lacC	-0.0666194	without_mucosal_A-antigen
lacC	-1.00948	without_mucosal_A-antigen
lacC	0.590441	with_mucosal_A-antigen
lacC	0.196623	without_mucosal_A-antigen
lacC	-0.129047	without_mucosal_A-antigen
lacC	-0.742776	with_mucosal_A-antigen
lacC	0.209356	with_mucosal_A-antigen
lacC	0.278647	with_mucosal_A-antigen
lacC	0.958033	with_mucosal_A-antigen
lacC	0.0869146	with_mucosal_A-antigen
lacC	-0.214094	with_mucosal_A-antigen
lacC	0.286006	without_mucosal_A-antigen
lacC	-0.0370454	without_mucosal_A-antigen
lacC	-0.0922953	without_mucosal_A-antigen
lacC	0.402153	without_mucosal_A-antigen
lacC	0.303251	without_mucosal_A-antigen
lacC	0.205195	without_mucosal_A-antigen
lacC	-0.634083	without_mucosal_A-antigen
lacC	0.381353	with_mucosal_A-antigen
lacC	0.511862	without_mucosal_A-antigen
lacC	1.70582	with_mucosal_A-antigen
lacC	0.384045	with_mucosal_A-antigen
lacC	0.111113	with_mucosal_A-antigen
lacC	-0.374795	without_mucosal_A-antigen
lacC	-0.466236	with_mucosal_A-antigen
lacC	-0.142288	without_mucosal_A-antigen
lacC	-0.0836919	with_mucosal_A-antigen
lacC	-0.183506	with_mucosal_A-antigen
lacC	0.299475	with_mucosal_A-antigen
lacC	-0.0165439	without_mucosal_A-antigen
lacC	0.27598	with_mucosal_A-antigen
lacC	-0.432933	without_mucosal_A-antigen
lacC	-0.602304	without_mucosal_A-antigen
lacC	-0.448911	without_mucosal_A-antigen
lacC	-0.219697	without_mucosal_A-antigen
lacC	0.664446	with_mucosal_A-antigen
lacC	-0.464211	without_mucosal_A-antigen
lacC	0.140943	without_mucosal_A-antigen
lacC	-0.23947	without_mucosal_A-antigen
lacC	0.259057	without_mucosal_A-antigen
lacC	0.350283	without_mucosal_A-antigen
lacC	-0.0178	without_mucosal_A-antigen
lacC	0.812476	with_mucosal_A-antigen
lacC	-0.754579	without_mucosal_A-antigen
lacC	-0.655101	without_mucosal_A-antigen
lacC	0.706264	with_mucosal_A-antigen
lacC	0.69207	without_mucosal_A-antigen
lacC	0.893131	with_mucosal_A-antigen
lacC	0.992947	with_mucosal_A-antigen
lacC	0.416556	with_mucosal_A-antigen
lacC	0.240315	with_mucosal_A-antigen
lacC	-0.575391	without_mucosal_A-antigen
lacC	0.319619	without_mucosal_A-antigen
lacC	0.321218	with_mucosal_A-antigen
lacC	0.899579	with_mucosal_A-antigen
lacC	0.254391	without_mucosal_A-antigen
lacC	-0.207571	without_mucosal_A-antigen
lacC	0.247546	with_mucosal_A-antigen
lacC	-0.980343	without_mucosal_A-antigen
lacC	-0.275668	without_mucosal_A-antigen
lacC	-0.270937	without_mucosal_A-antigen
lacC	-1.14587	without_mucosal_A-antigen
lacC	-0.56544	without_mucosal_A-antigen
lacC	-0.213719	without_mucosal_A-antigen
lacC	0.107803	without_mucosal_A-antigen
lacC	0.265021	without_mucosal_A-antigen
lacC	-0.549611	without_mucosal_A-antigen
lacC	-0.147308	without_mucosal_A-antigen
lacC	-0.517511	with_mucosal_A-antigen
lacC	-0.0715396	without_mucosal_A-antigen
lacC	-0.220479	without_mucosal_A-antigen
lacC	0.854716	with_mucosal_A-antigen
lacC	0.0371882	with_mucosal_A-antigen
lacC	-0.062062	without_mucosal_A-antigen
lacC	0.598256	without_mucosal_A-antigen
lacC	-0.366863	without_mucosal_A-antigen
lacC	-0.670972	without_mucosal_A-antigen
lacC	0.129275	with_mucosal_A-antigen
lacC	-0.00834616	without_mucosal_A-antigen
lacC	-0.123045	without_mucosal_A-antigen
lacC	-0.781231	with_mucosal_A-antigen
lacC	0.881069	with_mucosal_A-antigen
lacC	-0.305226	without_mucosal_A-antigen
lacC	-0.222127	without_mucosal_A-antigen
lacC	-0.30261	without_mucosal_A-antigen
lacC	-0.760153	with_mucosal_A-antigen
lacC	0.684496	with_mucosal_A-antigen
lacC	1.07947	with_mucosal_A-antigen
lacC	0.342064	without_mucosal_A-antigen
lacC	-0.322922	without_mucosal_A-antigen
lacC	-0.0432003	without_mucosal_A-antigen
lacC	0.395544	with_mucosal_A-antigen
lacC	-0.921874	without_mucosal_A-antigen
lacC	-0.357272	without_mucosal_A-antigen
lacC	-0.53796	without_mucosal_A-antigen
lacC	-0.961788	without_mucosal_A-antigen
lacC	0.434969	without_mucosal_A-antigen
lacC	-0.50356	with_mucosal_A-antigen
lacC	0.0468558	with_mucosal_A-antigen
lacC	-0.391066	without_mucosal_A-antigen
lacC	-0.220921	without_mucosal_A-antigen
lacC	-0.977388	without_mucosal_A-antigen
lacC	0.00464497	without_mucosal_A-antigen
lacC	-0.0127676	with_mucosal_A-antigen
lacC	-0.341795	without_mucosal_A-antigen
lacC	0.344535	without_mucosal_A-antigen
lacC	-0.0580405	with_mucosal_A-antigen
lacC	0.357547	without_mucosal_A-antigen
lacC	0.184777	with_mucosal_A-antigen
lacC	0.166412	without_mucosal_A-antigen
lacC	-0.291578	without_mucosal_A-antigen
lacC	0.435241	without_mucosal_A-antigen
lacC	-0.257247	without_mucosal_A-antigen
lacC	-0.366144	without_mucosal_A-antigen
lacC	0.00427995	with_mucosal_A-antigen
lacC	-0.375788	without_mucosal_A-antigen
lacC	0.811541	with_mucosal_A-antigen
lacC	0.193747	with_mucosal_A-antigen
lacC	-0.693064	without_mucosal_A-antigen
lacC	-0.237959	with_mucosal_A-antigen
lacC	-0.619789	without_mucosal_A-antigen
lacC	-0.614221	without_mucosal_A-antigen
lacC	-0.6301	without_mucosal_A-antigen
lacC	-0.395491	without_mucosal_A-antigen
lacC	0.595393	without_mucosal_A-antigen
lacC	-0.69795	without_mucosal_A-antigen
lacC	0.192287	without_mucosal_A-antigen
lacC	-0.209445	without_mucosal_A-antigen
lacC	-0.342816	without_mucosal_A-antigen
lacC	0.252709	without_mucosal_A-antigen
lacC	-0.0695786	without_mucosal_A-antigen
lacC	-0.0723039	without_mucosal_A-antigen
lacC	-0.445247	without_mucosal_A-antigen
lacC	1.12665	with_mucosal_A-antigen
lacC	0.116129	without_mucosal_A-antigen
lacC	-0.092051	without_mucosal_A-antigen
lacC	0.633107	without_mucosal_A-antigen
lacC	-0.349859	without_mucosal_A-antigen
lacC	-0.0510468	without_mucosal_A-antigen
lacC	0.177145	without_mucosal_A-antigen
lacC	0.448655	without_mucosal_A-antigen
lacC	-0.171479	without_mucosal_A-antigen
lacC	0.538791	with_mucosal_A-antigen
lacC	0.068708	without_mucosal_A-antigen
lacC	-0.576598	without_mucosal_A-antigen
lacC	-0.0788232	without_mucosal_A-antigen
lacC	-0.0393513	without_mucosal_A-antigen
lacC	-0.325887	without_mucosal_A-antigen
lacC	-0.194115	without_mucosal_A-antigen
lacC	0.629137	without_mucosal_A-antigen
lacC	0.126871	with_mucosal_A-antigen
lacC	0.0178473	with_mucosal_A-antigen
lacC	0.0827031	without_mucosal_A-antigen
lacC	0.73311	without_mucosal_A-antigen
lacC	-0.292628	without_mucosal_A-antigen
lacC	0.645651	without_mucosal_A-antigen
lacC	0.216977	without_mucosal_A-antigen
lacC	0.227865	with_mucosal_A-antigen
lacC	-0.0387092	with_mucosal_A-antigen
lacC	-0.247561	without_mucosal_A-antigen
lacC	-0.0916643	without_mucosal_A-antigen
lacC	0.742024	with_mucosal_A-antigen
lacC	0.696277	with_mucosal_A-antigen
lacC	0.66301	with_mucosal_A-antigen
lacC	-0.712907	without_mucosal_A-antigen
lacC	-0.0734567	without_mucosal_A-antigen
lacC	0.032692	without_mucosal_A-antigen
lacC	-0.201326	without_mucosal_A-antigen
lacC	-0.414084	with_mucosal_A-antigen
lacC	0.115906	without_mucosal_A-antigen
lacC	0.391095	with_mucosal_A-antigen
lacC	0.0590809	without_mucosal_A-antigen
lacC	0.366987	with_mucosal_A-antigen
lacC	0.108824	without_mucosal_A-antigen
lacC	-0.00708378	without_mucosal_A-antigen
lacC	0.336752	with_mucosal_A-antigen
lacC	0.0771246	without_mucosal_A-antigen
lacC	0.571531	with_mucosal_A-antigen
lacC	0.383543	without_mucosal_A-antigen
lacC	0.0213466	without_mucosal_A-antigen
lacC	1.0642	without_mucosal_A-antigen
lacC	0.0291671	without_mucosal_A-antigen
lacC	0.780052	without_mucosal_A-antigen
lacC	1.07998	with_mucosal_A-antigen
lacC	1.03247	with_mucosal_A-antigen
lacC	-0.104145	with_mucosal_A-antigen
lacC	-0.127189	with_mucosal_A-antigen
lacC	-0.0576461	without_mucosal_A-antigen
lacC	-0.00760414	without_mucosal_A-antigen
lacC	0.716802	without_mucosal_A-antigen
lacC	-0.120406	without_mucosal_A-antigen
lacC	-0.546872	without_mucosal_A-antigen
lacC	-0.121038	without_mucosal_A-antigen
lacC	-0.148351	without_mucosal_A-antigen
lacC	-0.327724	without_mucosal_A-antigen
lacC	-0.383117	without_mucosal_A-antigen
lacC	-0.446523	with_mucosal_A-antigen
lacC	0.144514	without_mucosal_A-antigen
lacC	-0.452483	without_mucosal_A-antigen
lacC	0.806928	with_mucosal_A-antigen
lacC	-0.374179	without_mucosal_A-antigen
lacC	0.763098	with_mucosal_A-antigen
lacC	0.0522687	without_mucosal_A-antigen
lacC	0.349919	with_mucosal_A-antigen
lacC	-0.942649	with_mucosal_A-antigen
lacC	0.125098	with_mucosal_A-antigen
lacC	-0.109758	without_mucosal_A-antigen
lacC	-0.139222	without_mucosal_A-antigen
lacC	1.4458	without_mucosal_A-antigen
lacC	0.317957	without_mucosal_A-antigen
lacC	-0.356982	without_mucosal_A-antigen
lacC	0.812742	with_mucosal_A-antigen
lacC	0.430041	with_mucosal_A-antigen
lacC	0.222798	without_mucosal_A-antigen
lacC	-0.465856	without_mucosal_A-antigen
lacC	-0.724668	without_mucosal_A-antigen
lacC	0.125103	without_mucosal_A-antigen
lacC	1.40388	with_mucosal_A-antigen
lacC	1.1401	with_mucosal_A-antigen
lacC	0.722427	without_mucosal_A-antigen
lacC	0.940712	without_mucosal_A-antigen
lacC	-0.754043	without_mucosal_A-antigen
lacC	0.182939	without_mucosal_A-antigen
lacC	0.755989	with_mucosal_A-antigen
lacC	0.391996	with_mucosal_A-antigen
lacC	0.467933	without_mucosal_A-antigen
lacC	0.345102	with_mucosal_A-antigen
lacC	-1.19835	without_mucosal_A-antigen
lacC	-0.675249	without_mucosal_A-antigen
lacC	-0.624672	without_mucosal_A-antigen
lacC	-0.198484	without_mucosal_A-antigen
lacC	-0.436819	without_mucosal_A-antigen
lacC	0.902471	with_mucosal_A-antigen
lacC	-0.349285	with_mucosal_A-antigen
lacC	0.710705	with_mucosal_A-antigen
lacC	0.0220521	without_mucosal_A-antigen
lacC	-0.0338714	without_mucosal_A-antigen
lacC	-0.420867	without_mucosal_A-antigen
lacC	-0.160324	without_mucosal_A-antigen
lacC	-0.259236	with_mucosal_A-antigen
lacC	0.680959	with_mucosal_A-antigen
lacC	0.18583	without_mucosal_A-antigen
lacC	-0.369189	without_mucosal_A-antigen
lacC	0.316511	without_mucosal_A-antigen
lacC	-1.01978	without_mucosal_A-antigen
lacC	0.35395	with_mucosal_A-antigen
lacC	-0.41356	without_mucosal_A-antigen
lacC	-0.545794	without_mucosal_A-antigen
lacC	-0.141886	without_mucosal_A-antigen
lacC	0.0451798	without_mucosal_A-antigen
lacC	-0.688137	without_mucosal_A-antigen
lacC	-0.17997	with_mucosal_A-antigen
lacC	-0.303332	without_mucosal_A-antigen
lacC	1.05721	with_mucosal_A-antigen
lacC	-0.58656	without_mucosal_A-antigen
lacC	0.00117917	without_mucosal_A-antigen
lacC	-0.38265	without_mucosal_A-antigen
lacC	-0.216599	without_mucosal_A-antigen
lacC	-0.393936	without_mucosal_A-antigen
lacC	-0.714031	without_mucosal_A-antigen
lacC	-0.267384	without_mucosal_A-antigen
lacC	0.0978976	without_mucosal_A-antigen
lacC	0.702234	with_mucosal_A-antigen
lacC	0.301909	without_mucosal_A-antigen
lacC	-0.102513	without_mucosal_A-antigen
lacC	-1.16647	without_mucosal_A-antigen
lacC	0.00583272	without_mucosal_A-antigen
lacC	0.625268	without_mucosal_A-antigen
lacC	-0.732627	without_mucosal_A-antigen
lacC	-0.120682	without_mucosal_A-antigen
lacC	-1.1056	without_mucosal_A-antigen
lacC	0.598561	without_mucosal_A-antigen
lacC	1.04438	with_mucosal_A-antigen
lacC	-0.673363	without_mucosal_A-antigen
lacC	-0.316126	without_mucosal_A-antigen
lacC	-0.488873	without_mucosal_A-antigen
lacC	-0.31609	without_mucosal_A-antigen
lacC	0.240613	without_mucosal_A-antigen
lacC	-0.534813	without_mucosal_A-antigen
lacC	-0.0814307	without_mucosal_A-antigen
lacC	0.112064	without_mucosal_A-antigen
lacC	1.36362	with_mucosal_A-antigen
lacC	-0.16193	with_mucosal_A-antigen
lacC	0.593958	with_mucosal_A-antigen
lacC	0.696765	without_mucosal_A-antigen
lacC	0.121105	with_mucosal_A-antigen
lacC	1.65116	with_mucosal_A-antigen
lacC	0.271866	without_mucosal_A-antigen
lacC	-0.0373335	without_mucosal_A-antigen
lacC	0.279019	without_mucosal_A-antigen
lacC	-0.87281	without_mucosal_A-antigen
lacC	0.0736988	with_mucosal_A-antigen
lacC	0.413637	without_mucosal_A-antigen
lacC	-0.0470657	without_mucosal_A-antigen
lacC	-0.449482	without_mucosal_A-antigen
lacC	-0.165504	without_mucosal_A-antigen
lacC	0.628091	without_mucosal_A-antigen
lacC	0.232749	with_mucosal_A-antigen
lacC	-0.617706	without_mucosal_A-antigen
lacC	0.294794	without_mucosal_A-antigen
lacC	-0.430203	without_mucosal_A-antigen
lacC	0.634066	with_mucosal_A-antigen
lacC	0.0204567	without_mucosal_A-antigen
lacC	1.05463	with_mucosal_A-antigen
lacC	0.490834	with_mucosal_A-antigen
lacC	-0.737455	without_mucosal_A-antigen
lacC	-0.142923	without_mucosal_A-antigen
lacC	-0.703087	without_mucosal_A-antigen
lacC	-0.422688	without_mucosal_A-antigen
lacC	-0.642241	without_mucosal_A-antigen
lacC	-0.449511	without_mucosal_A-antigen
lacC	1.13766	with_mucosal_A-antigen
lacC	0.592302	with_mucosal_A-antigen
lacC	-0.0720871	without_mucosal_A-antigen
lacC	0.558917	with_mucosal_A-antigen
lacC	0.110232	without_mucosal_A-antigen
lacC	0.0230193	without_mucosal_A-antigen
lacC	0.0370904	with_mucosal_A-antigen
lacC	-0.308875	without_mucosal_A-antigen
lacC	0.00352599	with_mucosal_A-antigen
lacC	1.89309	with_mucosal_A-antigen
lacC	-0.333203	with_mucosal_A-antigen
lacC	-0.0398024	with_mucosal_A-antigen
lacC	-0.728701	without_mucosal_A-antigen
lacC	-0.118072	without_mucosal_A-antigen
lacC	0.216934	without_mucosal_A-antigen
lacC	0.277156	with_mucosal_A-antigen
lacC	1.70442	with_mucosal_A-antigen
lacC	0.188268	without_mucosal_A-antigen
lacC	0.303081	with_mucosal_A-antigen
lacC	0.670179	without_mucosal_A-antigen
lacC	-0.06054	without_mucosal_A-antigen
lacC	-0.302721	without_mucosal_A-antigen
lacC	0.921836	with_mucosal_A-antigen
lacC	0.275423	without_mucosal_A-antigen
lacC	-0.706375	without_mucosal_A-antigen
lacC	1.19126	with_mucosal_A-antigen
lacC	0.373697	without_mucosal_A-antigen
lacC	0.399126	without_mucosal_A-antigen
lacC	0.806034	with_mucosal_A-antigen
lacC	0.566989	with_mucosal_A-antigen
lacC	-0.130197	without_mucosal_A-antigen
lacC	0.281894	with_mucosal_A-antigen
lacC	-0.844975	without_mucosal_A-antigen
lacC	0.641502	with_mucosal_A-antigen
lacC	-0.85642	without_mucosal_A-antigen
lacC	-0.656595	without_mucosal_A-antigen
lacC	-0.24785	without_mucosal_A-antigen
lacC	0.762573	with_mucosal_A-antigen
lacC	-0.557995	without_mucosal_A-antigen
lacC	0.00343061	without_mucosal_A-antigen
lacC	-1.27288	without_mucosal_A-antigen
lacC	0.682747	without_mucosal_A-antigen
lacC	-0.516193	without_mucosal_A-antigen
lacC	-0.361105	without_mucosal_A-antigen
lacC	-0.454759	without_mucosal_A-antigen
lacC	-0.123114	without_mucosal_A-antigen
lacC	0.125489	with_mucosal_A-antigen
lacC	0.486508	without_mucosal_A-antigen
lacC	-0.424952	without_mucosal_A-antigen
lacC	0.989509	with_mucosal_A-antigen
lacC	0.154374	with_mucosal_A-antigen
lacC	0.352303	without_mucosal_A-antigen
lacC	-0.0923021	without_mucosal_A-antigen
lacC	-0.206721	without_mucosal_A-antigen
lacC	0.152682	without_mucosal_A-antigen
lacC	-0.244709	without_mucosal_A-antigen
lacC	-0.295882	with_mucosal_A-antigen
lacC	-0.192872	without_mucosal_A-antigen
lacC	-0.0173818	without_mucosal_A-antigen
lacC	-0.814596	without_mucosal_A-antigen
lacC	-1.00478	without_mucosal_A-antigen
lacC	0.327186	without_mucosal_A-antigen
lacC	1.05026	with_mucosal_A-antigen
lacC	0.344531	without_mucosal_A-antigen
lacC	-0.132796	with_mucosal_A-antigen
lacC	0.641443	with_mucosal_A-antigen
lacC	0.651052	with_mucosal_A-antigen
lacC	0.732611	without_mucosal_A-antigen
lacC	-0.0521976	without_mucosal_A-antigen
lacC	0.510131	with_mucosal_A-antigen
lacC	-0.519133	without_mucosal_A-antigen
lacC	-0.0115044	with_mucosal_A-antigen
lacC	-0.0926255	with_mucosal_A-antigen
lacC	-0.0810025	without_mucosal_A-antigen
lacC	0.0258792	with_mucosal_A-antigen
lacC	0.00321914	without_mucosal_A-antigen
lacC	0.633524	without_mucosal_A-antigen
lacC	1.01998	with_mucosal_A-antigen
lacC	-0.352464	with_mucosal_A-antigen
lacC	0.190897	with_mucosal_A-antigen
lacC	-0.212884	with_mucosal_A-antigen
lacC	-0.328513	with_mucosal_A-antigen
lacC	-0.347079	without_mucosal_A-antigen
lacC	0.740149	with_mucosal_A-antigen
lacC	-0.675662	without_mucosal_A-antigen
lacC	-0.32568	without_mucosal_A-antigen
lacC	0.563759	without_mucosal_A-antigen
lacC	0.310294	without_mucosal_A-antigen
lacC	0.0150078	with_mucosal_A-antigen
lacC	0.644295	without_mucosal_A-antigen
lacC	-0.164903	without_mucosal_A-antigen
lacC	-0.523394	without_mucosal_A-antigen
lacC	-0.0274473	without_mucosal_A-antigen
lacC	0.320438	with_mucosal_A-antigen
lacC	0.068912	with_mucosal_A-antigen
lacC	-0.0543128	without_mucosal_A-antigen
lacC	1.33015	without_mucosal_A-antigen
lacC	0.699017	with_mucosal_A-antigen
lacC	0.55019	with_mucosal_A-antigen
lacC	-0.40529	without_mucosal_A-antigen
lacC	0.0302112	without_mucosal_A-antigen
lacC	0.212642	without_mucosal_A-antigen
lacC	-0.143526	without_mucosal_A-antigen
lacC	-0.0137067	with_mucosal_A-antigen
lacC	-0.545189	without_mucosal_A-antigen
lacC	0.155257	without_mucosal_A-antigen
lacC	-0.0404846	without_mucosal_A-antigen
lacC	0.0148213	with_mucosal_A-antigen
lacC	0.595898	without_mucosal_A-antigen
lacC	-0.0528687	without_mucosal_A-antigen
lacC	-0.154113	without_mucosal_A-antigen
lacC	-0.312305	without_mucosal_A-antigen
lacC	0.325443	with_mucosal_A-antigen
lacC	0.63169	with_mucosal_A-antigen
lacC	-0.191309	without_mucosal_A-antigen
lacC	-0.5459	without_mucosal_A-antigen
lacC	0.924433	with_mucosal_A-antigen
lacC	1.31152	with_mucosal_A-antigen
lacC	-0.834035	with_mucosal_A-antigen
lacC	0.127552	without_mucosal_A-antigen
lacC	0.362229	without_mucosal_A-antigen
lacC	0.252521	without_mucosal_A-antigen
lacC	0.336812	without_mucosal_A-antigen
lacC	-0.0814534	without_mucosal_A-antigen
lacC	0.223196	without_mucosal_A-antigen
lacC	-0.0549792	with_mucosal_A-antigen
lacC	0.53671	with_mucosal_A-antigen
lacC	-0.469503	without_mucosal_A-antigen
lacC	0.58064	with_mucosal_A-antigen
lacC	-0.114221	without_mucosal_A-antigen
lacC	-0.0311928	without_mucosal_A-antigen
lacC	0.193505	without_mucosal_A-antigen
lacC	-0.318048	without_mucosal_A-antigen
lacC	0.0890594	without_mucosal_A-antigen
lacC	0.0251516	without_mucosal_A-antigen
lacC	0.373434	without_mucosal_A-antigen
lacC	-0.579624	without_mucosal_A-antigen
lacC	0.123184	without_mucosal_A-antigen
lacC	0.0546891	without_mucosal_A-antigen
lacC	0.311385	without_mucosal_A-antigen
lacC	1.83291	with_mucosal_A-antigen
lacC	0.448395	without_mucosal_A-antigen
lacC	-0.844245	without_mucosal_A-antigen
lacC	-0.622631	without_mucosal_A-antigen
lacC	1.27125	with_mucosal_A-antigen
lacC	0.143834	without_mucosal_A-antigen
lacC	0.785149	with_mucosal_A-antigen
lacC	-0.222913	without_mucosal_A-antigen
lacC	-0.0725291	without_mucosal_A-antigen
lacC	0.893225	with_mucosal_A-antigen
lacC	-0.228817	without_mucosal_A-antigen
lacC	-0.540945	without_mucosal_A-antigen
lacC	1.06388	with_mucosal_A-antigen
lacC	0.0870863	with_mucosal_A-antigen
lacC	0.050843	without_mucosal_A-antigen
lacC	-0.419657	without_mucosal_A-antigen
lacC	1.28721	without_mucosal_A-antigen
lacC	0.990285	with_mucosal_A-antigen
lacC	-0.616103	without_mucosal_A-antigen
lacC	0.129083	without_mucosal_A-antigen
lacC	-0.40677	without_mucosal_A-antigen
lacC	0.735061	with_mucosal_A-antigen
lacC	0.0955545	without_mucosal_A-antigen
lacC	0.523635	with_mucosal_A-antigen
lacC	-0.301836	without_mucosal_A-antigen
lacC	-0.757481	without_mucosal_A-antigen
lacC	0.896493	with_mucosal_A-antigen
lacC	0.364341	without_mucosal_A-antigen
lacC	0.209582	without_mucosal_A-antigen
lacC	-0.364853	without_mucosal_A-antigen
lacC	0.528191	without_mucosal_A-antigen
lacC	0.0217548	with_mucosal_A-antigen
lacC	-0.260305	without_mucosal_A-antigen
lacC	-0.500628	without_mucosal_A-antigen
lacC	0.262297	with_mucosal_A-antigen
lacC	0.17674	without_mucosal_A-antigen
lacC	0.908077	with_mucosal_A-antigen
lacC	-0.0890832	without_mucosal_A-antigen
lacC	0.837389	without_mucosal_A-antigen
lacC	-0.541395	without_mucosal_A-antigen
lacC	-0.251675	without_mucosal_A-antigen
lacC	0.428699	without_mucosal_A-antigen
lacC	0.973417	with_mucosal_A-antigen
lacC	-1.02282	without_mucosal_A-antigen
lacC	0.358455	without_mucosal_A-antigen
lacC	0.711997	with_mucosal_A-antigen
lacC	0.277792	without_mucosal_A-antigen
lacC	-0.22898	with_mucosal_A-antigen
lacC	-0.404859	without_mucosal_A-antigen
lacC	-0.18177	without_mucosal_A-antigen
lacC	0.0290006	without_mucosal_A-antigen
lacC	-0.387259	without_mucosal_A-antigen
lacC	0.144933	with_mucosal_A-antigen
lacC	-1.12647	without_mucosal_A-antigen
lacC	0.798576	with_mucosal_A-antigen
lacC	-0.507109	without_mucosal_A-antigen
lacC	-0.609255	without_mucosal_A-antigen
lacC	-0.623287	without_mucosal_A-antigen
lacC	0.782662	without_mucosal_A-antigen
lacC	-0.0681972	with_mucosal_A-antigen
lacC	0.0987766	with_mucosal_A-antigen
lacC	0.97204	without_mucosal_A-antigen
lacC	0.17604	without_mucosal_A-antigen
lacC	0.185866	without_mucosal_A-antigen
lacC	-0.707335	without_mucosal_A-antigen
lacC	-0.545684	without_mucosal_A-antigen
lacC	1.42643	without_mucosal_A-antigen
lacC	0.534572	with_mucosal_A-antigen
lacC	0.3247	without_mucosal_A-antigen
lacC	0.882965	with_mucosal_A-antigen
lacC	-0.512597	without_mucosal_A-antigen
lacC	0.0412423	without_mucosal_A-antigen
lacC	-0.377876	without_mucosal_A-antigen
lacC	-0.0399268	without_mucosal_A-antigen
lacC	0.668507	with_mucosal_A-antigen
lacC	0.306446	without_mucosal_A-antigen
lacC	-0.160728	without_mucosal_A-antigen
lacC	-0.266149	without_mucosal_A-antigen
lacC	0.886569	with_mucosal_A-antigen
lacC	-0.219959	without_mucosal_A-antigen
lacC	0.379887	with_mucosal_A-antigen
lacC	-0.279353	with_mucosal_A-antigen
lacC	0.392095	without_mucosal_A-antigen
lacC	0.798491	without_mucosal_A-antigen
lacC	0.0740681	with_mucosal_A-antigen
lacC	-0.538808	without_mucosal_A-antigen
lacC	-0.0953481	without_mucosal_A-antigen
lacC	0.488381	with_mucosal_A-antigen
lacC	-0.208491	without_mucosal_A-antigen
lacC	0.14459	without_mucosal_A-antigen
lacC	1.04769	with_mucosal_A-antigen
lacC	0.494629	without_mucosal_A-antigen
lacC	-0.763448	with_mucosal_A-antigen
lacC	0.27156	with_mucosal_A-antigen
lacC	0.463797	with_mucosal_A-antigen
lacC	0.703575	without_mucosal_A-antigen
lacC	0.141852	without_mucosal_A-antigen
lacC	-0.260224	without_mucosal_A-antigen
lacC	1.05241	with_mucosal_A-antigen
lacC	-0.490784	with_mucosal_A-antigen
lacC	-0.216795	without_mucosal_A-antigen
lacC	0.357593	without_mucosal_A-antigen
lacC	-0.423843	without_mucosal_A-antigen
lacC	-0.239239	without_mucosal_A-antigen
lacC	-0.425196	without_mucosal_A-antigen
lacC	1.08958	with_mucosal_A-antigen
lacC	0.155981	with_mucosal_A-antigen
lacC	-0.0905836	without_mucosal_A-antigen
lacC	-0.0901939	without_mucosal_A-antigen
lacC	-0.442916	without_mucosal_A-antigen
lacC	-0.123278	without_mucosal_A-antigen
lacC	-0.858396	without_mucosal_A-antigen
lacC	0.659344	without_mucosal_A-antigen
lacC	0.268869	with_mucosal_A-antigen
lacC	-0.502102	without_mucosal_A-antigen
lacC	-0.650061	without_mucosal_A-antigen
lacC	0.0958783	with_mucosal_A-antigen
lacC	0.724844	with_mucosal_A-antigen
lacC	0.143476	without_mucosal_A-antigen
lacC	0.0966163	without_mucosal_A-antigen
lacC	-0.118287	without_mucosal_A-antigen
lacC	0.113762	without_mucosal_A-antigen
lacC	-0.141202	with_mucosal_A-antigen
lacC	0.504707	with_mucosal_A-antigen
lacC	0.601745	without_mucosal_A-antigen
lacC	-0.777077	without_mucosal_A-antigen
lacC	-0.327291	without_mucosal_A-antigen
lacC	-0.756318	without_mucosal_A-antigen
lacC	-0.788979	without_mucosal_A-antigen
lacC	0.62375	with_mucosal_A-antigen
lacC	-0.380132	without_mucosal_A-antigen
lacC	1.02829	with_mucosal_A-antigen
lacC	-0.205387	without_mucosal_A-antigen
lacC	-0.370817	without_mucosal_A-antigen
lacC	1.3935	with_mucosal_A-antigen
lacC	0.651987	without_mucosal_A-antigen
lacC	0.386204	with_mucosal_A-antigen
lacC	1.06105	with_mucosal_A-antigen
lacC	0.462373	with_mucosal_A-antigen
lacC	0.958998	with_mucosal_A-antigen
lacC	-0.447578	without_mucosal_A-antigen
lacC	0.569694	with_mucosal_A-antigen
lacC	-0.0271953	with_mucosal_A-antigen
lacC	-0.000634679	without_mucosal_A-antigen
lacC	1.34724	with_mucosal_A-antigen
lacC	-0.133982	without_mucosal_A-antigen
lacC	0.208404	with_mucosal_A-antigen
lacC	-0.355421	without_mucosal_A-antigen
lacC	-0.440259	with_mucosal_A-antigen
lacC	-0.278154	without_mucosal_A-antigen
lacC	1.05439	with_mucosal_A-antigen
lacC	0.493814	without_mucosal_A-antigen
lacC	-0.557803	without_mucosal_A-antigen
lacC	0.112852	without_mucosal_A-antigen
lacC	-0.380311	without_mucosal_A-antigen
lacC	0.86216	with_mucosal_A-antigen
lacC	-0.341938	without_mucosal_A-antigen
lacC	-0.31307	without_mucosal_A-antigen
lacC	0.76297	with_mucosal_A-antigen
lacC	0.969844	with_mucosal_A-antigen
lacC	0.228414	without_mucosal_A-antigen
lacC	-0.202825	without_mucosal_A-antigen
lacC	0.198231	without_mucosal_A-antigen
lacC	-0.0072044	without_mucosal_A-antigen
lacC	0.238569	with_mucosal_A-antigen
lacC	0.988178	with_mucosal_A-antigen
lacC	0.275712	without_mucosal_A-antigen
lacC	0.129484	without_mucosal_A-antigen
lacC	0.805938	without_mucosal_A-antigen
lacC	0.370416	with_mucosal_A-antigen
lacC	0.979572	with_mucosal_A-antigen
lacC	0.0660296	with_mucosal_A-antigen
lacC	-0.458142	without_mucosal_A-antigen
lacC	-0.038373	with_mucosal_A-antigen
lacC	-0.602856	without_mucosal_A-antigen
lacC	0.139254	without_mucosal_A-antigen
lacC	0.492699	without_mucosal_A-antigen
lacC	1.4538	with_mucosal_A-antigen
lacC	-0.623818	without_mucosal_A-antigen
lacC	-0.0612619	without_mucosal_A-antigen
lacC	-0.454437	without_mucosal_A-antigen
lacC	-0.542397	without_mucosal_A-antigen
lacC	0.796074	with_mucosal_A-antigen
lacC	-0.0242164	without_mucosal_A-antigen
lacC	-0.0969897	with_mucosal_A-antigen
lacC	-0.16895	with_mucosal_A-antigen
lacC	0.0358805	without_mucosal_A-antigen
lacC	-0.216035	without_mucosal_A-antigen
lacC	-0.646092	without_mucosal_A-antigen
lacC	0.0711598	without_mucosal_A-antigen
lacC	0.260273	with_mucosal_A-antigen
lacC	-0.663908	without_mucosal_A-antigen
lacC	0.307956	with_mucosal_A-antigen
lacC	-0.187042	without_mucosal_A-antigen
lacC	0.310826	without_mucosal_A-antigen
lacC	0.323841	with_mucosal_A-antigen
lacC	-0.305505	without_mucosal_A-antigen
lacC	-0.415149	without_mucosal_A-antigen
lacC	-0.0725512	with_mucosal_A-antigen
lacC	0.215509	without_mucosal_A-antigen
lacC	-0.432879	without_mucosal_A-antigen
lacC	0.0732504	without_mucosal_A-antigen
lacC	1.17715	without_mucosal_A-antigen
lacC	0.0273836	without_mucosal_A-antigen
lacC	-0.0588954	without_mucosal_A-antigen
lacC	-0.293025	without_mucosal_A-antigen
lacC	1.28819	with_mucosal_A-antigen
lacC	-0.018015	with_mucosal_A-antigen
lacC	-0.281856	with_mucosal_A-antigen
lacC	0.854518	with_mucosal_A-antigen
lacC	-0.788351	without_mucosal_A-antigen
lacC	-0.131031	without_mucosal_A-antigen
lacC	-0.574706	without_mucosal_A-antigen
lacC	-0.673639	without_mucosal_A-antigen
lacC	-0.266982	without_mucosal_A-antigen
lacC	0.229704	without_mucosal_A-antigen
lacC	0.54431	without_mucosal_A-antigen
lacC	0.109878	without_mucosal_A-antigen
lacC	0.720856	with_mucosal_A-antigen
lacC	0.185302	with_mucosal_A-antigen
lacC	-0.855027	without_mucosal_A-antigen
lacC	-0.0127339	without_mucosal_A-antigen
lacC	-0.372366	with_mucosal_A-antigen
lacC	-0.791505	without_mucosal_A-antigen
lacC	-0.913343	without_mucosal_A-antigen
lacC	-0.576566	without_mucosal_A-antigen
lacC	-0.0898098	without_mucosal_A-antigen
lacC	0.487298	with_mucosal_A-antigen
lacC	0.887543	without_mucosal_A-antigen
lacC	-0.19487	without_mucosal_A-antigen
lacC	-0.0548276	without_mucosal_A-antigen
lacC	0.213969	with_mucosal_A-antigen
lacC	0.0827932	with_mucosal_A-antigen
lacC	0.0347945	without_mucosal_A-antigen
lacC	-0.779206	without_mucosal_A-antigen
lacC	0.0631053	without_mucosal_A-antigen
lacC	-0.46355	without_mucosal_A-antigen
lacC	0.0317753	without_mucosal_A-antigen
lacC	-0.174785	without_mucosal_A-antigen
lacC	0.133704	without_mucosal_A-antigen
lacC	-0.412614	without_mucosal_A-antigen
lacC	-0.405081	without_mucosal_A-antigen
lacC	0.199726	without_mucosal_A-antigen
lacC	-0.602812	without_mucosal_A-antigen
lacC	-0.794304	without_mucosal_A-antigen
lacC	-0.498162	without_mucosal_A-antigen
lacC	-0.273903	without_mucosal_A-antigen
lacC	0.918643	with_mucosal_A-antigen
lacC	-0.421673	without_mucosal_A-antigen
lacC	-0.56145	without_mucosal_A-antigen
lacC	-0.312858	without_mucosal_A-antigen
lacC	1.75738	with_mucosal_A-antigen
lacC	0.347109	without_mucosal_A-antigen
lacC	-0.554162	without_mucosal_A-antigen
lacC	-0.0670307	without_mucosal_A-antigen
lacC	0.118478	without_mucosal_A-antigen
lacC	0.847706	with_mucosal_A-antigen
lacC	-0.360578	without_mucosal_A-antigen
lacC	-0.598606	without_mucosal_A-antigen
lacC	-0.452201	without_mucosal_A-antigen
lacC	0.0618666	without_mucosal_A-antigen
lacC	0.050327	without_mucosal_A-antigen
lacC	0.105836	with_mucosal_A-antigen
lacC	0.534043	with_mucosal_A-antigen
lacC	1.46745	with_mucosal_A-antigen
lacC	1.32318	without_mucosal_A-antigen
lacC	0.235173	without_mucosal_A-antigen
lacC	-0.82986	without_mucosal_A-antigen
lacC	-0.72674	without_mucosal_A-antigen
lacC	-0.163214	without_mucosal_A-antigen
lacC	-0.674428	without_mucosal_A-antigen
lacC	-0.228712	without_mucosal_A-antigen
lacC	-0.207513	without_mucosal_A-antigen
lacC	-0.150816	without_mucosal_A-antigen
lacC	-0.4577	without_mucosal_A-antigen
lacC	-0.157421	without_mucosal_A-antigen
lacC	-0.0962112	without_mucosal_A-antigen
lacC	-0.0479855	with_mucosal_A-antigen
lacC	-0.588781	without_mucosal_A-antigen
lacC	-0.401809	without_mucosal_A-antigen
lacC	0.135191	with_mucosal_A-antigen
lacC	0.0274003	with_mucosal_A-antigen
lacC	0.31897	without_mucosal_A-antigen
lacC	0.334614	without_mucosal_A-antigen
lacC	-0.602838	without_mucosal_A-antigen
lacC	-0.469134	without_mucosal_A-antigen
lacC	0.525433	without_mucosal_A-antigen
lacC	1.13504	with_mucosal_A-antigen
lacC	-0.58486	without_mucosal_A-antigen
lacC	0.409414	with_mucosal_A-antigen
lacC	0.93711	with_mucosal_A-antigen
lacC	-0.0445794	without_mucosal_A-antigen
lacC	-0.452639	without_mucosal_A-antigen
lacC	1.38983	with_mucosal_A-antigen
lacC	0.437483	with_mucosal_A-antigen
lacC	0.295832	without_mucosal_A-antigen
lacC	0.676568	with_mucosal_A-antigen
lacC	-0.0159976	without_mucosal_A-antigen
lacC	0.203502	with_mucosal_A-antigen
lacC	-0.242274	without_mucosal_A-antigen
lacC	0.361255	without_mucosal_A-antigen
lacC	-0.2396	without_mucosal_A-antigen
lacC	-0.766688	without_mucosal_A-antigen
lacC	0.0557205	without_mucosal_A-antigen
lacC	-0.0782905	without_mucosal_A-antigen
lacC	-0.0127211	without_mucosal_A-antigen
lacC	-0.773228	without_mucosal_A-antigen
lacC	-0.911018	without_mucosal_A-antigen
lacC	-0.27715	without_mucosal_A-antigen
lacC	0.5485	with_mucosal_A-antigen
lacC	-0.135683	with_mucosal_A-antigen
lacC	-0.282582	with_mucosal_A-antigen
lacC	-0.175739	without_mucosal_A-antigen
lacC	-0.0266969	with_mucosal_A-antigen
lacC	0.716304	without_mucosal_A-antigen
lacC	-0.0268147	with_mucosal_A-antigen
lacC	0.0798121	without_mucosal_A-antigen
lacC	0.928423	with_mucosal_A-antigen
lacC	-0.140057	without_mucosal_A-antigen
lacC	0.23678	without_mucosal_A-antigen
lacC	0.261257	with_mucosal_A-antigen
lacC	-1.03347	without_mucosal_A-antigen
lacC	-0.732622	without_mucosal_A-antigen
lacC	-0.148327	without_mucosal_A-antigen
lacC	-0.130674	without_mucosal_A-antigen
lacC	0.303157	with_mucosal_A-antigen
lacC	-0.682549	without_mucosal_A-antigen
lacC	-0.276123	without_mucosal_A-antigen
lacC	0.204915	without_mucosal_A-antigen
lacC	-0.30042	without_mucosal_A-antigen
lacC	-0.742751	without_mucosal_A-antigen
lacC	1.05925	with_mucosal_A-antigen
lacC	-0.424928	without_mucosal_A-antigen
lacC	0.0833917	without_mucosal_A-antigen
lacC	0.140462	with_mucosal_A-antigen
lacC	0.788503	with_mucosal_A-antigen
lacC	-0.0977587	without_mucosal_A-antigen
lacC	0.083475	without_mucosal_A-antigen
lacC	-0.0929106	with_mucosal_A-antigen
lacC	-0.0112179	without_mucosal_A-antigen
lacC	-0.331769	without_mucosal_A-antigen
lacC	0.506643	with_mucosal_A-antigen
lacC	-0.371163	with_mucosal_A-antigen
lacC	-0.122153	without_mucosal_A-antigen
lacC	-0.365899	without_mucosal_A-antigen
lacC	-0.277322	without_mucosal_A-antigen
lacC	-0.133039	without_mucosal_A-antigen
lacC	0.0155074	with_mucosal_A-antigen
lacC	-0.222439	without_mucosal_A-antigen
lacC	-0.332487	without_mucosal_A-antigen
lacC	0.988746	with_mucosal_A-antigen
lacC	-0.353602	without_mucosal_A-antigen
lacC	-0.165912	with_mucosal_A-antigen
lacC	-0.723136	without_mucosal_A-antigen
lacC	-0.282755	without_mucosal_A-antigen
lacC	0.855875	without_mucosal_A-antigen
lacC	-0.273821	with_mucosal_A-antigen
lacC	-0.784947	without_mucosal_A-antigen
lacC	-0.208205	without_mucosal_A-antigen
lacC	0.0968862	without_mucosal_A-antigen
lacC	-0.513692	without_mucosal_A-antigen
lacC	0.793983	with_mucosal_A-antigen
lacC	0.343536	with_mucosal_A-antigen
lacC	-0.012626	without_mucosal_A-antigen
lacC	-0.478967	without_mucosal_A-antigen
lacC	-0.102495	without_mucosal_A-antigen
lacC	-0.403589	without_mucosal_A-antigen
lacC	-0.270303	without_mucosal_A-antigen
lacC	0.0237582	without_mucosal_A-antigen
lacC	-0.164023	without_mucosal_A-antigen
lacC	-0.639394	without_mucosal_A-antigen
lacC	0.035776	without_mucosal_A-antigen
lacC	-0.119255	without_mucosal_A-antigen
lacC	0.286776	with_mucosal_A-antigen
lacC	-0.291018	without_mucosal_A-antigen
lacC	0.107564	with_mucosal_A-antigen
lacC	-0.0725092	with_mucosal_A-antigen
lacC	-0.135622	without_mucosal_A-antigen
lacC	-0.361164	without_mucosal_A-antigen
lacC	-0.287502	without_mucosal_A-antigen
lacC	-0.105791	without_mucosal_A-antigen
lacC	0.599232	with_mucosal_A-antigen
lacC	-0.126406	without_mucosal_A-antigen
lacC	-0.0209984	without_mucosal_A-antigen
lacC	0.911646	with_mucosal_A-antigen
lacC	-0.161373	without_mucosal_A-antigen
lacC	0.353562	with_mucosal_A-antigen
lacC	-0.799785	without_mucosal_A-antigen
lacC	0.0440134	with_mucosal_A-antigen
lacC	-0.0733575	without_mucosal_A-antigen
lacC	-0.627379	without_mucosal_A-antigen
lacC	0.427815	with_mucosal_A-antigen
lacC	0.036764	with_mucosal_A-antigen
lacC	0.649882	with_mucosal_A-antigen
lacC	0.946445	with_mucosal_A-antigen
lacC	-0.316683	with_mucosal_A-antigen
lacC	-0.0853749	without_mucosal_A-antigen
lacC	-0.0139231	without_mucosal_A-antigen
lacC	-0.191136	without_mucosal_A-antigen
lacC	-0.150777	with_mucosal_A-antigen
lacC	-0.615972	without_mucosal_A-antigen
lacC	0.0905813	without_mucosal_A-antigen
lacC	-0.414793	without_mucosal_A-antigen
lacC	-0.419571	without_mucosal_A-antigen
lacC	-0.0940253	without_mucosal_A-antigen
lacC	-0.0828551	without_mucosal_A-antigen
lacC	1.20302	without_mucosal_A-antigen
lacC	-0.354623	without_mucosal_A-antigen
lacC	-0.0347427	with_mucosal_A-antigen
lacC	-0.739577	without_mucosal_A-antigen
lacC	-0.321011	without_mucosal_A-antigen
lacC	-0.20641	without_mucosal_A-antigen
lacC	-0.340895	without_mucosal_A-antigen
lacC	0.303197	without_mucosal_A-antigen
lacC	-0.511826	without_mucosal_A-antigen
lacC	1.49707	without_mucosal_A-antigen
lacC	-0.584507	without_mucosal_A-antigen
lacC	0.434207	with_mucosal_A-antigen
lacC	0.312118	with_mucosal_A-antigen
lacC	0.214284	without_mucosal_A-antigen
lacC	0.104062	with_mucosal_A-antigen
lacC	0.214327	with_mucosal_A-antigen
lacC	-0.217418	without_mucosal_A-antigen
lacC	1.03656	with_mucosal_A-antigen
lacC	0.109081	without_mucosal_A-antigen
lacC	-0.201952	without_mucosal_A-antigen
lacC	-0.934304	without_mucosal_A-antigen
lacC	0.357153	with_mucosal_A-antigen
lacC	0.76256	with_mucosal_A-antigen
lacC	0.213651	without_mucosal_A-antigen
lacC	-0.410688	without_mucosal_A-antigen
lacC	-0.119989	with_mucosal_A-antigen
lacC	-0.823627	without_mucosal_A-antigen
lacC	-0.539366	without_mucosal_A-antigen
lacC	0.567853	with_mucosal_A-antigen
lacC	-0.94405	without_mucosal_A-antigen
lacC	0.167813	without_mucosal_A-antigen
lacC	0.308919	with_mucosal_A-antigen
lacC	-0.0525287	with_mucosal_A-antigen
lacC	-0.102428	without_mucosal_A-antigen
lacC	0.0333848	without_mucosal_A-antigen
lacC	0.559745	without_mucosal_A-antigen
lacC	0.116131	with_mucosal_A-antigen
lacC	-0.219614	without_mucosal_A-antigen
lacC	0.144763	without_mucosal_A-antigen
lacC	1.05015	with_mucosal_A-antigen
lacC	-1.66451	without_mucosal_A-antigen
lacC	0.796797	without_mucosal_A-antigen
lacC	-0.664111	without_mucosal_A-antigen
lacC	-0.00285539	without_mucosal_A-antigen
lacC	-0.263007	without_mucosal_A-antigen
lacC	-0.126512	without_mucosal_A-antigen
lacC	0.263451	with_mucosal_A-antigen
lacC	0.111672	without_mucosal_A-antigen
lacC	-0.0156724	with_mucosal_A-antigen
lacC	0.228747	with_mucosal_A-antigen
lacC	-0.124658	with_mucosal_A-antigen
lacC	-0.451445	with_mucosal_A-antigen
lacC	0.995413	with_mucosal_A-antigen
lacC	0.0224765	without_mucosal_A-antigen
lacC	0.382396	with_mucosal_A-antigen
lacC	-0.357484	without_mucosal_A-antigen
lacC	-0.146558	with_mucosal_A-antigen
lacC	0.0924615	without_mucosal_A-antigen
lacC	-0.113731	without_mucosal_A-antigen
lacC	-0.561303	without_mucosal_A-antigen
lacC	-0.977859	without_mucosal_A-antigen
lacC	-0.12528	without_mucosal_A-antigen
lacC	-0.399648	without_mucosal_A-antigen
lacC	-0.450847	without_mucosal_A-antigen
lacC	0.0592041	with_mucosal_A-antigen
lacC	0.192369	with_mucosal_A-antigen
lacC	0.636312	with_mucosal_A-antigen
lacC	0.176789	without_mucosal_A-antigen
lacC	-0.743036	without_mucosal_A-antigen
lacC	-0.706773	without_mucosal_A-antigen
lacC	0.992637	with_mucosal_A-antigen
lacC	-0.141448	without_mucosal_A-antigen
lacC	0.244149	with_mucosal_A-antigen
lacC	0.507196	with_mucosal_A-antigen
lacC	-0.625128	without_mucosal_A-antigen
lacC	-0.317511	with_mucosal_A-antigen
lacC	-0.185224	without_mucosal_A-antigen
lacC	0.143351	with_mucosal_A-antigen
lacC	-0.5069	without_mucosal_A-antigen
lacC	0.262751	with_mucosal_A-antigen
lacC	0.107433	without_mucosal_A-antigen
lacC	0.450758	with_mucosal_A-antigen
lacC	0.320396	with_mucosal_A-antigen
lacC	-0.451049	without_mucosal_A-antigen
lacC	0.298367	without_mucosal_A-antigen
lacC	-0.341102	without_mucosal_A-antigen
lacC	0.320215	without_mucosal_A-antigen
lacC	-0.0304014	without_mucosal_A-antigen
lacC	0.938527	with_mucosal_A-antigen
lacC	-0.11716	with_mucosal_A-antigen
lacC	-0.296272	without_mucosal_A-antigen
lacC	0.028003	without_mucosal_A-antigen
lacC	-0.167506	without_mucosal_A-antigen
lacC	0.818291	with_mucosal_A-antigen
lacC	0.24447	without_mucosal_A-antigen
lacC	-0.502963	without_mucosal_A-antigen
lacC	-0.0771754	without_mucosal_A-antigen
lacC	0.133446	without_mucosal_A-antigen
lacC	-0.661132	without_mucosal_A-antigen
lacC	0.68267	with_mucosal_A-antigen
lacC	-0.0705006	with_mucosal_A-antigen
lacC	0.325235	with_mucosal_A-antigen
lacC	0.134869	with_mucosal_A-antigen
lacC	-0.212057	without_mucosal_A-antigen
lacC	0.166237	without_mucosal_A-antigen
lacC	-0.403993	with_mucosal_A-antigen
lacC	0.104585	with_mucosal_A-antigen
lacC	-0.181069	without_mucosal_A-antigen
lacC	-0.761942	without_mucosal_A-antigen
lacC	-0.960237	without_mucosal_A-antigen
lacC	0.263006	without_mucosal_A-antigen
lacC	1.2757	with_mucosal_A-antigen
lacC	0.0657565	without_mucosal_A-antigen
lacC	0.111725	without_mucosal_A-antigen
lacC	-0.777113	without_mucosal_A-antigen
lacC	-0.382468	without_mucosal_A-antigen
lacC	-0.47067	without_mucosal_A-antigen
lacC	0.0501917	without_mucosal_A-antigen
lacC	-0.629666	without_mucosal_A-antigen
lacC	-0.580591	without_mucosal_A-antigen
lacC	0.100293	without_mucosal_A-antigen
lacC	1.26699	with_mucosal_A-antigen
lacC	-0.510102	without_mucosal_A-antigen
lacC	0.273913	without_mucosal_A-antigen
lacC	-0.188424	with_mucosal_A-antigen
lacC	-0.703144	without_mucosal_A-antigen
lacC	-0.564036	without_mucosal_A-antigen
lacC	0.445798	with_mucosal_A-antigen
lacC	0.386098	without_mucosal_A-antigen
lacC	-0.645817	without_mucosal_A-antigen
lacC	-0.218711	without_mucosal_A-antigen
lacC	0.770144	without_mucosal_A-antigen
lacC	0.313957	with_mucosal_A-antigen
lacC	0.425579	without_mucosal_A-antigen
lacC	0.659707	with_mucosal_A-antigen
lacC	-0.666068	without_mucosal_A-antigen
lacC	1.08265	without_mucosal_A-antigen
lacC	-0.119141	without_mucosal_A-antigen
lacC	-0.216738	without_mucosal_A-antigen
lacC	0.347505	with_mucosal_A-antigen
lacC	-0.395264	without_mucosal_A-antigen
lacC	-0.0919715	with_mucosal_A-antigen
lacC	0.162951	without_mucosal_A-antigen
lacC	-0.146501	without_mucosal_A-antigen
lacC	0.13872	without_mucosal_A-antigen
lacC	0.104209	without_mucosal_A-antigen
lacC	-0.0409438	without_mucosal_A-antigen
lacC	0.169005	without_mucosal_A-antigen
lacC	-0.855154	without_mucosal_A-antigen
lacC	-0.0385305	without_mucosal_A-antigen
lacC	-0.886223	without_mucosal_A-antigen
lacC	-0.427781	without_mucosal_A-antigen
lacC	-0.138593	with_mucosal_A-antigen
lacC	-0.586355	without_mucosal_A-antigen
lacC	0.105202	without_mucosal_A-antigen
lacC	0.249087	with_mucosal_A-antigen
lacC	-0.455821	without_mucosal_A-antigen
lacC	0.048566	without_mucosal_A-antigen
lacC	-0.518494	without_mucosal_A-antigen
lacC	-0.710234	without_mucosal_A-antigen
lacC	-0.590693	without_mucosal_A-antigen
lacC	-0.321494	without_mucosal_A-antigen
lacC	-0.312399	without_mucosal_A-antigen
lacC	-0.316517	without_mucosal_A-antigen
lacC	0.240703	with_mucosal_A-antigen
lacC	-0.516623	without_mucosal_A-antigen
lacC	-0.33279	without_mucosal_A-antigen
lacC	-0.243599	without_mucosal_A-antigen
lacC	-0.0595655	without_mucosal_A-antigen
lacC	-0.0611261	without_mucosal_A-antigen
lacC	-0.58545	without_mucosal_A-antigen
lacC	0.155246	without_mucosal_A-antigen
lacC	0.402495	without_mucosal_A-antigen
lacC	0.345864	without_mucosal_A-antigen
lacC	-0.183807	without_mucosal_A-antigen
lacC	-0.459776	without_mucosal_A-antigen
lacC	-0.254146	with_mucosal_A-antigen
lacC	-0.291369	without_mucosal_A-antigen
lacC	0.972325	with_mucosal_A-antigen
lacC	0.178559	without_mucosal_A-antigen
lacC	0.14993	without_mucosal_A-antigen
lacC	-0.101963	without_mucosal_A-antigen
lacC	-0.0585867	without_mucosal_A-antigen
lacC	-0.143144	without_mucosal_A-antigen
lacC	-0.428815	without_mucosal_A-antigen
lacC	-0.337342	without_mucosal_A-antigen
lacC	0.0110491	with_mucosal_A-antigen
lacC	-0.12397	without_mucosal_A-antigen
lacC	-0.0814066	without_mucosal_A-antigen
lacC	0.524395	with_mucosal_A-antigen
lacC	0.669516	with_mucosal_A-antigen
lacC	-0.892302	without_mucosal_A-antigen
lacC	0.127657	without_mucosal_A-antigen
lacC	-0.535237	without_mucosal_A-antigen
lacC	0.31492	without_mucosal_A-antigen
lacC	0.0149975	without_mucosal_A-antigen
lacC	0.196145	with_mucosal_A-antigen
lacC	0.2439	without_mucosal_A-antigen
lacC	1.15055	with_mucosal_A-antigen
lacC	-0.0547457	with_mucosal_A-antigen
lacC	-0.245048	without_mucosal_A-antigen
lacC	0.0745799	with_mucosal_A-antigen
lacC	-0.333417	without_mucosal_A-antigen
lacC	-0.577057	without_mucosal_A-antigen
lacC	-0.825613	without_mucosal_A-antigen
lacC	-0.248464	without_mucosal_A-antigen
lacC	0.0757428	without_mucosal_A-antigen
lacC	0.977487	with_mucosal_A-antigen
lacC	0.055849	without_mucosal_A-antigen
lacC	-0.47659	without_mucosal_A-antigen
lacC	0.202034	without_mucosal_A-antigen
lacC	0.0614271	without_mucosal_A-antigen
lacC	-0.0637427	without_mucosal_A-antigen
lacC	0.793932	with_mucosal_A-antigen
lacC	-0.112133	without_mucosal_A-antigen
lacC	-0.667964	without_mucosal_A-antigen
lacC	-0.341729	without_mucosal_A-antigen
lacC	-0.769153	without_mucosal_A-antigen
lacC	-0.190649	without_mucosal_A-antigen
lacC	-0.443095	without_mucosal_A-antigen
lacC	0.415142	with_mucosal_A-antigen
lacC	0.50634	with_mucosal_A-antigen
lacC	0.0890067	without_mucosal_A-antigen
lacC	-0.767271	without_mucosal_A-antigen
lacC	-0.366199	with_mucosal_A-antigen
lacC	-0.0355571	without_mucosal_A-antigen
lacC	-0.200274	without_mucosal_A-antigen
lacC	0.671683	without_mucosal_A-antigen
lacC	0.217912	with_mucosal_A-antigen
lacC	-0.516131	without_mucosal_A-antigen
lacC	-0.447447	without_mucosal_A-antigen
lacC	0.105457	with_mucosal_A-antigen
lacC	-0.290131	without_mucosal_A-antigen
lacC	0.753379	with_mucosal_A-antigen
lacC	-0.644492	without_mucosal_A-antigen
lacC	0.0985162	without_mucosal_A-antigen
lacC	0.420206	without_mucosal_A-antigen
lacC	-0.26271	without_mucosal_A-antigen
lacC	-0.601827	without_mucosal_A-antigen
lacC	-0.284364	without_mucosal_A-antigen
lacC	0.155945	without_mucosal_A-antigen
lacC	-0.176791	without_mucosal_A-antigen
lacC	0.429154	with_mucosal_A-antigen
lacC	-0.138958	without_mucosal_A-antigen
lacC	-0.282898	without_mucosal_A-antigen
lacC	-0.0525662	without_mucosal_A-antigen
lacC	-0.222105	without_mucosal_A-antigen
lacC	-0.089384	without_mucosal_A-antigen
lacC	0.571452	with_mucosal_A-antigen
lacC	-0.325155	without_mucosal_A-antigen
lacC	0.656694	with_mucosal_A-antigen
lacC	0.0962469	with_mucosal_A-antigen
lacC	-0.601551	without_mucosal_A-antigen
lacC	-0.868592	without_mucosal_A-antigen
lacC	0.8214	with_mucosal_A-antigen
lacC	0.302197	with_mucosal_A-antigen
lacC	0.135477	with_mucosal_A-antigen
lacC	-0.576992	without_mucosal_A-antigen
lacC	-0.376761	without_mucosal_A-antigen
lacC	0.726964	with_mucosal_A-antigen
lacC	-0.20008	without_mucosal_A-antigen
lacC	-0.283682	without_mucosal_A-antigen
lacC	0.387082	with_mucosal_A-antigen
lacC	0.107921	without_mucosal_A-antigen
lacC	0.0308721	without_mucosal_A-antigen
lacC	-0.50244	without_mucosal_A-antigen
lacC	0.242516	with_mucosal_A-antigen
lacC	0.0823362	without_mucosal_A-antigen
lacC	-0.0705464	without_mucosal_A-antigen
lacC	-0.379336	without_mucosal_A-antigen
lacC	-0.0911829	with_mucosal_A-antigen
lacC	-0.480656	without_mucosal_A-antigen
lacC	-0.44764	without_mucosal_A-antigen
lacC	-0.428491	without_mucosal_A-antigen
lacC	-0.769252	without_mucosal_A-antigen
lacC	-1.04716	without_mucosal_A-antigen
lacC	-0.146076	without_mucosal_A-antigen
lacC	-0.562813	without_mucosal_A-antigen
lacC	1.02188	with_mucosal_A-antigen
lacC	-1.27255	without_mucosal_A-antigen
lacC	0.441267	with_mucosal_A-antigen
lacC	-0.26734	without_mucosal_A-antigen
lacC	-0.493104	without_mucosal_A-antigen
lacC	-0.111027	without_mucosal_A-antigen
lacC	0.412558	with_mucosal_A-antigen
lacC	-0.01135	without_mucosal_A-antigen
lacC	0.755082	with_mucosal_A-antigen
lacC	0.782919	with_mucosal_A-antigen
lacC	-0.00483237	without_mucosal_A-antigen
lacC	-0.444149	without_mucosal_A-antigen
lacC	0.795719	with_mucosal_A-antigen
lacC	0.0667133	without_mucosal_A-antigen
lacC	-0.344136	without_mucosal_A-antigen
lacC	0.202934	without_mucosal_A-antigen
lacC	1.52961	with_mucosal_A-antigen
lacC	-0.0899323	without_mucosal_A-antigen
lacC	-0.833173	without_mucosal_A-antigen
lacC	-0.513142	without_mucosal_A-antigen
lacC	-0.172497	without_mucosal_A-antigen
lacC	-0.185101	without_mucosal_A-antigen
lacC	-0.414187	without_mucosal_A-antigen
lacC	-0.0184667	with_mucosal_A-antigen
lacC	-0.554609	without_mucosal_A-antigen
lacC	0.744924	with_mucosal_A-antigen
lacC	-0.284889	without_mucosal_A-antigen
lacC	-0.138779	without_mucosal_A-antigen
lacC	-1.01242	without_mucosal_A-antigen
lacC	-0.667737	without_mucosal_A-antigen
lacC	-0.344765	without_mucosal_A-antigen
lacC	-0.431283	without_mucosal_A-antigen
lacC	-0.0253355	without_mucosal_A-antigen
lacC	-0.549654	without_mucosal_A-antigen
lacC	-0.743867	without_mucosal_A-antigen
lacC	-0.391676	without_mucosal_A-antigen
lacC	0.0943495	with_mucosal_A-antigen
lacC	-0.196679	with_mucosal_A-antigen
lacC	0.266458	with_mucosal_A-antigen
lacC	0.544464	with_mucosal_A-antigen
lacC	-0.685786	without_mucosal_A-antigen
lacC	1.54533	with_mucosal_A-antigen
lacC	0.140805	without_mucosal_A-antigen
lacC	-0.238606	without_mucosal_A-antigen
lacC	-0.53149	without_mucosal_A-antigen
lacC	-0.696321	with_mucosal_A-antigen
lacC	0.401448	with_mucosal_A-antigen
lacC	-0.561252	with_mucosal_A-antigen
lacC	-0.537967	with_mucosal_A-antigen
lacC	-1.19511	without_mucosal_A-antigen
lacC	-0.332982	with_mucosal_A-antigen
lacC	0.576701	without_mucosal_A-antigen
lacC	-0.0853177	without_mucosal_A-antigen
lacC	0.670003	with_mucosal_A-antigen
lacC	0.110769	without_mucosal_A-antigen
lacC	-0.640576	without_mucosal_A-antigen
lacC	-0.423163	without_mucosal_A-antigen
lacC	-0.677757	without_mucosal_A-antigen
lacC	-0.769386	with_mucosal_A-antigen
lacC	-0.53693	without_mucosal_A-antigen
lacC	-0.711515	without_mucosal_A-antigen
lacC	-0.171249	without_mucosal_A-antigen
lacC	-0.204471	without_mucosal_A-antigen
lacC	-0.716963	without_mucosal_A-antigen
lacC	-0.935406	without_mucosal_A-antigen
lacC	0.870043	without_mucosal_A-antigen
lacC	0.401939	with_mucosal_A-antigen
lacC	0.153481	with_mucosal_A-antigen
lacC	-0.199877	without_mucosal_A-antigen
lacC	-0.865091	without_mucosal_A-antigen
lacC	0.0746858	without_mucosal_A-antigen
lacC	0.214169	without_mucosal_A-antigen
lacC	0.29737	with_mucosal_A-antigen
lacC	-0.675635	without_mucosal_A-antigen
lacC	0.309405	with_mucosal_A-antigen
lacC	0.102024	without_mucosal_A-antigen
lacC	0.046245	without_mucosal_A-antigen
lacC	-0.333762	without_mucosal_A-antigen
lacC	-0.239429	without_mucosal_A-antigen
lacC	-0.395897	without_mucosal_A-antigen
lacC	0.380144	without_mucosal_A-antigen
lacC	-0.421827	with_mucosal_A-antigen
lacC	-0.267355	with_mucosal_A-antigen
lacC	-0.366086	without_mucosal_A-antigen
lacC	0.0365326	without_mucosal_A-antigen
lacC	0.631341	without_mucosal_A-antigen
lacC	1.1363	with_mucosal_A-antigen
lacC	0.509913	with_mucosal_A-antigen
lacC	0.780629	with_mucosal_A-antigen
lacC	-0.508331	with_mucosal_A-antigen
lacC	0.490495	with_mucosal_A-antigen
lacC	-0.339188	without_mucosal_A-antigen
lacC	0.104032	with_mucosal_A-antigen
lacC	-0.659384	without_mucosal_A-antigen
lacC	-0.373578	with_mucosal_A-antigen
lacC	-0.390956	without_mucosal_A-antigen
lacC	0.444268	with_mucosal_A-antigen
lacC	0.170155	with_mucosal_A-antigen
lacC	0.0774691	without_mucosal_A-antigen
lacC	0.67104	with_mucosal_A-antigen
lacC	0.936635	with_mucosal_A-antigen
lacC	-0.577026	without_mucosal_A-antigen
lacC	0.0369673	without_mucosal_A-antigen
lacC	-0.35014	without_mucosal_A-antigen
lacC	0.97298	without_mucosal_A-antigen
lacC	0.199107	without_mucosal_A-antigen
lacC	0.032116	without_mucosal_A-antigen
lacC	-0.0679032	with_mucosal_A-antigen
lacC	-0.719083	without_mucosal_A-antigen
lacC	0.0825102	with_mucosal_A-antigen
lacC	-0.341854	without_mucosal_A-antigen
lacC	0.587586	without_mucosal_A-antigen
lacC	-0.062251	without_mucosal_A-antigen
lacC	-0.318238	without_mucosal_A-antigen
lacC	-0.139766	without_mucosal_A-antigen
lacC	-0.636137	without_mucosal_A-antigen
lacC	0.327194	with_mucosal_A-antigen
lacC	-0.62828	without_mucosal_A-antigen
lacC	-0.127178	without_mucosal_A-antigen
lacC	-0.302428	with_mucosal_A-antigen
lacC	0.116766	without_mucosal_A-antigen
lacC	-0.115516	without_mucosal_A-antigen
lacC	-0.042395	without_mucosal_A-antigen
lacC	1.1232	with_mucosal_A-antigen
lacC	-0.657334	with_mucosal_A-antigen
lacC	-0.370248	without_mucosal_A-antigen
lacC	-0.235642	without_mucosal_A-antigen
lacC	0.0664209	without_mucosal_A-antigen
lacC	0.540078	with_mucosal_A-antigen
lacC	-0.820211	without_mucosal_A-antigen
lacC	0.141219	without_mucosal_A-antigen
lacC	0.8273	with_mucosal_A-antigen
lacC	0.343872	with_mucosal_A-antigen
lacC	-0.174089	without_mucosal_A-antigen
lacC	0.862251	with_mucosal_A-antigen
lacC	0.0537773	without_mucosal_A-antigen
lacC	-0.0458684	without_mucosal_A-antigen
lacC	-0.20705	without_mucosal_A-antigen
lacC	-0.862276	without_mucosal_A-antigen
lacC	-0.720972	without_mucosal_A-antigen
lacC	0.384514	without_mucosal_A-antigen
lacC	0.0405772	without_mucosal_A-antigen
lacC	-1.23576	without_mucosal_A-antigen
lacC	-0.0338949	without_mucosal_A-antigen
lacC	1.13477	with_mucosal_A-antigen
lacC	0.558527	without_mucosal_A-antigen
lacC	-0.146263	without_mucosal_A-antigen
lacC	0.570389	without_mucosal_A-antigen
lacC	-0.535152	without_mucosal_A-antigen
lacC	-0.567967	without_mucosal_A-antigen
lacC	-0.220821	with_mucosal_A-antigen
lacC	-0.30854	without_mucosal_A-antigen
lacC	1.08752	with_mucosal_A-antigen
lacC	0.040584	without_mucosal_A-antigen
lacC	-0.268116	without_mucosal_A-antigen
lacC	-0.410522	without_mucosal_A-antigen
lacC	-0.083421	without_mucosal_A-antigen
lacC	0.0805849	without_mucosal_A-antigen
lacC	0.0681069	without_mucosal_A-antigen
lacC	-0.0917665	with_mucosal_A-antigen
lacC	0.227364	with_mucosal_A-antigen
lacC	0.0442661	without_mucosal_A-antigen
lacC	-0.125011	without_mucosal_A-antigen
lacC	-0.417528	without_mucosal_A-antigen
lacC	-0.497008	without_mucosal_A-antigen
lacC	-0.214305	with_mucosal_A-antigen
lacC	0.304837	without_mucosal_A-antigen
lacC	-0.608043	without_mucosal_A-antigen
lacC	1.01644	with_mucosal_A-antigen
lacC	-0.209988	without_mucosal_A-antigen
lacC	0.485167	with_mucosal_A-antigen
lacC	-0.491075	without_mucosal_A-antigen
lacC	-0.245097	without_mucosal_A-antigen
lacC	0.186204	with_mucosal_A-antigen
lacC	-1.15524	without_mucosal_A-antigen
lacC	0.290357	with_mucosal_A-antigen
lacC	-0.395663	without_mucosal_A-antigen
lacC	-0.09782	without_mucosal_A-antigen
lacC	0.504218	with_mucosal_A-antigen
lacC	-0.0374279	without_mucosal_A-antigen
lacC	0.388112	with_mucosal_A-antigen
lacC	-0.0119686	without_mucosal_A-antigen
lacC	0.368159	with_mucosal_A-antigen
lacC	-0.0321603	without_mucosal_A-antigen
lacC	-0.920813	without_mucosal_A-antigen
lacC	-0.0902699	without_mucosal_A-antigen
lacC	-0.600687	without_mucosal_A-antigen
lacC	-0.470037	without_mucosal_A-antigen
lacC	-0.683169	without_mucosal_A-antigen
lacC	0.849937	with_mucosal_A-antigen
lacC	0.892939	with_mucosal_A-antigen
lacC	-0.273783	without_mucosal_A-antigen
lacC	0.383617	without_mucosal_A-antigen
lacC	-0.421353	without_mucosal_A-antigen
lacC	-0.587596	with_mucosal_A-antigen
lacC	-0.373627	without_mucosal_A-antigen
lacC	-0.528061	without_mucosal_A-antigen
lacC	-0.674266	without_mucosal_A-antigen
lacC	-1.00305	without_mucosal_A-antigen
lacC	0.103471	without_mucosal_A-antigen
lacC	-0.42916	without_mucosal_A-antigen
lacC	-0.0723958	with_mucosal_A-antigen
lacC	-0.151973	without_mucosal_A-antigen
lacC	0.483402	with_mucosal_A-antigen
lacC	0.632956	with_mucosal_A-antigen
lacC	0.240659	without_mucosal_A-antigen
lacC	0.314955	without_mucosal_A-antigen
lacC	-0.894484	without_mucosal_A-antigen
lacC	0.0525795	with_mucosal_A-antigen
lacC	-0.324009	without_mucosal_A-antigen
lacC	0.0179007	without_mucosal_A-antigen
lacC	-0.421025	without_mucosal_A-antigen
lacC	0.209948	without_mucosal_A-antigen
lacC	0.0109855	without_mucosal_A-antigen
lacC	0.501614	with_mucosal_A-antigen
lacC	-0.104291	without_mucosal_A-antigen
lacC	1.27342	with_mucosal_A-antigen
lacC	0.726215	with_mucosal_A-antigen
lacC	-0.108177	without_mucosal_A-antigen
lacC	0.629303	without_mucosal_A-antigen
lacC	0.383508	without_mucosal_A-antigen
lacC	0.0636018	without_mucosal_A-antigen
lacC	0.0560487	without_mucosal_A-antigen
lacC	0.0221509	without_mucosal_A-antigen
lacC	0.487986	without_mucosal_A-antigen
lacC	-0.477155	with_mucosal_A-antigen
lacC	-0.642851	without_mucosal_A-antigen
lacC	-0.373087	without_mucosal_A-antigen
lacC	-0.0249651	without_mucosal_A-antigen
lacC	1.2618	with_mucosal_A-antigen
lacC	-0.0121061	without_mucosal_A-antigen
lacC	-0.2968	without_mucosal_A-antigen
lacC	-0.0580026	without_mucosal_A-antigen
lacC	-0.0181093	without_mucosal_A-antigen
lacC	-0.535854	without_mucosal_A-antigen
lacC	-0.671163	without_mucosal_A-antigen
lacC	-0.0177168	without_mucosal_A-antigen
lacC	0.291639	without_mucosal_A-antigen
lacC	-0.62679	without_mucosal_A-antigen
lacC	-0.213879	without_mucosal_A-antigen
lacC	-0.957325	without_mucosal_A-antigen
lacC	-0.28688	without_mucosal_A-antigen
lacC	-0.159647	without_mucosal_A-antigen
lacC	-0.0161367	without_mucosal_A-antigen
lacC	-0.740797	without_mucosal_A-antigen
lacC	0.364939	without_mucosal_A-antigen
lacC	0.424917	without_mucosal_A-antigen
lacC	-0.112729	without_mucosal_A-antigen
lacC	0.279209	with_mucosal_A-antigen
lacC	-0.144698	with_mucosal_A-antigen
lacC	0.310472	with_mucosal_A-antigen
lacC	0.482372	without_mucosal_A-antigen
lacC	0.552395	with_mucosal_A-antigen
lacC	-0.263961	without_mucosal_A-antigen
lacC	0.325854	with_mucosal_A-antigen
lacC	-0.0811912	without_mucosal_A-antigen
lacC	0.463247	without_mucosal_A-antigen
lacC	0.4133	with_mucosal_A-antigen
lacC	0.626859	without_mucosal_A-antigen
lacC	-0.0546727	without_mucosal_A-antigen
lacC	-0.437407	without_mucosal_A-antigen
lacC	1.21288	without_mucosal_A-antigen
lacC	-0.477356	without_mucosal_A-antigen
lacC	-0.128637	with_mucosal_A-antigen
lacC	-0.220876	without_mucosal_A-antigen
lacC	0.530112	without_mucosal_A-antigen
lacC	-0.129319	with_mucosal_A-antigen
lacC	-0.303554	without_mucosal_A-antigen
lacC	-0.00178384	without_mucosal_A-antigen
lacC	-0.285509	without_mucosal_A-antigen
lacC	0.0673086	without_mucosal_A-antigen
lacC	0.328253	with_mucosal_A-antigen
lacC	-0.0311965	without_mucosal_A-antigen
lacC	-0.0688441	without_mucosal_A-antigen
lacC	0.168209	without_mucosal_A-antigen
lacC	-0.151421	with_mucosal_A-antigen
lacC	0.632894	without_mucosal_A-antigen
lacC	0.749427	with_mucosal_A-antigen
lacC	0.332256	without_mucosal_A-antigen
lacC	-0.674965	without_mucosal_A-antigen
lacC	-0.0692183	with_mucosal_A-antigen
lacC	0.240683	with_mucosal_A-antigen
lacC	1.50511	without_mucosal_A-antigen
lacC	-0.0754527	without_mucosal_A-antigen
lacC	-0.109835	without_mucosal_A-antigen
lacC	-0.314011	without_mucosal_A-antigen
lacC	0.614349	with_mucosal_A-antigen
lacC	-0.394261	without_mucosal_A-antigen
lacC	-0.210285	without_mucosal_A-antigen
lacC	-0.759407	without_mucosal_A-antigen
lacC	-0.707178	with_mucosal_A-antigen
lacC	0.38848	without_mucosal_A-antigen
lacC	0.241602	with_mucosal_A-antigen
lacC	0.576436	with_mucosal_A-antigen
lacC	0.293727	without_mucosal_A-antigen
lacC	0.310355	without_mucosal_A-antigen
lacC	0.294259	without_mucosal_A-antigen
lacC	-0.16275	without_mucosal_A-antigen
lacC	0.02331	with_mucosal_A-antigen
lacC	-0.031811	without_mucosal_A-antigen
lacC	0.0249299	without_mucosal_A-antigen
lacC	-0.387499	without_mucosal_A-antigen
lacC	0.00010453	without_mucosal_A-antigen
lacC	0.303334	without_mucosal_A-antigen
lacC	0.0490768	without_mucosal_A-antigen
lacC	-0.0870854	with_mucosal_A-antigen
lacC	-0.283432	without_mucosal_A-antigen
lacC	-0.295616	without_mucosal_A-antigen
lacC	-0.745993	without_mucosal_A-antigen
lacC	-0.0632136	with_mucosal_A-antigen
lacC	0.228352	with_mucosal_A-antigen
lacC	-0.141149	with_mucosal_A-antigen
lacC	0.0655135	without_mucosal_A-antigen
lacC	1.09497	with_mucosal_A-antigen
lacC	1.07214	with_mucosal_A-antigen
lacC	-0.394817	without_mucosal_A-antigen
lacC	-0.728368	without_mucosal_A-antigen
lacC	-0.232466	without_mucosal_A-antigen
lacC	-0.734502	without_mucosal_A-antigen
lacC	0.147472	with_mucosal_A-antigen
lacC	0.233522	with_mucosal_A-antigen
lacC	0.70991	with_mucosal_A-antigen
lacC	0.732162	with_mucosal_A-antigen
lacC	-0.131121	without_mucosal_A-antigen
lacC	-0.0932209	with_mucosal_A-antigen
lacC	-0.370063	without_mucosal_A-antigen
lacC	-0.412562	without_mucosal_A-antigen
lacC	-0.500188	without_mucosal_A-antigen
lacC	1.11825	with_mucosal_A-antigen
lacC	1.2074	with_mucosal_A-antigen
lacC	0.337933	without_mucosal_A-antigen
lacC	0.728611	without_mucosal_A-antigen
lacC	0.0180894	without_mucosal_A-antigen
lacC	0.135906	without_mucosal_A-antigen
lacC	0.342841	with_mucosal_A-antigen
lacC	-0.520747	without_mucosal_A-antigen
lacC	-0.882769	without_mucosal_A-antigen
lacC	-0.103668	without_mucosal_A-antigen
lacC	0.00110989	without_mucosal_A-antigen
lacC	0.0444679	without_mucosal_A-antigen
lacC	0.111882	with_mucosal_A-antigen
lacC	-0.166292	without_mucosal_A-antigen
lacC	0.843784	with_mucosal_A-antigen
lacC	-0.539491	without_mucosal_A-antigen
lacC	-0.268318	with_mucosal_A-antigen
lacC	-0.168185	without_mucosal_A-antigen
lacC	0.923466	with_mucosal_A-antigen
lacC	-0.376226	without_mucosal_A-antigen
lacC	0.805477	with_mucosal_A-antigen
lacC	-0.433081	without_mucosal_A-antigen
lacC	-0.251793	without_mucosal_A-antigen
lacC	0.440833	with_mucosal_A-antigen
lacC	-0.214716	without_mucosal_A-antigen
lacC	0.954523	with_mucosal_A-antigen
lacC	0.589479	with_mucosal_A-antigen
lacC	-0.5808	without_mucosal_A-antigen
lacC	0.0447125	without_mucosal_A-antigen
lacC	0.498476	without_mucosal_A-antigen
lacC	-0.18144	without_mucosal_A-antigen
lacC	0.583867	with_mucosal_A-antigen
lacC	0.184281	without_mucosal_A-antigen
lacC	0.0763945	without_mucosal_A-antigen
lacC	1.83074	with_mucosal_A-antigen
lacC	-0.332445	without_mucosal_A-antigen
lacC	-0.202943	without_mucosal_A-antigen
lacC	0.109302	without_mucosal_A-antigen
lacC	-0.188929	without_mucosal_A-antigen
lacC	0.301507	with_mucosal_A-antigen
lacC	-0.45668	without_mucosal_A-antigen
lacC	-0.0807886	without_mucosal_A-antigen
lacC	-0.114389	without_mucosal_A-antigen
lacC	0.00672942	without_mucosal_A-antigen
lacC	0.186922	without_mucosal_A-antigen
lacC	-0.299559	without_mucosal_A-antigen
lacC	-0.355304	without_mucosal_A-antigen
lacC	0.428446	without_mucosal_A-antigen
lacC	-0.0966416	without_mucosal_A-antigen
lacC	-0.290235	without_mucosal_A-antigen
lacC	-0.463799	without_mucosal_A-antigen
lacC	-0.182798	without_mucosal_A-antigen
lacC	-0.0865485	without_mucosal_A-antigen
lacC	-0.555266	without_mucosal_A-antigen
lacC	0.716787	with_mucosal_A-antigen
lacC	-0.25359	without_mucosal_A-antigen
lacC	-0.180201	without_mucosal_A-antigen
lacC	0.0818431	without_mucosal_A-antigen
lacC	1.01218	without_mucosal_A-antigen
lacC	-0.229458	without_mucosal_A-antigen
lacC	-0.445543	with_mucosal_A-antigen
lacC	-0.554725	without_mucosal_A-antigen
lacC	-0.339495	with_mucosal_A-antigen
lacC	-0.309258	without_mucosal_A-antigen
lacC	0.529746	with_mucosal_A-antigen
lacC	0.626578	without_mucosal_A-antigen
lacC	-0.224111	without_mucosal_A-antigen
lacC	0.11038	with_mucosal_A-antigen
lacC	0.150166	with_mucosal_A-antigen
lacC	-0.0329317	without_mucosal_A-antigen
lacC	-0.631558	without_mucosal_A-antigen
lacC	0.817466	with_mucosal_A-antigen
lacC	0.350749	with_mucosal_A-antigen
lacC	0.15701	without_mucosal_A-antigen
lacC	0.927863	without_mucosal_A-antigen
lacC	0.300812	without_mucosal_A-antigen
lacC	-1.05319	without_mucosal_A-antigen
lacC	1.023	with_mucosal_A-antigen
lacC	-0.788567	without_mucosal_A-antigen
lacC	0.0900428	without_mucosal_A-antigen
lacC	0.330938	without_mucosal_A-antigen
lacC	0.877729	with_mucosal_A-antigen
lacC	0.812299	with_mucosal_A-antigen
lacC	-0.416755	without_mucosal_A-antigen
lacC	-0.205671	without_mucosal_A-antigen
lacC	0.945016	with_mucosal_A-antigen
lacC	-0.406355	without_mucosal_A-antigen
lacC	0.134694	without_mucosal_A-antigen
lacC	-0.887859	without_mucosal_A-antigen
lacC	-0.647313	with_mucosal_A-antigen
lacC	0.252785	without_mucosal_A-antigen
lacC	0.0956349	with_mucosal_A-antigen
lacC	0.0330386	without_mucosal_A-antigen
lacC	-0.379631	without_mucosal_A-antigen
lacC	-1.19671	without_mucosal_A-antigen
lacC	-0.23481	without_mucosal_A-antigen
lacC	-1.30283	without_mucosal_A-antigen
lacC	0.0448863	without_mucosal_A-antigen
lacC	1.38005	without_mucosal_A-antigen
lacC	-0.726062	without_mucosal_A-antigen
lacC	0.769474	with_mucosal_A-antigen
lacC	0.284461	with_mucosal_A-antigen
lacC	-0.312823	without_mucosal_A-antigen
lacC	0.339827	without_mucosal_A-antigen
lacC	-0.595628	without_mucosal_A-antigen
lacC	-0.150446	without_mucosal_A-antigen
lacC	-0.566496	without_mucosal_A-antigen
lacC	1.23463	without_mucosal_A-antigen
lacC	0.798858	without_mucosal_A-antigen
lacC	0.294866	with_mucosal_A-antigen
lacC	-0.294869	with_mucosal_A-antigen
lacC	-0.0612364	without_mucosal_A-antigen
lacC	0.0517582	with_mucosal_A-antigen
lacC	-0.425559	without_mucosal_A-antigen
lacC	-0.104585	without_mucosal_A-antigen
lacC	0.853386	with_mucosal_A-antigen
lacC	-0.73818	without_mucosal_A-antigen
lacC	-0.621385	without_mucosal_A-antigen
lacC	-0.487661	without_mucosal_A-antigen
lacC	-0.309461	without_mucosal_A-antigen
lacC	0.0193805	with_mucosal_A-antigen
lacC	0.0107211	without_mucosal_A-antigen
lacC	0.0572187	without_mucosal_A-antigen
lacC	1.12581	without_mucosal_A-antigen
lacC	0.215217	without_mucosal_A-antigen
lacC	-0.587384	without_mucosal_A-antigen
lacC	-0.0210729	without_mucosal_A-antigen
lacC	0.209092	without_mucosal_A-antigen
lacC	-0.646301	without_mucosal_A-antigen
lacC	-0.0833696	without_mucosal_A-antigen
lacC	-0.539212	without_mucosal_A-antigen
lacC	-0.416298	with_mucosal_A-antigen
lacC	-0.540675	without_mucosal_A-antigen
lacC	-0.678846	without_mucosal_A-antigen
lacC	0.254752	without_mucosal_A-antigen
lacC	0.056613	without_mucosal_A-antigen
lacC	1.0609	with_mucosal_A-antigen
lacC	0.420126	with_mucosal_A-antigen
lacC	0.683268	with_mucosal_A-antigen
lacC	-0.340982	without_mucosal_A-antigen
lacC	-0.156578	without_mucosal_A-antigen
lacC	-0.509262	without_mucosal_A-antigen
lacC	0.977911	with_mucosal_A-antigen
lacC	0.151575	without_mucosal_A-antigen
lacC	0.596966	with_mucosal_A-antigen
lacC	0.105376	with_mucosal_A-antigen
lacC	0.55456	without_mucosal_A-antigen
lacC	-0.279147	without_mucosal_A-antigen
lacC	0.90947	with_mucosal_A-antigen
lacC	1.02377	with_mucosal_A-antigen
lacC	-0.117569	without_mucosal_A-antigen
lacC	-0.33251	without_mucosal_A-antigen
lacC	0.311367	with_mucosal_A-antigen
lacC	-0.0494639	with_mucosal_A-antigen
lacC	-0.284596	without_mucosal_A-antigen
lacC	0.476003	with_mucosal_A-antigen
lacC	1.09035	with_mucosal_A-antigen
lacC	0.529582	with_mucosal_A-antigen
lacC	-0.775573	without_mucosal_A-antigen
lacC	-0.525358	without_mucosal_A-antigen
lacC	0.286547	without_mucosal_A-antigen
lacC	-0.0768009	without_mucosal_A-antigen
lacC	-0.110985	without_mucosal_A-antigen
lacC	0.13424	with_mucosal_A-antigen
lacC	-0.457173	without_mucosal_A-antigen
lacC	-0.420493	without_mucosal_A-antigen
lacC	0.613755	without_mucosal_A-antigen
lacC	-0.853879	without_mucosal_A-antigen
lacC	-0.522998	without_mucosal_A-antigen
lacC	0.117328	without_mucosal_A-antigen
lacC	-0.261436	without_mucosal_A-antigen
lacC	0.0170513	with_mucosal_A-antigen
lacC	0.0810755	with_mucosal_A-antigen
lacC	-0.166197	without_mucosal_A-antigen
lacC	-0.358135	without_mucosal_A-antigen
lacC	-0.390353	without_mucosal_A-antigen
lacC	-0.563425	without_mucosal_A-antigen
lacC	0.318579	with_mucosal_A-antigen
lacC	0.893496	with_mucosal_A-antigen
lacC	-0.202453	without_mucosal_A-antigen
lacC	-0.343814	without_mucosal_A-antigen
lacC	0.802796	with_mucosal_A-antigen
lacC	-0.740312	without_mucosal_A-antigen
lacC	-0.173916	without_mucosal_A-antigen
lacC	0.243242	without_mucosal_A-antigen
lacC	0.55659	with_mucosal_A-antigen
lacC	1.07035	with_mucosal_A-antigen
lacC	-0.116908	without_mucosal_A-antigen
lacC	0.909029	without_mucosal_A-antigen
lacC	-0.148609	without_mucosal_A-antigen
lacC	0.359927	without_mucosal_A-antigen
lacC	-0.0769722	without_mucosal_A-antigen
lacC	-0.105554	without_mucosal_A-antigen
lacC	-0.736515	without_mucosal_A-antigen
lacC	-0.268462	without_mucosal_A-antigen
lacC	-0.130861	without_mucosal_A-antigen
lacC	-0.909489	without_mucosal_A-antigen
lacC	-0.0797726	without_mucosal_A-antigen
lacC	0.729223	with_mucosal_A-antigen
lacC	-0.93048	with_mucosal_A-antigen
lacC	0.298753	with_mucosal_A-antigen
lacC	-0.503098	without_mucosal_A-antigen
lacC	-0.44059	without_mucosal_A-antigen
lacC	0.550046	without_mucosal_A-antigen
lacC	-0.532465	without_mucosal_A-antigen
lacC	-0.556466	with_mucosal_A-antigen
lacC	0.957345	with_mucosal_A-antigen
lacC	0.0358636	without_mucosal_A-antigen
lacC	0.0476621	without_mucosal_A-antigen
lacC	-0.24712	without_mucosal_A-antigen
lacC	0.83878	with_mucosal_A-antigen
lacC	-0.257055	without_mucosal_A-antigen
lacC	-0.642719	without_mucosal_A-antigen
lacC	-0.682357	without_mucosal_A-antigen
lacC	-0.207741	with_mucosal_A-antigen
lacC	1.16301	with_mucosal_A-antigen
lacC	0.368894	without_mucosal_A-antigen
lacC	-0.901849	without_mucosal_A-antigen
lacC	-0.182686	without_mucosal_A-antigen
lacC	-0.261678	with_mucosal_A-antigen
lacC	0.106582	with_mucosal_A-antigen
lacC	0.210394	with_mucosal_A-antigen
lacC	-0.206071	without_mucosal_A-antigen
lacC	1.37873	with_mucosal_A-antigen
lacC	-0.762439	with_mucosal_A-antigen
lacC	0.722422	without_mucosal_A-antigen
lacC	1.17563	without_mucosal_A-antigen
lacC	-0.599917	with_mucosal_A-antigen
lacC	-0.347397	without_mucosal_A-antigen
lacC	-0.602739	without_mucosal_A-antigen
lacC	-0.0311122	with_mucosal_A-antigen
lacC	0.838682	without_mucosal_A-antigen
lacC	0.195512	without_mucosal_A-antigen
lacC	-0.740677	without_mucosal_A-antigen
lacC	-0.13414	without_mucosal_A-antigen
lacC	0.36766	without_mucosal_A-antigen
lacC	-0.00907269	without_mucosal_A-antigen
lacC	0.0572789	without_mucosal_A-antigen
lacC	0.260491	with_mucosal_A-antigen
lacC	-0.0504683	with_mucosal_A-antigen
lacC	-0.38329	with_mucosal_A-antigen
lacC	-0.825398	without_mucosal_A-antigen
lacC	-0.151134	without_mucosal_A-antigen
lacC	-1.21267	without_mucosal_A-antigen
lacC	0.0715061	without_mucosal_A-antigen
lacC	0.770635	with_mucosal_A-antigen
lacC	0.24782	without_mucosal_A-antigen
lacC	-0.0450039	without_mucosal_A-antigen
lacC	-0.516618	without_mucosal_A-antigen
lacC	-0.177014	without_mucosal_A-antigen
lacC	0.11787	without_mucosal_A-antigen
lacC	-0.641771	without_mucosal_A-antigen
lacC	-0.0174293	without_mucosal_A-antigen
lacC	0.767102	with_mucosal_A-antigen
lacC	-0.576926	without_mucosal_A-antigen
lacC	-0.561036	without_mucosal_A-antigen
lacC	-0.72159	without_mucosal_A-antigen
lacC	-0.065476	without_mucosal_A-antigen
lacC	0.346119	with_mucosal_A-antigen
lacC	0.350032	without_mucosal_A-antigen
lacC	-0.7108	without_mucosal_A-antigen
lacC	0.73193	with_mucosal_A-antigen
lacC	-0.708563	without_mucosal_A-antigen
lacC	-0.320659	without_mucosal_A-antigen
lacC	-0.0240263	without_mucosal_A-antigen
lacC	0.118982	with_mucosal_A-antigen
lacC	0.743807	with_mucosal_A-antigen
lacC	-0.749829	without_mucosal_A-antigen
lacC	0.26092	with_mucosal_A-antigen
lacC	-0.255678	without_mucosal_A-antigen
lacC	-0.569543	without_mucosal_A-antigen
lacC	-0.184356	without_mucosal_A-antigen
lacC	-0.42137	without_mucosal_A-antigen
lacC	0.0426088	without_mucosal_A-antigen
lacC	-0.329364	without_mucosal_A-antigen
lacC	0.181682	with_mucosal_A-antigen
lacC	0.088714	without_mucosal_A-antigen
lacC	-0.697813	without_mucosal_A-antigen
lacC	-0.175545	without_mucosal_A-antigen
lacC	0.730288	without_mucosal_A-antigen
lacC	-0.63735	without_mucosal_A-antigen
lacC	-0.085885	without_mucosal_A-antigen
lacC	0.896732	with_mucosal_A-antigen
lacC	-0.448856	without_mucosal_A-antigen
lacC	-0.74241	without_mucosal_A-antigen
lacC	-0.551436	without_mucosal_A-antigen
lacC	0.254244	without_mucosal_A-antigen
lacC	0.380551	with_mucosal_A-antigen
lacC	0.411694	without_mucosal_A-antigen
lacC	1.0422	without_mucosal_A-antigen
lacC	-0.48532	without_mucosal_A-antigen
lacC	0.574781	with_mucosal_A-antigen
lacC	0.0601465	without_mucosal_A-antigen
lacC	0.214196	with_mucosal_A-antigen
lacC	-0.0957808	without_mucosal_A-antigen
lacC	-0.210597	without_mucosal_A-antigen
lacC	-0.414721	without_mucosal_A-antigen
lacC	0.198001	without_mucosal_A-antigen
lacC	-0.319499	without_mucosal_A-antigen
lacC	-0.476573	with_mucosal_A-antigen
lacC	0.50098	without_mucosal_A-antigen
lacC	0.879722	with_mucosal_A-antigen
lacC	0.827432	without_mucosal_A-antigen
lacC	0.353605	with_mucosal_A-antigen
lacC	-0.646502	without_mucosal_A-antigen
lacC	0.10731	with_mucosal_A-antigen
lacC	-0.214231	without_mucosal_A-antigen
lacC	0.229352	without_mucosal_A-antigen
lacC	-0.117424	without_mucosal_A-antigen
lacC	0.307941	with_mucosal_A-antigen
lacC	-0.0333014	without_mucosal_A-antigen
lacC	-0.314252	without_mucosal_A-antigen
lacC	0.848495	with_mucosal_A-antigen
lacC	0.0823252	without_mucosal_A-antigen
lacC	0.0787482	without_mucosal_A-antigen
lacC	-0.267712	without_mucosal_A-antigen
lacC	-0.463629	with_mucosal_A-antigen
lacC	-0.693043	without_mucosal_A-antigen
lacC	-0.670288	without_mucosal_A-antigen
lacC	-0.72876	without_mucosal_A-antigen
lacC	-0.0874003	without_mucosal_A-antigen
lacC	-0.253717	without_mucosal_A-antigen
lacC	0.0334815	with_mucosal_A-antigen
lacC	-1.07286	without_mucosal_A-antigen
lacC	-0.0438403	with_mucosal_A-antigen
lacC	-0.190562	with_mucosal_A-antigen
lacC	-0.280211	without_mucosal_A-antigen
lacC	0.222828	without_mucosal_A-antigen
lacC	-0.148497	without_mucosal_A-antigen
lacC	1.0962	with_mucosal_A-antigen
lacC	-0.343312	without_mucosal_A-antigen
lacC	0.156081	with_mucosal_A-antigen
lacC	0.0137384	with_mucosal_A-antigen
lacC	-0.345725	without_mucosal_A-antigen
lacC	0.0467091	without_mucosal_A-antigen
lacC	-0.44809	without_mucosal_A-antigen
lacC	0.339275	without_mucosal_A-antigen
lacC	0.92916	with_mucosal_A-antigen
lacC	0.358593	with_mucosal_A-antigen
lacC	0.133349	with_mucosal_A-antigen
lacC	-0.676027	without_mucosal_A-antigen
lacC	-0.267199	without_mucosal_A-antigen
lacC	-0.405684	without_mucosal_A-antigen
lacC	0.0576256	with_mucosal_A-antigen
lacC	-0.0815221	without_mucosal_A-antigen
lacC	0.172063	with_mucosal_A-antigen
lacC	-0.381841	without_mucosal_A-antigen
lacC	-0.52695	without_mucosal_A-antigen
lacC	-0.497761	without_mucosal_A-antigen
lacC	-1.15053	without_mucosal_A-antigen
lacC	-0.11646	without_mucosal_A-antigen
lacC	0.0754503	without_mucosal_A-antigen
lacC	0.438214	with_mucosal_A-antigen
lacC	-0.405813	with_mucosal_A-antigen
lacC	-0.308687	without_mucosal_A-antigen
lacC	-0.524366	without_mucosal_A-antigen
lacC	0.0880869	with_mucosal_A-antigen
lacC	1.22361	with_mucosal_A-antigen
lacC	0.143217	without_mucosal_A-antigen
lacC	-0.421211	with_mucosal_A-antigen
lacC	0.973253	without_mucosal_A-antigen
lacC	-0.630644	without_mucosal_A-antigen
lacC	-0.309264	without_mucosal_A-antigen
lacC	0.304551	with_mucosal_A-antigen
lacC	0.297405	with_mucosal_A-antigen
lacC	-0.656792	without_mucosal_A-antigen
lacC	-0.577758	without_mucosal_A-antigen
lacC	0.0331987	without_mucosal_A-antigen
lacC	0.27659	with_mucosal_A-antigen
lacC	-0.51404	without_mucosal_A-antigen
lacC	-0.255979	without_mucosal_A-antigen
lacC	-0.0085546	without_mucosal_A-antigen
lacC	0.441223	with_mucosal_A-antigen
lacC	0.27879	without_mucosal_A-antigen
lacC	0.403071	without_mucosal_A-antigen
lacC	0.448631	with_mucosal_A-antigen
lacC	-0.227176	without_mucosal_A-antigen
lacC	-0.386629	without_mucosal_A-antigen
lacC	-0.270079	without_mucosal_A-antigen
lacC	0.0881842	without_mucosal_A-antigen
lacC	0.419456	with_mucosal_A-antigen
lacC	0.00270475	without_mucosal_A-antigen
lacC	-0.0218933	with_mucosal_A-antigen
lacC	-0.409711	without_mucosal_A-antigen
lacC	-0.164427	without_mucosal_A-antigen
lacC	-0.567809	without_mucosal_A-antigen
lacC	0.95795	with_mucosal_A-antigen
lacC	0.482297	without_mucosal_A-antigen
lacC	-0.801044	without_mucosal_A-antigen
lacC	0.389875	with_mucosal_A-antigen
lacC	0.213527	without_mucosal_A-antigen
lacC	1.00719	with_mucosal_A-antigen
lacC	-0.0185712	without_mucosal_A-antigen
lacC	-0.843878	without_mucosal_A-antigen
lacC	-0.0772303	without_mucosal_A-antigen
lacC	-1.29056	without_mucosal_A-antigen
lacC	-0.591403	without_mucosal_A-antigen
lacC	-0.604234	without_mucosal_A-antigen
lacC	0.0962856	without_mucosal_A-antigen
lacC	-0.377486	without_mucosal_A-antigen
lacC	-0.571258	without_mucosal_A-antigen
lacC	0.0638886	with_mucosal_A-antigen
lacC	-0.434791	with_mucosal_A-antigen
lacC	-0.0566874	without_mucosal_A-antigen
lacC	-0.405038	without_mucosal_A-antigen
lacC	-0.156326	with_mucosal_A-antigen
lacC	0.0436708	without_mucosal_A-antigen
lacC	-0.354611	without_mucosal_A-antigen
lacC	0.685926	without_mucosal_A-antigen
lacC	0.658001	without_mucosal_A-antigen
lacC	-0.411935	without_mucosal_A-antigen
lacC	-0.63164	with_mucosal_A-antigen
lacC	-0.0136891	without_mucosal_A-antigen
lacC	-0.107654	without_mucosal_A-antigen
lacC	-0.051018	with_mucosal_A-antigen
lacC	-0.0113904	with_mucosal_A-antigen
lacC	0.101999	without_mucosal_A-antigen
lacC	0.228367	with_mucosal_A-antigen
lacC	-0.904034	without_mucosal_A-antigen
lacC	-1.24375	without_mucosal_A-antigen
lacC	1.22845	with_mucosal_A-antigen
lacC	-0.331654	without_mucosal_A-antigen
lacC	-0.184078	with_mucosal_A-antigen
lacC	0.135682	without_mucosal_A-antigen
lacC	0.180477	with_mucosal_A-antigen
lacC	-0.0575041	without_mucosal_A-antigen
lacC	0.835105	with_mucosal_A-antigen
lacC	-0.101932	without_mucosal_A-antigen
lacC	-0.211925	without_mucosal_A-antigen
lacC	0.208279	with_mucosal_A-antigen
lacC	-0.862232	without_mucosal_A-antigen
lacC	0.570827	with_mucosal_A-antigen
lacC	0.119746	with_mucosal_A-antigen
lacC	-0.403055	without_mucosal_A-antigen
lacC	0.336405	without_mucosal_A-antigen
lacC	0.554661	without_mucosal_A-antigen
lacC	0.459035	without_mucosal_A-antigen
lacC	-0.48858	with_mucosal_A-antigen
lacC	-0.310186	without_mucosal_A-antigen
lacC	-0.0144591	with_mucosal_A-antigen
lacC	-0.379077	without_mucosal_A-antigen
lacC	-0.0811535	without_mucosal_A-antigen
lacC	0.0549304	without_mucosal_A-antigen
lacC	-0.662931	without_mucosal_A-antigen
lacC	-0.192247	with_mucosal_A-antigen
lacC	0.196412	with_mucosal_A-antigen
lacC	-0.279963	without_mucosal_A-antigen
lacC	0.0423355	without_mucosal_A-antigen
lacC	-0.119255	without_mucosal_A-antigen
lacC	-0.10846	without_mucosal_A-antigen
lacC	1.55691	with_mucosal_A-antigen
lacC	0.262887	with_mucosal_A-antigen
lacC	-0.445094	without_mucosal_A-antigen
lacC	0.943037	with_mucosal_A-antigen
lacC	-0.0590359	without_mucosal_A-antigen
lacC	0.168853	with_mucosal_A-antigen
lacC	0.0779825	without_mucosal_A-antigen
lacC	0.894023	with_mucosal_A-antigen
lacC	-0.699396	without_mucosal_A-antigen
lacC	-0.0619717	without_mucosal_A-antigen
lacC	-0.96219	with_mucosal_A-antigen
lacC	1.01537	with_mucosal_A-antigen
lacC	-1.38182	without_mucosal_A-antigen
lacC	0.397126	with_mucosal_A-antigen
lacC	0.312798	with_mucosal_A-antigen
lacC	-0.804949	without_mucosal_A-antigen
lacC	0.150961	without_mucosal_A-antigen
lacC	-0.13958	without_mucosal_A-antigen
lacC	-0.0568847	without_mucosal_A-antigen
lacC	0.459994	without_mucosal_A-antigen
lacC	-0.239885	without_mucosal_A-antigen
lacC	-0.413588	without_mucosal_A-antigen
lacC	0.550721	without_mucosal_A-antigen
lacC	-0.068605	without_mucosal_A-antigen
lacC	-0.225606	without_mucosal_A-antigen
lacC	-0.639762	without_mucosal_A-antigen
lacC	0.898032	with_mucosal_A-antigen
lacC	0.10521	without_mucosal_A-antigen
lacC	-0.0149032	with_mucosal_A-antigen
lacC	-0.280929	without_mucosal_A-antigen
lacC	-0.25346	without_mucosal_A-antigen
lacC	1.63138	with_mucosal_A-antigen
lacC	0.427905	with_mucosal_A-antigen
lacC	0.500994	without_mucosal_A-antigen
lacC	-0.798596	with_mucosal_A-antigen
lacC	1.57353	without_mucosal_A-antigen
lacC	0.470088	with_mucosal_A-antigen
[truncated: 5,065 more rows]

## Sheet: Fig 5c
Y	X	Presence.R	Presence.p	Presence.SE	Presence.fdr.p	Presence.bonferroni.p	Absence.R	Absence.p	Absence.SE	Absence.fdr.p	Absence.bonferroni.p
Shannon	lacC	0.186013	5.27362e-16	0.0225472	7.0315e-16	1.05472e-14	0.0769754	1.65394e-06	0.0160177	2.20525e-06	3.30788e-05
Shannon	gatZ-kbaZ	0.177038	1.28305e-14	0.0226051	1.42561e-14	2.5661e-13	0.0938672	4.99248e-09	0.0159826	8.32081e-09	9.98497e-08
Shannon	nagA	0.166735	4.09633e-13	0.022668	4.09633e-13	8.19266e-12	0.052558	0.00107885	0.016056	0.00107885	0.0215771
Shannon	agaS	0.184526	9.05128e-16	0.022557	1.13141e-15	1.81026e-14	0.102101	1.97919e-10	0.015963	3.80864e-10	3.95838e-09
Shannon	agaF	0.195891	1.29981e-17	0.0224799	1.85688e-17	2.59963e-16	0.115284	6.49367e-13	0.0159281	1.62342e-12	1.29873e-11
Shannon	gatY-kbaY	0.169398	1.70823e-13	0.0226521	1.79814e-13	3.41646e-12	0.0576417	0.000336022	0.0160492	0.000353708	0.00672044
Shannon	GH109	0.177272	1.18339e-14	0.0226037	1.39222e-14	2.36678e-13	0.0618893	0.000117854	0.016043	0.000130949	0.00235708
Shannon	agaV	0.209223	6.36515e-20	0.0223832	1.1573e-19	1.27303e-18	0.126994	2.26847e-15	0.0158935	9.07389e-15	4.53695e-14
Shannon	agaC	0.199161	3.64874e-18	0.0224568	6.08124e-18	7.29749e-17	0.128511	1.04774e-15	0.0158888	5.23871e-15	2.09549e-14
Shannon	agaD	0.198678	4.40753e-18	0.0224602	6.78081e-18	8.81505e-17	0.101962	2.09475e-10	0.0159634	3.80864e-10	4.1895e-09
Richness	lacC	0.258299	7.46378e-30	0.0219684	1.49276e-28	1.49276e-28	0.0931399	6.55611e-09	0.0159843	1.00863e-08	1.31122e-07
Richness	gatZ-kbaZ	0.234889	7.8609e-25	0.022178	1.96523e-24	1.57218e-23	0.116792	3.23161e-13	0.0159239	9.23317e-13	6.46322e-12
Richness	nagA	0.22868	1.37812e-23	0.02223	2.75624e-23	2.75624e-22	0.0720362	7.34677e-06	0.0160266	8.64326e-06	0.000146935
Richness	agaS	0.236471	3.73853e-25	0.0221645	1.38691e-24	7.47706e-24	0.118773	1.27424e-13	0.0159182	4.24745e-13	2.54847e-12
Richness	agaF	0.256612	1.78952e-29	0.0219843	1.78952e-28	3.57904e-28	0.132788	1.12798e-16	0.0158751	7.5199e-16	2.25597e-15
Richness	gatY-kbaY	0.233302	1.64741e-24	0.0221914	3.6609e-24	3.29481e-23	0.0758745	2.32457e-06	0.0160197	2.90571e-06	4.64914e-05
Richness	GH109	0.235916	4.85417e-25	0.0221692	1.38691e-24	9.70835e-24	0.0790795	8.52001e-07	0.0160137	1.21714e-06	1.704e-05
Richness	agaV	0.253135	1.06333e-28	0.0220165	7.08887e-28	2.12666e-27	0.148733	1.45072e-20	0.0158202	1.45072e-19	2.90144e-19
Richness	agaC	0.245662	4.46709e-27	0.0220842	2.23354e-26	8.93418e-26	0.15211	1.90503e-21	0.0158077	3.81005e-20	3.81005e-20
Richness	agaD	0.236122	4.40547e-25	0.0221675	1.38691e-24	8.81094e-24	0.113803	1.27732e-12	0.0159323	2.83849e-12	2.55464e-11

## Sheet: Fig 5d-e
Microbial gene	Phenotype	Presence.Beta	Presence.SE	Presence.p	Presence.fdr.p	Presence.bonferroni.p	Absence.Beta	Absence.SE	Absence.p	Absence.fdr.p	Absence.bonferroni.p
lacC	BMI	-0.110455	0.0231285	1.93932e-06	0.000125745	0.00457679	-0.0457168	0.0136483	0.00081745	0.0335557	1
lacC	CurrentSmoker	-0.149151	0.0421601	0.000414088	0.0119176	0.977247	-0.100925	0.0249301	5.26639e-05	0.0056494	0.124287
lacC	TG	-0.117778	0.0237383	7.68082e-07	6.04224e-05	0.00181267	-0.0762262	0.0140551	6.23426e-08	2.10184e-05	0.000147128
lacC	GeneralHealth	0.133985	0.0281297	2.09229e-06	0.000127437	0.0049378	0.0200172	0.0164805	0.224611	0.611399	1
lacC	FattyLiverIndexT1Number	-0.166146	0.0530564	0.00187242	0.0371337	1	-0.114025	0.0310362	0.000254791	0.0161359	0.601307
lacC	BristolType	-0.145827	0.023419	6.0381e-10	3.299e-07	1.42499e-06	-0.0376891	0.01384	0.00649832	0.110331	1
gatZ-kbaZ	BMI	-0.123788	0.0237918	2.19114e-07	1.84682e-05	0.000517108	-0.0615257	0.0158462	0.000105151	0.00992622	0.248155
gatZ-kbaZ	TG	-0.150931	0.0243388	6.98941e-10	3.299e-07	1.6495e-06	-0.0665115	0.0163634	4.91341e-05	0.00552173	0.115956
gatZ-kbaZ	GeneralHealth	0.13396	0.0289672	4.0803e-06	0.000223942	0.00962952	0.050591	0.019161	0.00832447	0.129248	1
gatZ-kbaZ	BristolType	-0.13114	0.0241976	6.86761e-08	9.00419e-06	0.000162075	-0.0501352	0.016071	0.00182608	0.050111	1
nagA	BMI	-0.108861	0.0229777	2.33542e-06	0.00013779	0.00551159	-0.040237	0.0134755	0.00284596	0.0605087	1
nagA	CurrentSmoker	-0.135289	0.0419058	0.00126778	0.0277033	1	-0.0876719	0.0246191	0.000373977	0.0187784	0.882586
nagA	SBP	-0.0641365	0.0251873	0.0109693	0.11985	1	-0.0506178	0.0146527	0.000557626	0.0253076	1
nagA	HDL	0.107564	0.0251008	1.92529e-05	0.000927284	0.0454369	0.0534602	0.0145415	0.000240032	0.0157354	0.566476
nagA	TG	-0.124245	0.0235733	1.53045e-07	1.57037e-05	0.000361185	-0.0648615	0.0138832	3.09303e-06	0.00051517	0.00729955
nagA	GeneralHealth	0.142353	0.0279492	3.96954e-07	3.23038e-05	0.000936811	0.0256004	0.0162334	0.114893	0.462739	1
nagA	BristolType	-0.140423	0.0232711	1.9722e-09	6.64913e-07	4.65439e-06	-0.0265128	0.0136364	0.0519455	0.329656	1
agaS	BMI	-0.130589	0.0232654	2.30629e-08	3.98282e-06	5.44284e-05	-0.0731844	0.0144246	4.0989e-07	0.000107482	0.000967342
agaS	LifelinesDietScore	0.029284	0.0252121	0.245605	0.563132	1	0.0780035	0.0153297	3.80447e-07	0.000107482	0.000897856
agaS	Glucose	-0.11693	0.0247277	2.44418e-06	0.000140689	0.00576825	-0.0567722	0.0153666	0.000223619	0.0155704	0.527741
agaS	HDL	0.121658	0.0254333	1.8693e-06	0.000125745	0.00441155	0.0742312	0.0155895	1.99628e-06	0.000362401	0.00471121
agaS	TG	-0.127343	0.0239123	1.13895e-07	1.34397e-05	0.000268793	-0.0917293	0.0148692	7.63154e-10	1.80104e-06	1.80104e-06
agaS	GeneralHealth	0.139	0.0283232	1.0232e-06	7.54613e-05	0.00241476	0.0539845	0.0174423	0.00198546	0.0530401	1
agaS	BristolType	-0.139487	0.0236506	4.46708e-09	1.05423e-06	1.05423e-05	-0.0287856	0.0146638	0.0497234	0.324163	1
agaF	BMI	-0.132708	0.0239585	3.50085e-08	5.16376e-06	8.26202e-05	-0.0720787	0.0163787	1.10975e-05	0.00154059	0.0261901
agaF	SmokingPassive	-0.114693	0.0387014	0.00308517	0.0555802	1	-0.0846788	0.0264583	0.00138457	0.0447616	1
agaF	CurrentSmoker	-0.149924	0.0437794	0.000630021	0.0156549	1	-0.0941389	0.0299776	0.00170122	0.0477963	1
agaF	DBP	-0.0890097	0.0252562	0.000435532	0.0123838	1	-0.0559948	0.0171184	0.00108154	0.0398819	1
agaF	SBP	-0.0920117	0.0262631	0.000470772	0.0132264	1	-0.0596981	0.0178353	0.000824673	0.0335557	1
agaF	Glucose	-0.11903	0.0254814	3.22736e-06	0.000181347	0.00761656	-0.0318186	0.0174641	0.0685475	0.369343	1
agaF	TG	-0.155668	0.0245497	2.90658e-10	2.28651e-07	6.85953e-07	-0.0944241	0.016895	2.45588e-08	1.15917e-05	5.79587e-05
agaF	GeneralHealth	0.143417	0.0292175	1.01849e-06	7.54613e-05	0.00240363	0.0628503	0.0198247	0.00153761	0.0465224	1
agaF	FattyLiverIndexT1Number	-0.180097	0.0553834	0.00124804	0.0277033	1	-0.114142	0.0374569	0.00238524	0.0566578	1
agaF	BristolType	-0.157614	0.0243067	1.17705e-10	1.38892e-07	2.77785e-07	-0.0529464	0.0166308	0.0014675	0.0457285	1
gatY-kbaY	BMI	-0.112228	0.023182	1.40382e-06	9.74418e-05	0.00331302	-0.0564031	0.013852	4.76349e-05	0.00552173	0.112418
gatY-kbaY	SmokerOneYearEver	-0.149007	0.0349474	2.11706e-05	0.000999254	0.0499627	-0.030503	0.0208312	0.1432	0.506277	1
gatY-kbaY	HDL	0.10873	0.0253199	1.85004e-05	0.000909604	0.043661	0.0570556	0.01497	0.000140545	0.0123335	0.331686
gatY-kbaY	TG	-0.126229	0.0237768	1.24511e-07	1.39927e-05	0.000293847	-0.0817096	0.0142726	1.11981e-08	6.60688e-06	2.64275e-05
gatY-kbaY	GeneralHealth	0.138131	0.0281853	1.05885e-06	7.57235e-05	0.00249888	0.0304645	0.0167545	0.0691163	0.369441	1
gatY-kbaY	FattyLiverIndexT1Number	-0.176156	0.0531228	0.0010001	0.023008	1	-0.112942	0.0319245	0.000426814	0.020985	1
gatY-kbaY	BristolType	-0.154593	0.0234297	5.60863e-11	1.32364e-07	1.32364e-07	-0.0273079	0.0140476	0.0519823	0.329656	1
GH109	BMI	-0.108366	0.0227714	2.10596e-06	0.000127437	0.00497006	-0.0503251	0.0128239	8.85784e-05	0.00871021	0.209045
GH109	HDL	0.11173	0.0248532	7.39755e-06	0.000396778	0.0174582	0.0513002	0.0138443	0.000214139	0.0155704	0.505369
GH109	TG	-0.122568	0.0233546	1.72583e-07	1.62919e-05	0.000407296	-0.0729275	0.013202	3.54969e-08	1.39621e-05	8.37728e-05
GH109	GeneralHealth	0.145595	0.0276602	1.61863e-07	1.59165e-05	0.000381996	0.02069	0.0154771	0.18138	0.563233	1
GH109	BristolType	-0.137603	0.0230995	3.1404e-09	9.26418e-07	7.41135e-06	-0.0314074	0.0130024	0.0157655	0.186968	1
agaV	BMI	-0.129803	0.0239048	6.42158e-08	8.91466e-06	0.000151549	-0.0759625	0.0163008	3.27439e-06	0.00051517	0.00772756
agaV	CurrentSmoker	-0.143912	0.0436773	0.00100416	0.023008	1	-0.0906665	0.029847	0.00240075	0.0566578	1
agaV	Glucose	-0.113867	0.0253968	7.82835e-06	0.000410554	0.0184749	-0.0333014	0.0173892	0.055565	0.337973	1
agaV	HDL	0.0976941	0.0261668	0.000194931	0.00676524	0.460037	0.0704573	0.0176351	6.59148e-05	0.00676343	0.155559
agaV	TG	-0.140481	0.024508	1.16809e-08	2.29724e-06	2.75669e-05	-0.100247	0.0168105	2.7105e-09	3.19839e-06	6.39678e-06
agaV	GeneralHealth	0.127855	0.0291522	1.23706e-05	0.000634664	0.0291946	0.052614	0.0197435	0.00774154	0.126	1
agaV	BristolType	-0.126951	0.0243275	2.03537e-07	1.77906e-05	0.000480347	-0.0628653	0.0165369	0.000146329	0.0123335	0.345337
agaC	BMI	-0.124451	0.0238278	1.97049e-07	1.77906e-05	0.000465035	-0.0674587	0.0161724	3.10029e-05	0.00385089	0.0731668
agaC	TG	-0.148438	0.0243842	1.40946e-09	5.54389e-07	3.32633e-06	-0.0832432	0.0166895	6.39834e-07	0.000137273	0.00151001
agaC	GeneralHealth	0.125963	0.0290333	1.53082e-05	0.000768667	0.0361273	0.0635563	0.0195512	0.00116324	0.0422344	1
agaC	BristolType	-0.14326	0.0241922	3.87532e-09	1.0162e-06	9.14576e-06	-0.0553622	0.0164113	0.000750695	0.0322116	1
agaD	BMI	-0.130607	0.0232863	2.36269e-08	3.98282e-06	5.57595e-05	-0.0675353	0.0148239	5.38891e-06	0.000794865	0.0127178
agaD	LifelinesDietScore	0.0168197	0.025263	0.505644	0.792993	1	0.0786971	0.015747	6.09429e-07	0.000137273	0.00143825
agaD	Glucose	-0.130332	0.0247198	1.51754e-07	1.57037e-05	0.00035814	-0.0371157	0.0158041	0.0189039	0.203275	1
agaD	HDL	0.142151	0.0254131	2.57989e-08	4.05903e-06	6.08855e-05	0.0777382	0.01601	1.25135e-06	0.000246099	0.00295318
agaD	TG	-0.139075	0.0239134	7.17238e-09	1.5388e-06	1.69268e-05	-0.0884854	0.0152817	7.63037e-09	6.00256e-06	1.80077e-05
agaD	GeneralHealth	0.135571	0.0283901	1.97143e-06	0.000125745	0.00465258	0.0503771	0.0179409	0.00501699	0.0917837	1
agaD	BristolType	-0.126895	0.023722	1.0082e-07	1.2523e-05	0.000237936	-0.0223666	0.0150551	0.137464	0.500151	1

[truncated: 9 more sheets: ED Fig 1, ED Fig 2, ED Fig 3, ED Fig 4, ED Fig 5, ED Fig 7, ED Fig 8, ED Fig 9, ED Fig 10]
